# Supplementary material for: General scales unlock AI evaluation with explanatory and predictive power
Source: Nature. 2026 Apr 1;652(8108):58–67. doi: 10.1038/s41586-026-10303-2 (PMC13043289; doi:10.1038/s41586-026-10303-2)
Supplement: Supplementary file 3 — Source Data Fig. 1 [file 41586_2026_10303_MOESM3_ESM.zip]

Archive with 2 entries (2 files):
- 2025-03-07625D-f1/figure1a_panel_source_data.csv
- 2025-03-07625D-f1/figure1b_panel_source_data.csv
