# Supplementary material for: General scales unlock AI evaluation with explanatory and predictive power
Source: Nature. 2026 Apr 1;652(8108):58–67. doi: 10.1038/s41586-026-10303-2 (PMC13043289; doi:10.1038/s41586-026-10303-2)
Supplement: Supplementary file 3 — Source Data Fig. 1 [file 41586_2026_10303_MOESM3_ESM.zip › 2025-03-07625D-f1/figure1a_panel_source_data.csv]

Model_ID	Dimension	Ability_Score_AUC
DK-R1-Dist-Qwen-14B	AS	3.436177726
DK-R1-Dist-Qwen-14B	CEc	4.466794308
DK-R1-Dist-Qwen-14B	CEe	3.781154323
DK-R1-Dist-Qwen-14B	CL	4.175151614
DK-R1-Dist-Qwen-14B	KNn	4.167225283
DK-R1-Dist-Qwen-14B	KNa	4.4342969
DK-R1-Dist-Qwen-14B	KNc	5.143906243
DK-R1-Dist-Qwen-14B	KNf	4.429487909
DK-R1-Dist-Qwen-14B	KNs	4.878483247
DK-R1-Dist-Qwen-14B	MCt	4.361591878
DK-R1-Dist-Qwen-14B	MCu	3.668820817
DK-R1-Dist-Qwen-14B	MCr	4.511088673
DK-R1-Dist-Qwen-14B	MS	6.602097075
DK-R1-Dist-Qwen-14B	QLq	4.472371208
DK-R1-Dist-Qwen-14B	QLl	4.422782373
DK-R1-Dist-Qwen-14B	SNs	3.538449482
DK-R1-Dist-Qwen-14B	VO	3.94048872
DK-R1-Dist-Qwen-14B	AT	4.360008119
