# Supplementary material for: General scales unlock AI evaluation with explanatory and predictive power
Source: Nature. 2026 Apr 1;652(8108):58–67. doi: 10.1038/s41586-026-10303-2 (PMC13043289; doi:10.1038/s41586-026-10303-2)
Supplement: Supplementary file 3 — Source Data Fig. 1 [file 41586_2026_10303_MOESM3_ESM.zip › 2025-03-07625D-f1/figure1b_panel_source_data.csv]

AS	AT	CEc	CEe	CL	KNa	KNc	KNf	KNn	KNs	MCr	MCt	MCu	MS	QLl	QLq	SNs	VO	filename
0	4	3	0	3	0	0	4	0	0	3	4	4	0	5	4	0	4	OlymMATH Hard
4	3	3	1	3	0	0	4	0	0	3	3	3	0	3	3	0	5	OlymMATH Hard
1	3	4	1	4	0	0	4	0	0	3	4	4	0	4	3	0	3	OlymMATH Hard
2	3	3	3	3	0	0	4	0	0	3	3	4	0	3	4	0	3	OlymMATH Hard
4	3	3	1	2	0	2	4	0	0	2	3	3	0	3	3	0	2	OlymMATH Hard
2	4	3	3	4	0	0	4	0	0	3	3	3	0	4	3	0	5	OlymMATH Hard
4	4	4	1	4	0	0	4	0	0	4	4	4	0	4	4	0	5	OlymMATH Hard
2	3	3	1	3	0	0	4	0	0	1	3	3	0	3	3	0	2	OlymMATH Hard
3	3	4	3	3	0	0	4	0	0	3	3	4	0	4	3	3	3	OlymMATH Hard
2	3	4	0	4	0	0	4	0	0	3	3	4	0	4	3	2	3	OlymMATH Hard
2	4	4	1	3	0	0	4	0	0	3	3	3	0	3	3	3	3	OlymMATH Hard
0	4	3	2	4	0	0	4	0	0	1	3	4	0	4	4	1	5	OlymMATH Hard
3	3	4	1	3	0	0	3	0	0	3	3	2	0	4	3	0	2	OlymMATH Hard
0	3	4	0	4	0	4	4	0	0	0	3	3	0	5	4	3	5	OlymMATH Hard
0	3	3	3	3	0	0	4	0	0	4	4	4	0	4	4	3	4	OlymMATH Hard
3	3	3	3	3	0	0	4	0	0	3	3	3	0	3	3	0	4	OlymMATH Hard
2	4	3	1	4	0	0	4	0	0	2	3	3	0	4	3	0	3	OlymMATH Hard
0	3	3	3	4	0	0	4	0	0	3	3	3	0	4	4	1	3	OlymMATH Hard
2	3	3	1	3	0	0	4	0	0	3	3	3	0	4	3	0	3	OlymMATH Hard
3	3	3	3	4	0	0	4	0	0	2	3	4	0	3	4	4	3	OlymMATH Hard
2	3	3	1	2	0	0	3	0	0	3	3	2	0	3	3	0	3	OlymMATH Hard
2	4	3	1	2	0	0	3	0	0	0	2	3	0	2	3	0	4	OlymMATH Hard
3	3	3	2	3	0	0	4	0	0	0	3	4	0	3	3	1	3	OlymMATH Hard
4	4	3	1	3	0	0	4	0	0	4	3	3	0	4	3	2	5	OlymMATH Hard
3	3	3	3	3	0	0	4	0	0	1	3	4	0	4	4	1	3	OlymMATH Hard
4	3	4	3	4	0	0	4	0	0	3	4	4	0	4	4	0	4	OlymMATH Hard
2	3	3	1	3	0	0	3	0	0	3	3	3	0	4	3	3	3	OlymMATH Hard
3	4	3	1	4	0	0	4	0	0	3	3	4	0	4	4	2	4	OlymMATH Hard
0	4	4	2	4	0	0	4	0	0	3	4	4	0	4	4	3	4	OlymMATH Hard
3	4	3	3	3	0	0	3	0	0	3	3	4	0	4	3	1	3	OlymMATH Hard
3	4	3	2	3	0	0	4	0	0	4	3	3	0	3	4	0	4	OlymMATH Hard
3	3	3	1	3	0	3	3	0	0	3	3	3	0	3	3	3	2	OlymMATH Hard
4	4	3	1	4	0	0	5	0	0	4	3	4	0	5	4	3	4	OlymMATH Hard
3	4	3	2	4	0	0	3	0	0	3	4	3	0	4	4	0	3	OlymMATH Hard
0	4	3	1	3	0	0	4	0	0	3	3	3	0	4	3	0	4	OlymMATH Hard
3	3	3	1	3	0	0	4	0	0	3	3	4	0	4	4	4	3	OlymMATH Hard
3	4	3	2	0	0	3	4	0	0	3	3	1	0	3	3	1	3	OlymMATH Hard
0	4	4	1	4	0	0	4	0	0	4	3	4	0	4	4	1	5	OlymMATH Hard
0	4	3	1	2	0	0	4	0	0	2	3	3	0	3	4	1	2	OlymMATH Hard
0	4	3	3	4	0	0	4	0	0	3	3	3	0	4	3	0	4	OlymMATH Hard
0	3	3	3	4	0	0	4	0	0	1	3	3	0	3	4	0	4	OlymMATH Hard
3	3	3	1	2	0	0	3	0	0	3	3	3	0	3	3	0	3	OlymMATH Hard
2	4	4	1	4	0	0	3	0	0	3	4	3	0	3	3	0	3	OlymMATH Hard
2	4	4	1	4	0	0	5	0	0	3	4	4	0	4	4	0	4	OlymMATH Hard
0	4	3	1	3	0	0	4	0	0	3	3	3	0	3	3	1	3	OlymMATH Hard
3	3	4	0	4	0	0	4	0	0	3	3	4	0	3	3	0	3	OlymMATH Hard
3	4	4	3	4	0	0	4	0	0	3	4	4	0	5	4	0	4	OlymMATH Hard
3	4	3	3	4	0	0	5	0	0	3	3	3	0	4	4	0	4	OlymMATH Hard
1	4	4	3	3	0	0	4	0	0	3	3	3	0	3	3	0	4	OlymMATH Hard
2	4	3	1	4	0	0	4	0	0	2	3	3	0	3	3	0	3	OlymMATH Hard
3	4	4	3	4	0	0	4	0	0	3	3	4	0	4	4	3	3	OlymMATH Hard
4	4	2	1	3	0	0	4	0	0	3	3	4	0	4	3	0	4	OlymMATH Hard
3	3	3	2	4	0	0	4	0	0	3	3	3	0	3	3	0	3	OlymMATH Hard
3	3	3	3	3	0	0	4	0	0	4	3	3	0	4	4	4	3	OlymMATH Hard
0	4	4	3	3	0	0	4	0	0	3	3	4	0	3	3	0	3	OlymMATH Hard
3	4	3	2	3	0	0	4	0	0	2	3	3	0	4	3	0	3	OlymMATH Hard
3	4	3	0	4	0	0	4	0	0	3	4	4	0	4	4	0	4	OlymMATH Hard
0	2	3	1	3	0	0	4	0	0	2	3	2	0	3	3	0	3	OlymMATH Hard
4	3	3	3	4	0	3	4	0	0	4	3	4	0	3	3	1	4	OlymMATH Hard
3	4	3	2	4	0	0	4	0	0	3	3	3	0	4	4	0	3	OlymMATH Hard
2	3	4	1	5	0	0	4	0	0	3	3	3	0	3	3	2	3	OlymMATH Hard
3	4	3	3	2	0	0	4	0	0	3	3	4	0	4	3	4	3	OlymMATH Hard
3	3	3	1	3	0	0	4	0	0	3	3	3	0	3	3	4	3	OlymMATH Hard
0	4	4	1	4	0	0	5	0	0	3	4	3	0	5	4	1	3	OlymMATH Hard
3	4	3	1	4	0	0	4	0	0	3	3	3	0	4	4	2	3	OlymMATH Hard
3	4	3	2	4	0	0	3	0	0	3	3	4	0	4	3	2	3	OlymMATH Hard
1	4	3	3	4	0	0	4	0	0	3	3	4	0	4	4	4	3	OlymMATH Hard
3	4	4	1	4	0	0	3	0	0	3	3	3	0	4	4	4	3	OlymMATH Hard
0	4	3	2	3	0	0	4	0	0	3	3	4	0	3	3	0	3	OlymMATH Hard
0	4	3	1	4	0	0	5	0	0	4	3	4	0	4	4	0	5	OlymMATH Hard
3	5	4	1	4	0	0	4	0	0	4	4	4	0	4	4	0	4	OlymMATH Hard
0	3	3	1	4	0	0	4	0	0	3	3	3	0	4	3	0	3	OlymMATH Hard
3	4	3	3	4	0	0	4	0	0	3	3	3	0	3	3	3	3	OlymMATH Hard
2	3	3	2	3	0	0	4	0	0	3	3	3	0	3	4	1	3	OlymMATH Hard
3	3	4	1	4	0	0	4	0	0	3	3	3	0	4	4	0	4	OlymMATH Hard
3	3	2	0	0	0	0	3	0	0	1	3	1	0	2	3	0	4	OlymMATH Hard
1	4	3	1	4	0	0	4	0	0	3	3	3	0	4	3	0	3	OlymMATH Hard
3	4	3	1	4	0	0	4	0	0	3	3	4	0	4	3	0	4	OlymMATH Hard
3	4	4	1	4	0	0	4	0	0	4	4	3	0	4	4	0	4	OlymMATH Hard
4	4	5	1	4	0	0	5	0	0	3	3	4	0	5	4	0	4	OlymMATH Hard
3	5	5	1	4	0	0	4	0	0	2	4	4	0	4	4	0	3	OlymMATH Hard
3	4	4	1	4	0	0	4	0	0	3	4	4	0	4	4	0	4	OlymMATH Hard
1	1	2	1	0	2	2	1	0	0	1	1	0	0	1	1	0	1	GSM8K
0	0	1	1	0	1	0	1	0	0	0	1	0	0	1	1	0	1	GSM8K
0	1	1	1	0	3	4	2	0	0	0	2	1	0	1	2	0	1	GSM8K
0	0	1	1	0	0	0	1	0	0	0	1	0	0	1	1	0	1	GSM8K
0	1	2	1	0	2	2	1	0	0	1	2	0	0	1	1	0	1	GSM8K
0	1	2	1	0	2	2	2	0	0	1	2	1	0	1	1	0	1	GSM8K
1	1	2	1	0	0	0	2	0	0	1	2	0	0	1	1	0	1	GSM8K
0	1	2	1	0	0	3	2	0	0	1	2	0	0	1	2	0	4	GSM8K
1	1	2	1	0	2	2	2	2	0	1	2	1	0	1	3	0	2	GSM8K
0	1	1	1	0	2	3	1	0	0	1	2	1	0	1	1	0	1	GSM8K
0	1	2	1	0	0	0	2	0	0	1	2	0	0	1	2	0	1	GSM8K
0	0	2	0	0	0	2	1	0	0	0	2	0	0	1	1	0	1	GSM8K
0	1	2	1	0	2	3	2	0	0	0	2	1	0	1	2	0	1	GSM8K
0	1	2	1	1	0	0	2	0	0	1	2	1	0	2	3	0	2	GSM8K
0	1	2	1	0	0	2	2	0	0	1	2	0	0	1	2	0	1	GSM8K
0	1	2	1	0	2	3	2	0	0	0	2	1	0	1	2	0	1	GSM8K
0	1	1	1	0	0	0	1	0	0	0	1	0	0	1	1	1	1	GSM8K
0	0	1	1	0	0	2	1	0	0	0	2	0	0	1	2	0	1	GSM8K
0	1	1	1	0	0	1	1	0	0	1	1	0	0	1	1	0	1	GSM8K
0	1	2	1	0	2	2	2	0	0	1	2	1	0	1	2	0	1	GSM8K
0	1	2	1	0	2	2	2	0	0	1	2	1	0	1	2	0	1	GSM8K
1	0	1	1	0	0	2	1	0	0	1	1	0	0	1	1	0	1	GSM8K
0	0	1	1	0	0	0	1	0	0	0	1	0	0	1	1	0	1	GSM8K
0	0	1	1	0	0	1	1	0	0	0	1	0	0	1	1	0	1	GSM8K
0	1	2	1	0	2	2	2	0	0	0	2	1	0	1	2	0	1	GSM8K
1	1	2	1	0	2	2	2	0	0	1	2	1	0	1	2	0	1	GSM8K
0	0	1	0	0	1	2	1	0	0	0	2	1	0	0	1	0	1	GSM8K
0	0	1	1	0	0	2	1	0	0	0	2	0	0	1	1	0	1	GSM8K
1	0	1	1	0	0	0	1	0	0	1	2	0	0	1	1	1	1	GSM8K
0	1	2	1	0	2	2	2	0	0	1	1	0	0	1	1	0	1	GSM8K
0	1	2	1	0	0	0	2	0	0	1	2	1	0	1	2	0	2	GSM8K
1	1	1	1	0	1	2	2	0	0	1	2	1	0	1	1	0	1	GSM8K
0	0	1	1	0	0	0	1	0	0	1	1	0	0	1	1	0	1	GSM8K
0	1	2	1	0	0	2	2	0	0	0	2	0	0	1	2	0	1	GSM8K
1	1	2	1	0	0	2	2	0	0	1	1	0	0	1	1	0	1	GSM8K
0	1	2	1	0	0	2	1	0	0	1	1	1	0	1	1	0	1	GSM8K
0	0	1	1	0	2	3	1	0	0	0	2	0	0	1	1	0	1	GSM8K
0	1	2	1	0	1	2	1	0	0	1	2	1	0	1	2	0	1	GSM8K
0	1	2	1	0	0	1	2	0	0	1	2	1	0	1	1	0	1	GSM8K
0	1	2	1	0	0	2	2	0	0	1	2	1	0	1	2	0	2	GSM8K
1	1	1	1	0	0	0	1	0	0	0	1	0	0	1	1	0	1	GSM8K
0	3	2	1	0	0	2	1	0	0	1	2	1	0	1	2	2	1	GSM8K
0	1	1	1	0	0	1	1	0	0	0	1	0	0	1	1	0	1	GSM8K
0	1	2	1	0	2	2	2	0	0	1	2	0	0	1	2	0	1	GSM8K
0	0	2	1	0	2	3	1	0	0	1	2	0	0	1	1	0	1	GSM8K
0	1	2	1	0	0	1	2	0	0	1	2	1	0	1	2	0	2	GSM8K
0	1	1	1	0	0	2	2	0	0	1	2	0	0	1	2	0	1	GSM8K
1	1	2	1	0	0	2	2	0	0	1	2	1	0	1	2	0	1	GSM8K
0	0	2	1	0	2	1	1	0	0	1	1	1	0	1	1	0	1	GSM8K
0	1	1	1	0	0	2	1	0	0	1	2	0	0	1	1	0	1	GSM8K
0	0	2	1	0	2	1	1	0	0	0	2	1	0	1	2	0	1	GSM8K
0	0	2	1	0	0	2	2	0	0	1	2	0	0	1	2	0	1	GSM8K
0	1	2	1	0	1	2	2	0	0	1	2	0	0	1	2	0	1	GSM8K
1	0	1	1	0	1	3	1	0	0	1	2	0	0	1	2	0	1	GSM8K
0	1	2	1	0	0	2	1	0	0	1	1	0	0	1	1	0	1	GSM8K
0	0	1	1	0	0	0	1	0	0	1	1	0	0	1	1	0	0	GSM8K
0	0	2	1	0	0	1	1	0	0	0	1	0	0	1	1	0	1	GSM8K
0	1	1	1	0	2	1	1	0	0	0	2	0	0	1	2	0	1	GSM8K
1	1	2	1	0	2	3	2	0	0	0	2	1	0	1	2	0	1	GSM8K
0	0	1	1	0	0	0	1	0	0	0	2	0	0	1	1	0	1	GSM8K
1	0	1	1	0	0	1	2	0	0	1	2	1	0	1	1	0	1	GSM8K
0	1	2	1	0	1	3	1	0	0	0	2	0	0	1	1	0	1	GSM8K
0	2	2	1	0	4	3	2	0	0	1	2	1	0	1	2	0	1	GSM8K
0	1	2	1	0	2	2	2	0	0	1	2	1	0	1	2	0	1	GSM8K
0	1	2	1	0	2	2	1	0	0	1	2	0	0	1	1	0	1	GSM8K
0	1	2	0	0	0	1	1	0	0	1	2	1	0	1	1	0	2	GSM8K
0	0	1	1	0	0	2	1	0	0	1	1	0	0	1	1	0	1	GSM8K
1	1	1	1	0	0	0	1	0	0	1	2	0	0	1	1	0	1	GSM8K
0	0	1	1	0	0	2	1	0	0	0	2	0	0	1	2	0	1	GSM8K
0	0	2	1	0	0	2	2	0	0	0	2	0	0	1	1	0	1	GSM8K
0	0	1	1	0	2	2	1	0	0	0	2	0	0	1	1	0	1	GSM8K
0	0	1	0	0	0	0	1	0	0	0	2	0	0	1	1	0	2	GSM8K
0	0	1	0	0	1	2	1	0	0	0	1	0	0	1	1	0	1	GSM8K
0	1	2	1	0	2	3	2	0	0	1	1	1	0	1	2	0	1	GSM8K
1	1	2	0	0	2	1	1	0	0	1	1	0	0	1	2	0	1	GSM8K
0	2	2	1	0	0	0	1	0	0	1	2	1	0	1	2	0	1	GSM8K
0	1	2	1	0	2	2	1	0	0	1	2	0	0	1	2	0	1	GSM8K
0	0	2	1	0	0	0	2	0	0	1	2	0	0	1	1	0	1	GSM8K
0	1	2	1	0	1	1	1	0	0	1	2	1	0	1	2	0	1	GSM8K
0	1	1	0	0	2	3	2	0	0	0	2	0	0	1	2	0	1	GSM8K
0	0	1	1	0	0	1	2	0	0	1	1	0	0	1	2	0	1	GSM8K
0	0	1	0	0	0	1	1	0	0	0	1	0	0	1	1	0	1	GSM8K
0	1	1	1	0	0	0	1	0	0	0	1	0	0	1	1	0	1	GSM8K
0	0	1	0	0	0	1	1	0	0	0	1	0	0	1	1	0	1	GSM8K
0	0	1	1	0	0	1	2	0	0	0	2	0	0	1	2	0	1	GSM8K
0	1	2	0	0	0	2	1	0	0	0	2	1	0	1	1	0	1	GSM8K
0	0	1	1	0	0	2	1	0	0	0	2	1	0	1	2	0	1	GSM8K
0	1	2	1	0	2	3	2	0	0	1	2	1	0	1	2	0	1	GSM8K
0	0	1	1	0	0	0	2	0	0	1	2	1	0	1	2	0	1	GSM8K
0	1	2	1	0	1	2	2	0	0	0	2	1	0	1	1	0	1	GSM8K
0	0	2	1	0	0	2	1	0	0	1	2	0	0	1	1	0	1	GSM8K
1	0	2	1	0	0	0	1	0	0	0	1	0	0	1	1	0	1	GSM8K
0	1	1	1	0	0	1	1	0	0	1	2	0	0	1	1	0	1	GSM8K
0	1	2	1	0	0	2	2	0	0	1	2	1	0	1	2	0	1	GSM8K
0	2	1	1	0	0	0	2	0	0	1	2	1	0	1	2	0	1	GSM8K
0	1	2	1	0	0	0	2	0	0	1	2	0	0	1	2	0	1	GSM8K
0	0	2	1	0	0	0	2	0	0	0	1	0	0	1	1	0	1	GSM8K
0	1	2	1	0	1	2	2	0	0	1	2	0	0	1	2	0	1	GSM8K
0	1	1	1	0	0	1	1	0	0	1	2	0	0	1	1	0	1	GSM8K
0	1	2	1	0	0	1	1	0	0	1	1	0	0	1	2	0	1	GSM8K
0	2	2	1	0	0	0	2	0	0	1	2	0	0	1	2	0	1	GSM8K
0	1	1	1	0	0	0	1	0	0	1	1	0	0	1	1	0	2	GSM8K
0	0	2	1	0	0	2	1	0	0	1	1	0	0	1	1	0	1	GSM8K
0	1	1	2	0	0	1	1	0	0	1	2	1	0	1	2	0	1	GSM8K
0	1	2	0	0	0	2	2	0	0	1	2	1	0	1	2	0	1	GSM8K
0	0	1	1	0	0	0	1	0	0	0	2	0	0	1	1	0	1	GSM8K
0	2	2	1	0	2	2	1	0	0	1	2	1	0	1	2	1	1	GSM8K
1	1	2	1	0	0	2	1	0	0	1	2	1	0	1	2	0	2	GSM8K
0	1	2	2	0	0	2	2	0	0	1	2	1	0	1	2	0	1	GSM8K
0	1	2	1	0	1	3	1	0	0	0	1	0	0	1	1	0	1	GSM8K
0	1	1	1	0	0	1	1	0	0	1	2	0	0	1	2	0	1	GSM8K
0	1	2	0	0	1	0	2	0	0	1	2	0	0	1	1	0	1	GSM8K
0	1	1	1	0	0	1	1	0	0	0	1	0	0	1	1	0	1	GSM8K
0	0	1	1	0	1	1	1	0	0	1	1	0	0	1	1	0	1	GSM8K
0	1	1	1	2	0	2	2	0	0	1	2	1	0	2	2	0	1	GSM8K
1	0	2	0	0	2	3	2	0	0	1	2	1	0	1	2	0	1	GSM8K
0	1	2	2	0	0	2	2	0	0	1	2	0	0	2	2	0	1	GSM8K
0	0	1	1	0	1	1	1	0	0	0	1	0	0	1	1	0	0	GSM8K
0	0	1	1	0	1	2	1	0	0	1	2	0	0	1	1	0	1	GSM8K
1	1	2	1	0	2	3	2	0	0	1	2	2	0	2	2	0	1	GSM8K
0	0	2	1	0	0	1	1	0	0	0	1	0	0	1	1	0	1	GSM8K
0	0	2	1	0	0	0	1	0	0	0	1	0	0	1	1	0	1	GSM8K
0	0	1	1	0	0	2	1	0	0	1	2	0	0	1	1	0	1	GSM8K
0	0	2	1	0	0	0	1	0	0	1	2	0	0	1	1	0	1	GSM8K
0	1	2	1	0	0	1	1	0	0	1	2	0	0	1	2	0	1	GSM8K
0	1	2	1	0	0	1	1	0	0	1	2	0	0	1	1	0	1	GSM8K
0	0	1	1	0	0	1	1	0	0	1	2	0	0	1	1	0	1	GSM8K
0	0	1	1	0	0	1	1	0	0	1	2	0	0	1	1	0	1	GSM8K
0	1	2	1	0	1	3	2	0	0	1	2	1	0	1	2	0	1	GSM8K
0	1	1	1	0	3	3	1	0	0	0	2	1	0	1	2	0	1	GSM8K
0	1	1	1	0	0	2	1	0	0	0	1	0	0	1	1	0	1	GSM8K
0	0	1	1	0	0	0	1	0	0	0	1	0	0	1	1	0	1	GSM8K
0	0	2	1	0	0	3	1	0	0	1	2	0	0	1	1	0	1	GSM8K
0	0	2	1	0	0	0	2	0	0	0	2	1	0	1	1	0	1	GSM8K
0	0	1	1	0	1	1	1	0	0	0	1	0	0	1	2	0	1	GSM8K
0	1	2	1	0	0	2	2	0	0	1	2	0	0	1	1	0	1	GSM8K
0	1	1	1	0	0	1	2	0	0	0	2	0	0	1	2	0	1	GSM8K
0	1	1	1	0	2	3	1	0	0	0	2	0	0	1	2	0	1	GSM8K
0	0	1	1	0	0	1	1	0	0	1	2	0	0	1	2	0	1	GSM8K
0	1	2	1	0	0	0	2	0	0	0	2	0	0	1	1	0	1	GSM8K
0	0	1	1	0	0	2	2	0	0	1	2	0	0	1	1	0	1	GSM8K
0	0	2	1	1	0	3	2	0	0	1	2	1	0	2	2	0	1	GSM8K
0	0	2	2	0	2	2	1	0	0	1	1	0	0	1	1	0	1	GSM8K
1	0	2	1	0	2	3	1	0	0	1	2	0	0	1	1	0	1	GSM8K
1	1	2	1	0	2	3	1	0	0	1	2	2	0	1	1	0	1	GSM8K
0	0	1	1	0	2	1	1	0	0	1	2	0	0	1	1	0	1	GSM8K
0	1	2	0	0	0	0	2	0	0	1	2	1	0	1	2	0	3	GSM8K
0	2	2	1	0	2	1	1	0	0	1	2	1	0	1	2	0	1	GSM8K
0	0	1	1	0	0	1	1	0	0	0	1	0	0	1	1	0	1	GSM8K
0	0	2	1	0	0	3	2	0	0	1	2	0	0	1	1	0	1	GSM8K
0	1	2	1	0	2	2	2	2	0	1	2	1	0	1	2	0	2	GSM8K
0	1	1	1	0	1	2	1	0	0	1	2	0	0	1	1	0	1	GSM8K
0	0	1	1	0	1	1	1	0	0	0	2	0	0	1	1	0	1	GSM8K
1	2	3	1	0	0	3	2	0	0	2	2	1	0	2	2	0	2	GSM8K
0	0	2	1	0	0	2	1	0	0	1	2	1	0	1	2	0	2	GSM8K
0	1	1	1	0	1	1	1	0	0	1	1	1	0	1	1	0	1	GSM8K
0	0	2	1	0	0	2	1	0	0	0	2	0	0	1	1	0	1	GSM8K
0	1	2	1	0	0	3	1	0	0	1	1	1	0	1	2	1	2	GSM8K
0	0	1	1	0	2	1	1	0	0	0	1	0	0	1	1	0	1	GSM8K
1	1	1	1	0	0	1	1	0	0	0	1	0	0	1	1	0	1	GSM8K
0	0	2	1	0	0	0	2	0	0	0	2	1	0	1	1	0	1	GSM8K
0	1	1	1	0	0	0	1	0	0	1	1	0	0	1	1	0	1	GSM8K
0	1	2	2	0	0	2	2	0	0	0	2	1	0	1	2	0	1	GSM8K
0	1	2	1	0	1	1	2	0	0	1	2	0	0	1	1	0	1	GSM8K
0	1	2	1	0	2	3	1	0	0	1	1	0	0	1	1	0	1	GSM8K
0	0	1	1	0	2	2	1	0	0	0	1	0	0	1	1	0	1	GSM8K
0	1	2	1	0	1	2	1	0	0	0	1	0	0	1	1	0	0	GSM8K
0	0	2	1	0	0	0	2	0	0	1	2	1	0	1	3	0	1	GSM8K
0	0	1	1	0	0	0	2	0	0	0	2	0	0	1	1	0	1	GSM8K
0	0	1	1	0	0	1	1	0	0	0	1	0	0	1	1	0	1	GSM8K
0	1	2	1	0	2	1	1	0	0	1	2	0	0	1	2	0	1	GSM8K
0	2	1	0	0	0	0	1	1	0	0	1	0	0	1	1	0	1	GSM8K
0	1	1	1	0	0	0	1	0	0	1	2	0	0	1	2	0	2	GSM8K
0	1	2	1	0	2	3	2	0	0	0	2	1	0	1	2	0	1	GSM8K
0	1	1	1	0	1	2	1	0	0	0	2	0	0	1	2	0	3	GSM8K
0	0	1	1	0	2	3	2	0	0	1	2	1	0	1	2	0	1	GSM8K
1	1	1	1	0	0	1	1	0	0	1	1	0	0	1	1	0	1	GSM8K
0	1	2	1	0	2	3	2	0	0	1	2	1	0	1	2	0	1	GSM8K
0	0	1	1	0	0	1	1	0	0	1	1	0	0	1	1	0	1	GSM8K
0	0	1	1	0	1	2	1	0	0	0	1	0	0	1	1	0	1	GSM8K
0	0	1	1	0	0	1	2	0	0	1	2	0	0	1	1	0	1	GSM8K
0	1	2	1	0	3	3	2	0	0	1	2	1	2	1	2	0	1	GSM8K
0	1	2	1	0	0	0	2	0	0	0	2	1	0	1	2	0	1	GSM8K
0	1	2	1	0	1	3	2	0	0	1	1	1	0	1	2	0	1	GSM8K
0	1	2	1	0	0	2	2	0	0	1	2	1	0	2	2	0	1	GSM8K
0	0	1	1	0	0	0	1	0	0	0	1	0	0	1	1	0	1	GSM8K
0	2	2	1	0	1	2	2	0	0	1	2	1	0	2	2	0	2	GSM8K
0	0	2	1	0	2	3	2	0	0	0	2	1	0	1	3	0	1	GSM8K
0	1	1	1	0	2	3	2	0	0	0	2	1	0	1	2	0	1	GSM8K
0	1	2	1	0	0	3	1	0	0	1	2	0	0	1	2	0	1	GSM8K
0	0	1	1	0	0	0	1	0	0	1	1	0	0	1	1	0	4	GSM8K
0	1	1	1	0	0	1	1	1	0	0	2	0	0	1	1	0	1	GSM8K
0	1	2	0	0	0	1	2	0	0	1	2	0	0	1	2	0	1	GSM8K
0	2	1	2	0	0	3	2	0	0	1	2	1	0	1	2	0	2	GSM8K
0	0	2	1	0	0	1	1	0	0	0	1	0	0	1	1	0	1	GSM8K
0	0	1	1	0	0	0	1	0	0	1	1	0	0	1	1	0	1	GSM8K
0	0	1	1	0	0	1	1	0	0	0	1	0	0	1	1	0	0	GSM8K
0	1	1	1	0	0	0	1	0	0	0	1	0	0	1	1	0	1	GSM8K
0	1	2	1	0	0	1	1	0	0	1	2	1	0	1	2	0	1	GSM8K
0	0	2	1	0	0	2	1	0	0	1	2	0	0	1	2	0	1	GSM8K
0	0	2	1	0	0	2	1	0	0	0	1	0	0	1	1	0	1	GSM8K
0	1	1	1	0	2	3	2	0	0	1	2	0	0	1	2	0	1	GSM8K
0	0	1	1	0	2	2	1	0	0	0	1	0	0	1	1	0	1	GSM8K
1	1	2	1	0	0	1	1	0	0	1	2	0	0	1	2	0	1	GSM8K
0	0	1	1	0	0	0	1	0	0	1	2	0	0	1	1	0	1	GSM8K
0	1	2	1	0	0	2	2	0	0	1	2	1	0	1	2	0	1	GSM8K
0	0	1	1	0	0	0	1	0	0	0	1	0	0	1	2	0	1	GSM8K
0	0	2	1	0	0	1	1	0	0	1	2	1	0	1	1	0	1	GSM8K
0	1	1	1	0	0	1	1	0	0	0	1	0	0	1	2	0	1	GSM8K
0	1	2	1	0	2	1	1	0	0	1	2	1	0	1	2	0	1	GSM8K
0	1	1	1	0	2	2	1	0	0	1	2	0	0	1	1	0	1	GSM8K
1	1	2	1	2	0	3	2	0	0	1	2	1	0	2	2	0	2	GSM8K
0	0	1	1	0	0	1	2	0	0	0	2	0	0	1	1	0	1	GSM8K
0	0	2	1	0	0	2	1	0	0	1	2	0	0	1	1	0	1	GSM8K
1	2	2	1	1	0	0	3	0	0	1	2	1	0	2	3	0	2	GSM8K
0	1	2	1	0	2	1	1	0	0	0	1	0	0	1	1	0	1	GSM8K
0	1	1	1	0	3	3	2	0	0	1	2	1	0	1	2	0	1	GSM8K
0	0	1	1	0	0	0	1	0	0	0	1	0	0	1	1	0	1	GSM8K
0	1	1	1	0	0	0	1	0	0	1	2	1	0	1	2	0	1	GSM8K
1	1	1	1	0	0	1	2	0	0	1	2	1	0	1	2	0	1	GSM8K
0	0	2	1	0	0	1	1	0	0	0	1	1	0	1	1	0	2	GSM8K
0	0	2	1	0	0	0	1	0	0	0	2	0	0	1	1	0	1	GSM8K
0	0	1	1	0	1	0	1	0	0	0	2	0	0	1	1	0	0	GSM8K
0	0	1	1	0	1	0	1	0	0	0	1	0	0	1	1	0	1	GSM8K
0	0	1	1	0	0	1	1	0	0	0	1	0	0	1	1	0	1	GSM8K
0	0	1	1	0	0	2	1	0	0	1	1	0	0	1	1	0	1	GSM8K
0	1	2	1	0	0	2	2	0	0	1	2	1	0	1	2	0	1	GSM8K
1	0	1	0	0	2	3	1	0	0	1	1	0	0	1	1	0	1	GSM8K
0	0	2	1	0	0	1	2	0	0	0	2	0	0	1	2	0	3	GSM8K
0	1	2	1	0	2	2	2	0	0	1	1	1	0	1	2	0	1	GSM8K
0	0	2	1	0	2	3	1	0	0	0	1	0	0	1	2	0	1	GSM8K
0	0	1	1	0	0	0	1	0	0	1	1	0	0	1	1	0	1	GSM8K
0	0	2	1	0	0	1	1	0	0	0	2	0	0	1	1	0	1	GSM8K
0	1	1	1	0	0	1	1	0	0	1	2	0	0	1	1	0	1	GSM8K
0	1	2	1	0	0	2	1	1	0	1	2	0	0	1	2	0	1	GSM8K
0	1	2	1	0	1	2	1	0	0	0	2	0	0	1	1	0	1	GSM8K
0	2	2	1	2	0	3	2	0	0	1	2	0	0	2	2	0	1	GSM8K
0	0	1	1	0	1	3	1	0	0	0	1	0	0	1	1	0	1	GSM8K
0	1	2	1	0	0	0	1	0	0	0	2	0	0	1	1	0	1	GSM8K
0	1	2	1	0	1	1	2	0	0	1	2	0	0	1	2	0	1	GSM8K
1	0	2	1	1	0	1	2	0	0	1	2	0	0	1	1	0	1	GSM8K
0	0	1	1	0	0	1	1	0	0	0	2	0	0	1	1	0	1	GSM8K
0	1	1	1	0	0	3	1	0	0	1	1	0	0	1	2	0	4	GSM8K
0	0	2	1	0	0	0	1	0	0	1	2	0	0	1	1	0	1	GSM8K
2	1	2	1	0	0	1	2	0	0	1	2	0	0	1	2	0	2	GSM8K
0	2	2	1	0	0	1	2	0	0	1	2	1	0	1	2	0	1	GSM8K
1	1	1	0	0	0	2	2	0	0	1	1	0	0	1	2	0	2	GSM8K
0	0	1	1	0	0	2	1	0	0	0	2	1	0	1	1	0	1	GSM8K
0	0	1	1	0	1	1	1	0	0	0	1	0	0	1	1	0	1	GSM8K
1	1	2	1	0	0	2	1	0	0	1	2	0	0	1	1	0	1	GSM8K
1	1	2	1	0	0	1	1	0	0	1	2	1	0	1	1	0	1	GSM8K
0	0	1	1	0	0	2	1	0	0	0	1	0	0	1	1	0	1	GSM8K
0	1	2	1	0	0	1	1	0	0	1	2	1	0	1	2	0	1	GSM8K
0	1	1	1	0	0	0	2	0	0	0	2	0	0	1	1	0	1	GSM8K
0	1	2	1	0	0	2	2	0	0	1	2	1	0	1	2	0	1	GSM8K
0	0	1	1	0	0	1	1	0	0	1	1	0	0	1	1	0	1	GSM8K
0	0	1	1	0	2	2	1	0	0	0	1	0	0	1	1	0	1	GSM8K
0	2	2	1	0	1	2	2	0	0	0	2	1	0	1	2	0	1	GSM8K
0	0	1	1	0	2	2	1	0	0	0	1	0	0	1	1	0	0	GSM8K
0	1	2	1	1	0	0	2	0	0	1	2	1	0	2	3	0	1	GSM8K
0	0	2	1	0	2	2	2	0	0	1	2	1	0	1	2	0	1	GSM8K
0	1	1	1	0	0	1	2	0	0	0	2	0	0	1	2	0	1	GSM8K
0	0	1	1	0	0	0	1	0	0	0	1	0	0	1	1	0	1	GSM8K
1	0	2	1	0	0	0	1	0	0	1	2	1	0	1	1	0	1	GSM8K
0	0	1	1	0	0	0	1	0	0	1	1	0	0	1	1	0	1	GSM8K
0	1	2	1	0	2	4	2	0	0	1	2	1	0	1	2	0	1	GSM8K
0	1	1	1	0	2	4	1	0	0	0	2	0	0	1	2	0	1	GSM8K
0	1	2	1	0	1	2	2	0	0	1	2	1	0	1	2	0	2	GSM8K
0	0	1	1	0	1	1	1	0	0	0	1	0	0	1	1	0	1	GSM8K
0	0	1	1	0	0	0	1	0	0	0	2	0	0	1	1	0	0	GSM8K
0	0	2	1	0	0	1	1	0	0	0	2	0	0	1	1	0	1	GSM8K
0	0	1	1	0	0	1	1	0	0	0	1	0	0	1	1	0	1	GSM8K
0	0	1	1	0	1	2	1	0	0	0	1	1	0	1	1	0	1	GSM8K
1	1	2	1	0	0	2	2	0	0	1	2	1	0	1	2	0	1	GSM8K
0	0	1	0	0	1	1	1	0	0	0	1	0	0	1	2	0	1	GSM8K
1	1	1	1	0	0	0	2	0	0	1	2	0	0	1	2	0	4	GSM8K
0	1	2	1	0	0	0	2	0	0	1	2	1	0	2	2	0	1	GSM8K
0	1	2	0	0	0	1	1	0	0	0	2	0	0	1	2	0	4	GSM8K
0	0	1	1	0	0	0	1	0	0	0	1	0	0	1	1	0	1	GSM8K
0	1	2	1	0	0	0	2	0	0	1	2	1	0	2	2	0	1	GSM8K
0	0	1	1	0	1	1	1	0	0	0	1	0	0	1	1	0	1	GSM8K
0	1	2	1	0	0	0	1	0	0	1	2	0	0	1	2	0	1	GSM8K
0	1	1	1	0	0	3	1	0	0	1	2	0	0	1	2	0	1	GSM8K
0	1	1	1	0	2	2	2	0	0	1	2	1	0	1	1	0	1	GSM8K
0	1	1	0	0	0	0	1	0	0	0	1	0	0	1	1	0	1	GSM8K
0	0	1	1	0	0	1	1	0	0	0	1	0	0	1	1	0	1	GSM8K
0	0	1	1	0	1	1	1	0	0	0	1	0	0	1	2	0	1	GSM8K
1	1	2	1	0	0	0	1	0	0	1	2	1	0	1	2	0	1	GSM8K
0	1	2	1	0	2	2	1	0	0	1	2	0	0	1	1	0	1	GSM8K
0	0	2	1	0	2	2	2	2	0	1	2	0	0	1	1	0	1	GSM8K
1	1	2	1	0	0	1	1	0	0	1	2	0	0	1	1	0	1	GSM8K
0	1	2	1	0	0	1	1	0	0	1	2	0	0	1	2	0	1	GSM8K
0	1	2	1	0	1	1	1	0	0	1	2	0	0	1	2	0	4	GSM8K
0	1	2	1	0	0	1	1	0	0	1	2	0	0	1	1	0	1	GSM8K
0	1	2	1	0	0	1	1	0	0	1	2	0	0	1	2	0	1	GSM8K
1	0	1	1	0	0	0	1	0	0	0	1	0	0	1	1	0	1	GSM8K
0	1	2	1	0	1	1	1	0	0	1	2	0	0	1	2	0	1	GSM8K
0	0	1	1	0	1	2	1	0	0	1	1	0	0	1	1	0	1	GSM8K
1	1	2	1	0	0	3	1	0	0	1	2	0	0	1	2	0	1	GSM8K
0	1	2	2	0	2	3	1	0	0	1	2	0	0	1	2	0	2	GSM8K
0	1	1	1	0	0	1	1	0	0	1	2	0	0	1	1	0	1	GSM8K
1	2	2	2	0	3	3	1	0	0	1	2	1	0	1	2	1	1	GSM8K
0	0	1	1	0	1	1	1	0	0	0	1	0	0	1	1	0	1	GSM8K
1	1	2	2	0	3	3	1	0	0	1	2	1	0	2	2	0	1	GSM8K
0	0	1	1	0	2	2	1	0	0	1	2	0	0	1	1	0	2	GSM8K
0	0	1	1	0	0	2	2	0	0	0	1	0	0	1	1	0	1	GSM8K
0	1	2	1	0	2	1	2	0	0	1	2	0	0	1	2	0	1	GSM8K
0	1	2	2	0	0	2	2	0	0	1	2	0	0	1	2	0	1	GSM8K
0	0	1	1	0	2	3	1	0	0	0	2	0	0	1	1	0	1	GSM8K
1	2	2	1	0	0	0	1	0	0	0	2	1	0	1	1	0	1	GSM8K
1	1	2	1	0	2	4	1	0	0	1	2	1	0	1	2	0	1	GSM8K
0	0	1	1	0	0	2	1	0	0	1	2	0	0	1	1	0	1	GSM8K
0	1	1	1	0	0	2	1	0	0	1	1	0	0	1	1	0	1	GSM8K
0	2	2	1	0	0	1	2	0	0	1	2	1	0	1	2	0	2	GSM8K
0	1	2	1	0	0	2	2	0	0	1	2	1	0	1	2	0	1	GSM8K
1	1	1	1	0	0	1	1	0	0	1	2	0	0	1	2	0	1	GSM8K
1	0	2	1	0	0	2	2	0	0	0	2	0	0	1	2	0	1	GSM8K
0	0	1	0	0	2	3	2	0	0	0	2	1	0	1	2	1	1	GSM8K
0	1	1	1	0	0	0	1	0	0	1	2	0	0	1	2	0	1	GSM8K
0	1	1	1	0	0	2	2	0	0	0	1	0	0	1	1	0	1	GSM8K
0	0	2	1	0	0	0	2	0	0	1	2	0	0	1	1	0	1	GSM8K
0	0	1	1	0	0	1	1	0	0	0	1	0	0	1	1	0	1	GSM8K
0	1	1	1	0	0	0	1	0	0	1	2	1	0	1	1	0	1	GSM8K
0	1	2	1	0	1	2	1	0	0	1	2	0	0	1	2	0	1	GSM8K
0	1	1	1	0	0	2	1	0	0	1	1	0	0	1	1	0	1	GSM8K
1	1	2	1	0	2	3	2	0	0	0	2	0	0	1	2	0	1	GSM8K
1	0	2	1	0	0	1	2	0	0	1	2	0	0	1	2	0	1	GSM8K
1	0	1	1	0	0	2	1	0	0	0	2	1	0	1	2	0	1	GSM8K
0	1	1	1	0	0	1	1	0	0	0	2	0	0	1	1	0	1	GSM8K
0	0	1	1	0	0	0	1	0	0	0	1	0	0	1	1	0	0	GSM8K
1	1	2	1	0	2	3	1	0	0	1	1	0	0	1	2	0	1	GSM8K
1	1	2	1	0	2	4	2	0	0	1	2	1	0	1	2	0	2	GSM8K
0	0	1	1	0	0	3	2	0	0	0	2	0	0	1	1	0	1	GSM8K
0	1	2	0	0	2	2	1	0	0	0	2	1	0	1	1	0	1	GSM8K
0	1	1	1	0	0	1	1	0	0	0	2	0	0	1	1	0	1	GSM8K
0	0	1	1	0	0	0	1	0	0	0	2	0	0	1	1	0	1	GSM8K
0	1	2	1	0	2	3	2	0	0	0	2	1	0	1	2	0	1	GSM8K
0	0	1	1	0	0	1	1	0	0	0	2	0	0	1	1	0	1	GSM8K
0	1	2	1	0	0	0	2	0	0	0	2	1	0	1	2	0	1	GSM8K
0	0	2	1	0	1	1	2	1	0	1	2	0	0	1	2	0	1	GSM8K
1	2	2	1	0	0	1	1	0	0	1	2	0	0	1	1	0	1	GSM8K
1	1	2	1	0	0	0	1	0	0	1	2	1	0	1	2	0	1	GSM8K
0	0	1	1	0	0	2	1	0	0	0	1	0	0	1	1	0	1	GSM8K
0	1	2	1	0	0	2	1	0	0	1	2	0	0	1	1	0	1	GSM8K
0	0	1	1	0	0	2	1	0	0	1	2	0	0	1	1	0	1	GSM8K
0	0	1	1	0	0	1	1	0	0	0	1	0	0	1	1	0	1	GSM8K
0	0	1	1	0	0	2	1	0	0	1	1	0	0	1	1	0	1	GSM8K
0	0	1	1	0	2	2	2	0	0	0	2	0	0	1	2	0	1	GSM8K
0	1	1	1	0	2	2	1	0	0	0	2	0	0	1	1	0	1	GSM8K
0	0	2	1	0	2	2	1	0	0	0	1	0	0	1	1	0	1	GSM8K
1	1	2	1	0	0	1	1	0	0	1	2	0	0	1	1	0	1	GSM8K
0	0	2	1	0	0	0	1	0	0	0	2	1	0	1	1	0	1	GSM8K
0	1	1	1	0	0	1	1	0	0	0	2	0	0	1	1	0	1	GSM8K
1	1	2	1	0	0	2	2	0	0	1	2	1	0	1	2	0	2	GSM8K
1	0	2	1	0	2	2	1	0	0	1	2	0	0	1	1	0	1	GSM8K
0	1	2	2	0	0	0	1	0	0	0	1	0	0	1	1	0	1	GSM8K
1	1	1	1	0	1	1	1	0	0	0	2	0	0	1	1	0	1	GSM8K
1	1	2	1	0	2	2	1	0	0	0	2	1	0	1	2	0	1	GSM8K
0	0	1	1	0	0	1	1	0	0	0	1	0	0	1	1	0	1	GSM8K
1	1	2	1	0	0	2	2	0	0	1	2	1	0	2	3	0	1	GSM8K
0	0	1	1	0	0	0	2	0	0	0	2	0	0	1	2	0	1	GSM8K
0	2	2	1	0	0	0	1	0	0	1	2	1	0	1	2	0	2	GSM8K
0	1	2	1	0	1	2	2	0	0	2	2	1	0	1	2	0	1	GSM8K
0	1	2	1	0	0	2	2	0	0	1	1	1	0	1	2	0	1	GSM8K
0	1	1	1	0	0	0	1	0	0	1	1	0	0	1	1	0	1	GSM8K
0	0	1	1	0	0	0	1	0	0	0	1	0	0	1	1	0	1	GSM8K
0	0	1	1	0	0	0	1	0	0	0	1	0	0	1	1	0	1	GSM8K
0	2	2	1	0	1	3	2	0	0	1	2	1	0	3	3	0	2	GSM8K
1	1	2	1	0	2	2	2	0	0	1	2	0	0	1	2	0	2	GSM8K
0	1	1	1	0	2	3	1	0	0	3	1	1	0	1	2	0	1	GSM8K
0	0	1	1	0	0	2	1	0	0	1	2	0	0	1	1	0	1	GSM8K
0	0	1	1	0	0	0	1	0	0	1	1	0	0	1	1	0	1	GSM8K
0	1	1	1	0	2	2	2	0	0	0	2	1	0	1	1	0	1	GSM8K
0	1	1	1	0	1	0	1	0	0	0	1	0	0	1	1	0	1	GSM8K
0	1	2	0	0	0	2	1	0	0	1	1	0	0	1	1	0	1	GSM8K
1	0	2	1	0	0	1	1	0	0	1	1	0	0	1	1	0	1	GSM8K
1	1	2	1	0	2	1	1	0	0	1	2	1	0	1	2	0	1	GSM8K
0	0	1	1	0	0	1	1	0	0	1	2	0	0	1	1	0	1	GSM8K
0	0	1	1	0	0	0	1	0	0	0	1	0	0	1	1	0	1	GSM8K
0	0	2	1	0	2	3	2	0	0	0	2	1	0	1	2	0	1	GSM8K
0	0	1	0	0	0	2	1	0	0	0	2	0	0	1	1	0	1	GSM8K
0	1	1	1	0	0	2	1	0	0	1	1	0	0	1	1	0	1	GSM8K
0	1	2	1	0	3	3	1	0	0	1	2	0	0	1	2	0	1	GSM8K
0	1	2	1	0	1	2	2	0	0	0	2	1	0	1	2	0	1	GSM8K
0	1	2	1	0	0	0	2	0	0	1	2	0	0	1	1	0	1	GSM8K
0	0	2	1	0	1	2	1	0	0	0	2	0	0	1	1	0	1	GSM8K
0	0	1	1	0	0	0	1	0	0	0	1	0	0	1	2	0	1	GSM8K
0	0	1	1	0	0	0	2	0	0	0	2	0	0	1	1	0	1	GSM8K
0	1	1	1	0	2	3	1	0	0	1	2	0	0	1	1	0	1	GSM8K
1	1	1	1	0	0	2	1	0	0	1	2	0	0	1	1	0	1	GSM8K
0	1	2	1	0	0	0	2	0	0	0	2	0	0	1	2	0	1	GSM8K
0	1	2	1	0	2	2	2	0	0	1	2	0	0	1	2	0	1	GSM8K
0	1	1	0	0	0	0	2	0	0	1	2	0	0	1	2	0	4	GSM8K
0	1	1	1	0	0	1	1	0	0	0	2	0	0	1	1	0	2	GSM8K
1	1	2	1	0	0	2	1	0	0	1	2	0	0	1	1	0	1	GSM8K
0	0	1	1	0	0	2	2	0	0	1	2	0	0	1	1	0	1	GSM8K
0	0	1	1	0	2	2	1	0	0	0	1	0	0	1	1	0	1	GSM8K
0	1	1	1	0	0	1	2	0	0	1	2	1	0	1	2	0	1	GSM8K
0	0	1	1	0	0	0	1	0	0	1	2	0	0	1	1	0	1	GSM8K
0	0	1	0	0	1	2	1	0	0	0	1	0	0	1	1	0	1	GSM8K
0	1	1	1	0	1	1	1	0	0	0	2	0	0	1	1	0	1	GSM8K
0	1	2	1	0	2	2	1	0	0	1	2	0	0	1	2	0	1	GSM8K
0	1	1	1	0	2	2	1	2	0	1	2	1	0	1	2	0	1	GSM8K
0	1	2	1	0	0	1	2	0	0	1	2	0	0	1	1	0	1	GSM8K
0	1	2	1	0	0	2	1	0	0	0	2	0	0	1	2	0	1	GSM8K
1	1	1	1	0	0	2	1	0	0	1	2	0	0	1	2	0	1	GSM8K
0	0	1	1	0	0	3	1	0	0	1	2	0	0	1	1	0	1	GSM8K
0	2	2	1	0	0	1	1	0	0	1	2	0	0	1	2	0	3	GSM8K
0	0	2	1	0	2	2	2	0	0	1	2	0	0	1	2	0	1	GSM8K
2	0	2	1	0	2	3	1	0	0	1	1	0	0	1	1	0	1	GSM8K
0	1	1	0	0	1	3	1	0	0	1	2	0	0	1	2	0	1	GSM8K
0	0	1	1	0	1	3	1	0	0	1	2	0	0	1	1	0	1	GSM8K
0	1	1	2	0	0	2	2	0	0	0	1	1	0	1	2	0	1	GSM8K
0	0	1	1	0	2	2	2	0	0	0	2	0	0	1	2	0	1	GSM8K
0	2	2	1	1	0	0	2	0	0	1	2	1	0	2	2	0	2	GSM8K
1	1	2	1	2	0	2	2	1	0	1	2	1	0	2	3	0	1	GSM8K
1	1	2	1	0	0	1	2	0	0	1	2	1	0	1	2	0	1	GSM8K
0	1	2	1	0	0	2	2	0	0	1	2	1	0	1	2	0	1	GSM8K
0	2	1	1	0	0	3	1	1	0	1	2	1	0	1	2	1	1	GSM8K
0	0	1	0	0	1	0	1	0	0	0	1	0	0	1	1	0	1	GSM8K
0	1	2	1	0	0	0	2	0	0	1	2	0	0	1	1	0	1	GSM8K
1	1	2	1	0	2	3	1	0	0	1	2	1	0	1	2	0	1	GSM8K
1	1	1	1	0	0	3	2	0	0	1	2	0	0	1	2	0	2	GSM8K
0	0	1	1	0	0	0	1	0	0	1	1	0	0	1	1	0	1	GSM8K
0	1	2	1	0	0	2	1	0	0	1	2	0	0	1	1	0	1	GSM8K
0	0	2	1	0	0	2	2	0	0	1	2	0	0	1	1	0	1	GSM8K
1	2	2	1	0	0	2	2	0	0	1	2	1	0	2	2	0	1	GSM8K
0	1	2	1	0	1	1	1	0	0	1	2	0	0	1	2	0	1	GSM8K
0	1	1	1	0	0	0	1	0	0	1	1	0	0	1	1	0	1	GSM8K
0	0	1	0	0	0	2	2	0	0	0	2	0	0	1	2	0	1	GSM8K
0	0	1	1	0	0	1	1	0	0	0	2	0	0	1	1	0	1	GSM8K
0	1	2	1	0	0	0	2	0	0	1	2	0	0	1	2	0	2	GSM8K
0	1	2	1	0	2	2	2	0	0	1	2	1	0	1	1	0	1	GSM8K
1	1	2	1	0	0	1	2	0	0	1	2	1	0	1	2	0	1	GSM8K
0	0	1	1	0	0	0	1	0	0	0	1	0	0	1	1	0	1	GSM8K
0	0	1	1	0	0	1	1	0	0	0	2	0	0	1	1	0	1	GSM8K
0	0	1	1	0	1	1	1	0	0	0	1	0	0	1	1	0	1	GSM8K
1	1	1	1	0	1	3	1	0	0	1	1	0	0	1	1	0	1	GSM8K
0	1	2	2	0	0	2	2	0	0	1	2	0	0	1	2	0	1	GSM8K
0	1	2	1	0	2	2	2	0	0	1	2	1	0	1	2	0	1	GSM8K
0	0	1	1	0	0	1	1	0	0	1	2	0	0	1	2	0	1	GSM8K
0	1	2	1	0	1	2	1	0	0	1	1	0	0	1	2	0	1	GSM8K
0	2	2	1	1	1	3	2	0	0	1	2	1	0	1	2	0	2	GSM8K
0	1	1	1	0	0	1	1	0	0	1	1	0	0	1	1	0	1	GSM8K
1	3	2	1	0	0	2	1	0	0	0	2	1	0	2	2	0	2	GSM8K
0	1	1	1	0	1	2	1	0	0	1	1	0	0	1	1	0	1	GSM8K
0	0	1	0	0	0	1	1	0	0	0	1	0	0	1	1	0	1	GSM8K
0	1	1	1	0	2	3	1	0	0	1	2	0	0	1	2	0	1	GSM8K
0	0	1	1	0	0	0	1	0	0	0	2	0	0	1	1	0	1	GSM8K
1	1	2	1	0	2	3	2	0	0	1	2	1	0	1	2	0	1	GSM8K
0	1	2	1	0	0	2	1	0	0	0	2	1	0	1	2	0	1	GSM8K
0	0	2	1	0	2	2	2	0	0	0	2	0	0	1	2	0	1	GSM8K
0	1	1	1	0	1	2	1	0	0	1	2	0	0	1	1	0	1	GSM8K
0	0	1	1	0	0	0	1	0	0	0	1	0	0	1	1	0	1	GSM8K
0	1	2	1	0	2	2	2	0	0	1	2	0	0	1	2	1	1	GSM8K
0	1	2	2	0	0	0	2	0	0	1	2	0	0	1	2	0	1	GSM8K
0	1	1	1	0	0	0	1	0	0	1	2	0	0	1	1	0	1	GSM8K
1	1	1	1	0	0	1	1	0	0	1	1	0	0	1	1	0	1	GSM8K
1	1	1	1	0	2	3	1	0	0	1	2	1	0	1	2	0	2	GSM8K
0	0	1	1	0	1	2	1	0	0	0	2	0	0	1	1	0	1	GSM8K
0	1	1	1	0	0	2	2	0	0	0	2	0	0	1	2	0	1	GSM8K
0	0	1	1	0	0	0	1	0	0	0	2	0	0	1	1	0	1	GSM8K
0	0	2	1	0	2	3	1	0	0	0	2	0	0	1	1	0	1	GSM8K
1	0	1	1	0	0	1	1	0	0	0	2	1	0	1	1	0	1	GSM8K
0	0	2	1	0	0	1	1	0	0	1	2	0	0	1	2	0	1	GSM8K
1	1	2	1	0	2	2	2	0	0	1	2	0	0	1	2	0	1	GSM8K
0	1	2	1	0	2	2	1	0	0	1	2	0	0	1	2	0	1	GSM8K
0	0	1	1	0	0	0	1	0	0	1	1	0	0	1	1	0	1	GSM8K
0	1	2	1	0	0	2	1	0	0	1	2	0	0	1	1	0	1	GSM8K
0	0	2	1	0	0	1	2	0	0	1	2	0	0	1	1	0	1	GSM8K
0	1	2	1	0	0	2	2	0	0	1	2	1	0	1	2	0	1	GSM8K
0	0	2	2	0	0	2	2	0	0	1	2	0	0	1	2	0	1	GSM8K
0	1	2	1	0	0	3	2	0	0	1	2	1	0	1	2	0	1	GSM8K
0	1	2	1	0	0	3	2	0	0	1	2	1	0	1	1	0	1	GSM8K
0	1	1	1	0	0	2	1	0	0	1	2	0	0	1	1	0	1	GSM8K
0	0	1	1	0	0	1	1	0	0	1	1	0	0	1	1	0	1	GSM8K
1	0	2	1	1	0	1	3	0	0	1	2	1	0	1	2	0	1	GSM8K
0	0	1	0	0	0	0	1	0	0	0	1	0	0	1	1	0	1	GSM8K
0	0	1	1	0	2	3	2	0	0	1	2	0	0	1	2	0	1	GSM8K
0	1	2	1	0	0	2	1	0	0	1	2	0	0	1	1	0	1	GSM8K
0	1	2	1	0	0	1	1	0	0	0	2	0	0	1	1	0	1	GSM8K
0	0	1	1	0	1	1	1	0	0	0	2	0	0	1	1	0	1	GSM8K
0	1	2	1	0	0	2	1	0	0	0	1	0	0	1	1	0	1	GSM8K
0	0	2	1	0	0	1	2	0	0	0	2	0	0	1	2	0	1	GSM8K
0	1	1	1	0	0	0	2	0	0	0	2	0	0	1	1	0	1	GSM8K
0	0	1	0	0	0	1	1	0	0	0	1	0	0	1	2	0	1	GSM8K
0	0	2	1	0	1	2	1	0	0	0	1	0	0	1	1	0	1	GSM8K
0	1	2	1	0	0	0	2	0	0	1	2	0	0	1	1	0	1	GSM8K
0	0	1	1	0	0	0	1	0	0	0	2	1	0	1	1	0	1	GSM8K
0	0	1	1	0	1	1	1	0	0	0	1	0	0	1	1	0	1	GSM8K
0	1	1	1	0	0	1	1	0	0	0	1	0	0	1	1	0	1	GSM8K
0	0	1	1	0	0	1	1	0	0	0	1	0	0	1	1	0	1	GSM8K
0	1	2	1	0	2	3	1	0	0	1	2	0	0	1	2	0	1	GSM8K
1	2	2	1	0	1	3	1	0	0	1	1	1	0	1	2	1	1	GSM8K
0	0	1	0	0	0	1	1	0	0	0	2	0	0	1	1	0	1	GSM8K
0	1	1	2	2	0	0	2	0	0	1	2	1	0	1	1	0	1	GSM8K
0	1	2	0	0	0	1	1	0	0	0	2	0	0	1	1	0	1	GSM8K
0	1	1	1	0	0	2	1	0	0	1	1	1	0	1	1	0	1	GSM8K
1	1	2	1	0	2	3	2	0	0	1	2	1	0	1	2	0	1	GSM8K
1	1	2	2	1	0	1	2	0	0	1	2	1	0	1	3	0	1	GSM8K
0	1	1	1	0	0	3	2	0	0	0	2	0	0	1	1	0	1	GSM8K
0	0	1	1	0	0	2	1	0	0	0	2	0	0	1	1	0	1	GSM8K
1	1	2	1	0	0	2	2	0	0	1	2	1	0	1	2	0	1	GSM8K
0	0	1	1	0	0	1	2	0	0	1	2	0	0	1	2	0	1	GSM8K
1	1	1	1	0	3	3	1	0	0	1	2	0	0	1	2	0	1	GSM8K
0	1	2	1	0	0	3	1	0	0	0	1	0	0	1	1	0	1	GSM8K
0	0	1	1	0	2	3	1	0	0	1	2	0	0	1	1	0	1	GSM8K
1	1	2	1	0	0	0	1	0	0	1	2	0	0	1	1	0	1	GSM8K
0	1	1	1	0	0	1	1	0	0	1	1	0	0	1	1	0	1	GSM8K
0	1	1	1	0	2	3	1	2	0	1	2	1	0	1	2	0	1	GSM8K
0	0	1	1	0	2	0	1	0	0	0	1	0	0	1	1	0	1	GSM8K
0	0	1	1	0	2	2	1	0	0	0	2	0	0	1	1	0	1	GSM8K
0	0	2	1	0	2	0	2	0	0	0	2	0	0	1	1	0	1	GSM8K
0	0	2	1	0	0	0	2	0	0	0	2	1	0	1	2	0	1	GSM8K
0	0	2	1	0	2	2	1	0	0	1	1	1	0	1	1	0	1	GSM8K
0	0	1	1	0	0	1	1	0	0	0	2	0	0	1	1	0	1	GSM8K
1	1	1	1	0	0	1	2	0	0	1	1	1	0	1	1	0	1	GSM8K
0	1	1	0	0	0	1	2	0	0	0	2	0	0	1	2	0	1	GSM8K
0	1	1	0	0	0	0	1	0	0	1	2	0	0	1	1	0	2	GSM8K
1	0	1	1	0	1	2	1	0	0	1	2	0	0	1	1	0	1	GSM8K
0	1	2	1	0	0	0	2	0	0	1	2	1	0	1	2	0	1	GSM8K
0	1	2	1	0	1	1	1	0	0	1	2	0	0	1	2	0	1	GSM8K
0	0	1	1	0	0	2	1	0	0	0	1	0	0	1	1	0	1	GSM8K
0	0	2	1	0	1	2	1	0	0	0	2	1	0	1	1	0	1	GSM8K
0	0	2	1	0	1	2	2	0	0	1	2	1	0	1	2	0	1	GSM8K
0	0	2	1	0	2	2	1	1	0	0	1	0	0	1	2	0	1	GSM8K
0	0	2	1	0	3	1	2	0	0	1	2	0	0	1	2	0	1	GSM8K
0	1	2	2	0	0	0	2	0	0	1	2	1	0	2	2	0	1	GSM8K
0	0	1	1	0	0	1	1	0	0	0	2	0	0	1	1	0	1	GSM8K
1	1	1	1	0	0	1	1	0	0	1	2	0	0	1	1	0	1	GSM8K
0	0	2	0	0	0	0	1	0	0	1	2	1	0	1	2	0	1	GSM8K
0	1	2	1	0	0	0	2	0	0	1	2	1	0	2	2	0	1	GSM8K
1	1	1	1	0	0	2	1	0	0	1	2	1	0	1	2	0	1	GSM8K
0	1	2	1	0	0	2	2	0	0	1	2	1	0	1	2	0	1	GSM8K
1	0	2	1	0	0	0	1	0	0	0	2	0	0	1	2	0	1	GSM8K
0	0	1	1	0	0	0	1	0	0	0	1	0	0	1	1	0	1	GSM8K
0	1	1	1	0	0	1	1	0	0	1	1	0	0	1	2	0	1	GSM8K
0	1	1	1	0	0	2	1	0	0	1	2	0	0	1	1	0	1	GSM8K
0	1	2	1	0	2	3	1	0	0	0	2	0	1	1	1	0	1	GSM8K
1	1	2	1	0	0	0	1	0	0	1	2	1	0	1	1	0	1	GSM8K
0	1	2	1	0	2	2	2	0	0	1	2	1	0	1	2	0	1	GSM8K
0	1	1	1	0	1	1	1	0	0	0	1	0	0	1	2	0	1	GSM8K
0	0	1	1	0	0	1	1	0	0	0	1	0	0	1	1	0	0	GSM8K
0	0	1	1	0	0	2	2	0	0	0	2	1	0	1	2	0	1	GSM8K
0	0	1	1	0	0	1	1	0	0	0	1	0	0	1	1	0	1	GSM8K
0	2	2	0	0	0	1	1	0	0	1	2	1	0	1	2	0	2	GSM8K
0	1	2	1	0	0	3	2	0	0	0	2	0	0	1	2	0	1	GSM8K
0	0	1	1	0	0	1	1	0	0	0	2	0	0	1	1	0	1	GSM8K
0	0	2	1	0	0	0	2	0	0	1	2	0	0	1	1	0	1	GSM8K
0	1	1	1	0	2	2	1	0	0	0	1	0	0	1	2	0	1	GSM8K
0	1	1	1	0	1	0	1	0	0	1	2	0	0	1	2	0	1	GSM8K
0	1	2	1	0	3	3	2	0	0	0	2	0	0	1	2	0	1	GSM8K
0	1	2	1	0	1	2	1	0	0	0	1	0	0	1	1	0	1	GSM8K
0	1	1	1	0	0	1	1	0	0	1	2	0	0	1	2	0	2	GSM8K
0	1	1	1	0	2	2	1	0	0	0	1	0	0	1	1	0	1	GSM8K
0	1	1	1	0	0	3	1	0	0	0	2	0	0	1	1	0	1	GSM8K
0	0	1	1	0	0	1	1	0	0	0	2	0	0	1	1	0	1	GSM8K
0	0	1	1	0	0	1	1	0	0	0	1	0	0	1	1	0	1	GSM8K
0	0	2	1	0	0	2	1	0	0	1	2	0	0	1	1	0	1	GSM8K
0	0	1	1	0	0	1	1	0	0	0	1	0	0	1	1	0	1	GSM8K
0	0	1	1	0	0	1	1	0	0	0	1	0	0	1	1	0	1	GSM8K
0	2	2	1	0	2	2	1	0	0	1	1	1	0	1	1	1	1	GSM8K
0	0	2	1	0	0	2	1	0	0	1	2	0	0	1	1	0	1	GSM8K
0	1	1	1	0	0	1	2	0	0	1	2	1	0	1	2	0	4	GSM8K
0	0	2	1	0	0	1	1	0	0	0	1	0	0	1	1	0	1	GSM8K
0	1	2	1	0	0	0	2	0	0	0	2	1	0	1	2	0	1	GSM8K
0	1	2	1	0	0	3	1	0	0	1	1	0	0	1	1	0	2	GSM8K
0	1	2	1	0	0	1	2	0	0	0	1	0	0	1	1	0	1	GSM8K
0	1	1	1	0	2	2	1	0	0	1	1	0	0	1	1	0	1	GSM8K
1	1	2	1	0	0	1	1	0	0	1	2	0	0	1	2	0	1	GSM8K
0	1	1	0	0	0	3	1	0	0	0	1	0	0	1	1	0	1	GSM8K
0	1	1	1	0	2	2	1	0	0	1	2	0	0	1	1	0	1	GSM8K
0	0	1	1	0	2	2	1	0	0	0	2	0	0	1	1	0	1	GSM8K
0	1	2	1	0	3	3	1	0	0	0	2	0	0	1	1	0	1	GSM8K
0	2	2	1	0	1	3	1	1	0	1	2	0	0	1	2	0	1	GSM8K
1	0	2	0	0	2	2	1	0	0	0	2	0	0	1	2	0	1	GSM8K
1	1	1	1	0	0	2	2	0	0	1	1	0	0	1	1	0	1	GSM8K
0	1	2	1	0	0	0	1	0	0	0	2	1	0	1	2	0	1	GSM8K
0	0	1	1	0	0	0	1	0	0	0	1	0	0	1	1	0	1	GSM8K
0	1	2	2	1	2	2	2	0	0	0	2	1	0	1	2	0	1	GSM8K
0	0	1	1	0	0	0	1	0	0	0	1	0	0	1	1	0	1	GSM8K
0	0	2	1	0	1	3	1	0	0	1	2	1	0	1	2	0	1	GSM8K
1	1	1	1	0	0	1	1	0	0	1	2	0	0	1	2	0	1	GSM8K
0	1	1	1	0	2	3	1	0	0	1	2	1	0	1	1	0	1	GSM8K
0	1	2	1	0	2	2	1	0	0	1	2	0	0	1	1	0	1	GSM8K
0	1	2	1	0	2	3	1	0	0	0	2	0	0	1	2	0	1	GSM8K
1	1	2	1	2	0	2	3	0	0	1	2	1	0	2	2	0	2	GSM8K
0	0	1	1	0	0	2	1	0	0	0	1	0	0	1	1	0	1	GSM8K
0	1	2	1	0	0	2	1	0	0	0	2	1	0	1	1	0	1	GSM8K
0	1	1	1	0	0	3	1	0	0	1	2	0	0	1	1	0	1	GSM8K
1	1	2	1	0	0	0	1	0	0	0	1	1	0	1	2	0	1	GSM8K
0	0	1	1	0	1	3	1	0	0	1	2	0	0	1	1	0	1	GSM8K
0	1	2	2	0	0	2	2	0	0	0	2	1	0	1	2	0	1	GSM8K
0	1	1	1	0	1	2	1	1	0	1	2	0	0	1	1	0	1	GSM8K
0	0	2	1	0	0	1	2	0	0	0	2	0	0	1	2	0	1	GSM8K
1	0	2	1	0	2	3	1	0	0	1	2	0	0	1	2	0	1	GSM8K
0	0	2	1	0	0	0	2	0	0	0	2	1	0	1	2	0	1	GSM8K
0	1	2	1	0	1	1	1	0	0	1	1	0	0	1	2	0	1	GSM8K
0	0	1	1	0	1	1	1	1	0	1	1	0	0	1	1	0	0	GSM8K
0	0	2	1	0	0	2	2	0	0	0	1	0	0	1	2	0	1	GSM8K
1	1	2	1	0	0	3	1	0	0	1	2	1	0	1	2	0	1	GSM8K
0	1	1	1	0	0	2	2	0	0	0	2	0	0	1	2	0	1	GSM8K
0	1	2	1	0	0	2	2	0	0	1	2	0	0	1	2	0	1	GSM8K
0	1	1	1	0	0	1	1	0	0	0	2	0	0	1	2	0	1	GSM8K
0	0	1	1	0	1	1	1	0	0	0	2	0	0	1	2	0	1	GSM8K
0	2	1	1	0	2	2	2	0	0	1	2	1	0	1	2	0	2	GSM8K
0	1	1	0	0	1	2	1	0	0	1	2	0	0	1	1	0	1	GSM8K
0	0	2	1	0	2	3	2	0	0	0	2	1	0	1	2	0	1	GSM8K
0	1	2	1	0	2	2	1	0	0	0	2	1	0	1	1	0	1	GSM8K
0	0	1	0	0	1	0	1	0	0	1	2	0	0	1	2	0	1	GSM8K
1	1	2	1	0	0	2	2	0	0	1	2	1	0	1	2	0	2	GSM8K
1	1	2	1	0	0	2	1	0	0	1	1	0	0	1	1	0	1	GSM8K
0	0	1	1	0	0	1	1	0	0	0	1	0	0	1	1	0	1	GSM8K
0	1	1	1	0	2	3	1	0	0	0	2	0	0	1	2	0	1	GSM8K
0	1	1	1	0	1	2	1	0	0	0	1	0	0	1	1	0	1	GSM8K
0	1	1	1	0	0	2	1	0	0	0	1	0	0	1	1	0	1	GSM8K
0	0	1	1	0	1	2	1	0	0	0	1	0	0	1	1	0	1	GSM8K
0	1	2	1	0	0	1	2	0	0	1	2	0	0	1	2	0	1	GSM8K
0	1	1	0	0	1	1	1	0	0	0	2	0	0	1	1	0	1	GSM8K
0	0	1	1	0	1	1	1	0	0	0	2	0	0	1	1	0	1	GSM8K
0	1	1	0	0	0	3	1	0	0	0	1	0	0	1	1	0	1	GSM8K
1	1	2	1	0	0	1	1	0	0	1	2	0	0	1	1	0	1	GSM8K
0	0	1	1	0	0	0	1	0	0	0	1	0	0	1	1	0	0	GSM8K
0	0	1	1	0	0	2	1	0	0	1	1	0	0	1	1	0	1	GSM8K
0	0	1	1	0	0	1	2	0	0	0	1	0	0	1	2	0	1	GSM8K
0	1	1	1	0	2	2	2	0	0	1	2	0	0	1	2	0	1	GSM8K
0	0	2	1	0	0	1	1	0	0	1	2	0	0	1	2	0	1	GSM8K
0	1	2	1	0	2	1	1	0	0	1	2	0	0	1	2	0	1	GSM8K
0	1	2	1	0	2	3	2	0	0	0	2	1	0	1	2	0	1	GSM8K
0	1	2	1	0	0	2	1	0	0	1	2	0	0	1	1	0	1	GSM8K
0	1	2	1	0	0	1	2	0	0	1	2	0	0	1	2	0	1	GSM8K
1	0	1	1	0	0	3	2	0	0	1	1	0	0	1	2	0	1	GSM8K
0	0	2	1	0	0	3	2	0	0	0	2	1	0	1	2	0	1	GSM8K
0	1	1	1	0	0	1	2	0	0	0	1	0	0	1	1	0	1	GSM8K
0	0	2	1	0	1	1	2	0	0	1	2	1	0	1	1	0	1	GSM8K
0	1	2	1	0	1	1	1	0	0	1	2	0	0	1	1	0	1	GSM8K
1	1	2	1	0	0	1	2	0	0	1	2	0	0	1	2	0	1	GSM8K
0	1	2	1	0	1	2	1	0	0	0	2	1	0	1	2	0	1	GSM8K
0	0	2	1	0	2	1	2	0	0	0	2	0	0	1	1	0	2	GSM8K
1	1	2	1	0	1	3	1	0	0	1	2	1	0	1	2	0	1	GSM8K
0	1	2	1	0	2	3	1	0	0	1	2	0	0	1	2	0	1	GSM8K
0	0	2	1	0	2	2	1	0	0	0	1	0	0	1	2	0	1	GSM8K
0	0	1	1	0	0	1	1	0	0	0	2	0	0	1	1	0	1	GSM8K
0	1	1	1	0	0	2	1	0	0	1	2	0	0	1	1	0	1	GSM8K
0	1	2	1	0	0	1	1	0	0	0	2	0	0	1	2	0	1	GSM8K
0	0	1	1	0	0	1	2	1	0	0	2	0	0	1	1	0	1	GSM8K
0	1	2	1	0	2	1	1	0	0	1	2	1	0	1	1	0	1	GSM8K
0	1	1	1	0	0	2	1	0	0	0	1	0	0	1	1	0	1	GSM8K
0	1	1	1	0	0	3	1	0	0	0	1	0	0	1	1	0	1	GSM8K
1	0	1	1	0	2	1	2	0	0	0	2	0	0	1	2	0	1	GSM8K
0	1	1	1	0	2	2	1	0	0	1	2	1	0	1	2	0	1	GSM8K
0	1	2	1	0	0	3	1	0	0	0	2	0	0	1	2	0	1	GSM8K
0	0	1	1	0	2	3	1	0	0	0	1	0	0	1	1	0	1	GSM8K
0	1	1	1	0	1	3	1	0	0	1	2	0	0	1	2	0	1	GSM8K
0	0	1	0	0	0	0	2	0	0	0	1	0	0	1	1	0	4	GSM8K
0	0	1	1	0	0	1	1	0	0	0	1	0	0	1	2	0	4	GSM8K
1	0	2	1	0	2	4	1	0	0	1	2	0	0	1	1	0	1	GSM8K
0	1	2	1	0	0	2	2	0	0	0	2	1	0	1	2	0	1	GSM8K
0	1	1	1	0	2	2	1	0	0	1	2	1	0	1	2	0	1	GSM8K
0	0	2	1	0	0	2	2	1	0	1	2	1	0	2	3	0	1	GSM8K
0	1	2	1	0	0	2	1	0	0	1	1	1	0	1	2	0	1	GSM8K
1	0	2	1	0	0	2	1	0	0	0	1	0	0	1	1	0	1	GSM8K
0	0	1	0	0	0	0	1	0	0	0	1	0	0	1	1	0	0	GSM8K
0	0	2	1	0	0	0	1	0	0	0	1	1	0	1	1	0	1	GSM8K
0	1	2	1	0	0	1	2	0	0	1	1	0	0	1	1	0	1	GSM8K
1	1	2	1	0	0	0	2	0	0	1	2	0	0	1	2	0	2	GSM8K
0	0	1	1	0	1	3	1	0	0	0	1	0	0	1	1	0	1	GSM8K
0	0	1	0	0	0	3	2	0	0	1	1	0	0	1	1	0	1	GSM8K
0	0	1	1	0	1	2	1	0	0	0	2	0	0	1	1	0	1	GSM8K
0	0	1	1	0	1	1	1	0	0	0	1	0	0	1	1	0	1	GSM8K
0	0	2	1	0	1	1	1	0	0	0	2	0	0	1	1	0	1	GSM8K
1	1	1	1	0	0	1	1	0	0	1	1	1	0	1	1	0	1	GSM8K
0	0	2	1	0	0	0	2	0	0	0	2	1	0	1	2	0	1	GSM8K
0	1	1	1	0	0	2	1	0	0	1	2	1	0	1	2	0	1	GSM8K
1	1	2	1	0	0	2	1	0	0	2	2	1	0	1	2	0	1	GSM8K
0	1	2	1	0	2	2	2	0	0	1	2	1	0	1	2	0	1	GSM8K
0	0	1	1	0	0	2	1	0	0	1	1	0	0	1	1	0	1	GSM8K
0	0	1	1	0	2	2	1	0	0	1	1	0	0	1	2	0	1	GSM8K
0	0	1	1	0	0	1	2	0	0	0	1	0	0	1	1	0	1	GSM8K
0	0	1	1	0	1	3	1	0	0	1	1	0	0	1	1	0	1	GSM8K
1	0	2	1	0	0	0	2	0	0	1	2	1	0	1	2	0	1	GSM8K
0	1	2	1	0	2	2	2	0	0	1	2	1	0	1	2	0	1	GSM8K
0	1	2	1	0	2	2	1	0	0	0	2	0	0	1	1	0	1	GSM8K
0	0	1	1	0	1	1	1	0	0	1	2	0	0	1	1	0	1	GSM8K
0	0	1	1	0	0	2	1	0	0	0	1	0	0	1	1	0	1	GSM8K
0	1	1	1	0	0	1	1	0	0	0	2	0	0	1	1	0	1	GSM8K
1	1	2	1	1	0	1	2	0	0	1	2	1	0	2	2	0	2	GSM8K
0	0	1	1	0	0	1	1	0	0	1	2	0	0	1	1	0	1	GSM8K
0	0	2	1	0	0	2	1	0	0	1	2	1	0	1	2	0	1	GSM8K
0	0	2	1	0	0	0	2	0	0	1	2	1	0	1	2	0	1	GSM8K
0	1	2	1	0	2	3	2	0	0	1	2	0	0	1	2	0	1	GSM8K
1	1	2	1	0	2	2	1	0	0	1	2	0	0	1	2	0	1	GSM8K
0	1	1	1	0	0	1	1	0	0	1	2	1	0	1	2	0	2	GSM8K
0	1	1	1	0	1	1	2	0	0	1	2	0	0	1	1	0	1	GSM8K
0	1	1	1	0	0	2	2	0	0	1	2	1	0	1	1	0	1	GSM8K
1	1	2	1	0	0	2	2	0	0	1	2	1	0	1	2	0	1	GSM8K
0	1	2	1	0	0	2	1	0	1	1	1	0	0	1	1	0	1	GSM8K
0	1	2	1	0	2	3	2	0	0	0	2	0	0	1	1	0	1	GSM8K
0	0	1	1	0	0	0	1	0	0	0	1	0	0	1	1	0	1	GSM8K
0	1	1	1	0	0	2	1	0	0	1	1	0	0	1	1	0	1	GSM8K
1	0	1	1	0	0	2	1	0	0	1	2	0	0	1	1	0	1	GSM8K
1	1	2	1	0	1	1	2	0	0	1	2	1	0	1	2	0	1	GSM8K
1	1	2	1	0	0	1	1	0	0	0	2	0	0	1	1	0	1	GSM8K
0	0	2	1	0	1	2	2	0	0	1	2	0	0	1	1	0	1	GSM8K
0	1	2	1	0	0	1	1	0	0	1	2	0	0	1	1	0	1	GSM8K
0	0	2	1	0	0	0	1	0	0	0	2	0	0	1	1	0	1	GSM8K
0	0	1	1	0	0	2	2	0	0	0	2	1	0	1	2	0	1	GSM8K
0	0	1	1	0	0	1	1	0	0	0	2	0	0	1	1	0	1	GSM8K
0	0	2	1	0	1	0	2	0	0	1	2	0	0	1	2	0	1	GSM8K
1	0	2	0	0	2	3	1	0	0	1	1	0	0	1	2	0	1	GSM8K
1	1	2	1	0	2	3	1	0	0	1	2	0	0	1	2	0	1	GSM8K
0	1	1	1	0	1	1	1	0	0	0	2	0	0	1	1	0	1	GSM8K
0	1	2	1	0	1	3	1	0	0	0	2	0	0	1	1	0	1	GSM8K
0	1	2	1	0	2	3	1	0	0	0	2	0	0	1	2	0	1	GSM8K
0	0	1	0	0	2	2	2	0	0	0	2	1	0	1	2	0	1	GSM8K
0	1	1	1	0	0	2	1	0	0	0	1	0	0	1	1	0	1	GSM8K
0	0	1	1	0	0	1	1	0	0	0	2	0	0	1	1	0	0	GSM8K
0	1	2	1	0	0	2	2	0	0	0	2	0	0	1	2	0	1	GSM8K
0	0	1	1	0	0	1	1	0	0	1	2	0	0	1	1	0	1	GSM8K
0	0	1	1	0	0	1	1	0	0	1	2	0	0	1	1	0	1	GSM8K
0	2	2	1	0	0	2	1	0	0	1	2	1	0	1	2	0	1	GSM8K
0	1	2	1	0	2	3	1	0	0	0	2	0	0	1	2	0	1	GSM8K
0	0	1	0	0	0	0	1	0	0	0	1	0	0	1	1	0	1	GSM8K
0	1	2	1	0	0	1	2	0	0	1	2	1	0	1	2	0	1	GSM8K
0	1	2	1	0	0	1	2	0	0	1	2	1	0	1	1	0	1	GSM8K
0	1	2	1	0	0	2	2	0	0	1	2	1	0	1	2	0	1	GSM8K
0	1	1	1	0	0	2	2	0	0	1	2	0	0	1	2	0	1	GSM8K
0	1	1	1	0	0	0	2	0	0	1	2	0	0	1	2	0	1	GSM8K
0	1	1	1	0	0	3	2	0	0	1	2	0	0	1	2	0	1	GSM8K
0	0	1	1	0	0	1	1	0	0	0	1	0	0	1	1	0	1	GSM8K
1	1	2	1	0	1	2	1	0	0	1	2	1	0	1	2	0	1	GSM8K
0	0	1	1	0	0	1	1	0	0	0	2	0	0	1	1	0	1	GSM8K
0	0	1	1	0	0	1	1	0	0	0	1	0	2	1	1	0	0	GSM8K
0	0	2	1	0	0	1	1	0	0	1	1	0	0	1	1	0	1	GSM8K
0	0	2	1	0	0	2	2	0	0	1	1	0	0	1	2	0	1	GSM8K
0	0	1	1	0	0	0	1	0	0	1	1	0	0	1	1	0	1	GSM8K
0	1	1	1	0	0	1	2	0	0	0	1	0	0	1	2	0	1	GSM8K
0	1	1	1	0	0	1	2	0	0	1	2	1	0	1	1	0	1	GSM8K
0	1	2	1	0	0	1	1	0	0	1	2	0	0	1	1	0	1	GSM8K
1	1	2	1	0	0	2	1	0	0	1	2	1	0	1	2	0	1	GSM8K
0	1	1	1	0	0	1	2	0	0	1	1	0	0	1	1	0	1	GSM8K
0	0	2	1	0	0	0	2	0	0	1	2	0	0	1	2	0	1	GSM8K
0	1	1	1	0	0	1	1	0	0	1	2	1	0	1	1	0	1	GSM8K
0	1	1	1	0	0	2	1	0	0	0	2	1	0	1	1	0	0	GSM8K
0	0	2	1	0	2	3	1	0	0	1	2	0	0	1	2	0	1	GSM8K
0	0	2	1	0	2	3	1	0	0	0	2	0	0	1	1	0	1	GSM8K
0	1	1	1	0	2	1	1	0	0	0	2	0	0	1	1	0	1	GSM8K
0	1	2	1	0	0	0	2	0	0	1	2	0	0	1	2	0	1	GSM8K
0	1	1	1	0	0	0	1	0	0	0	1	0	0	1	1	0	0	GSM8K
0	1	2	1	0	2	2	1	0	0	1	2	0	0	1	2	0	1	GSM8K
1	1	2	1	0	0	1	1	0	0	0	1	1	0	1	2	0	2	GSM8K
0	0	1	1	0	0	3	1	0	0	0	1	0	0	1	1	0	1	GSM8K
0	0	1	1	0	1	2	1	0	0	0	1	0	0	1	1	0	1	GSM8K
0	2	2	1	0	0	2	2	0	0	1	2	1	0	1	2	0	2	GSM8K
0	1	2	1	0	0	0	1	0	0	0	2	0	0	1	1	0	1	GSM8K
0	0	2	2	0	0	2	2	0	0	1	2	1	0	1	2	0	1	GSM8K
2	1	2	1	0	0	3	1	0	0	1	2	1	0	1	2	0	2	GSM8K
0	0	1	1	0	2	2	1	0	0	0	2	1	0	1	2	0	1	GSM8K
0	0	1	0	0	0	2	1	0	0	0	2	0	0	1	1	0	0	GSM8K
0	1	2	0	0	0	0	2	0	0	1	1	1	0	1	1	0	1	GSM8K
0	1	2	1	0	0	1	2	0	0	1	2	1	0	1	2	0	1	GSM8K
0	0	2	1	0	1	1	1	0	0	1	1	1	0	1	1	0	1	GSM8K
1	1	2	1	2	2	2	2	0	0	0	2	1	0	1	2	0	1	GSM8K
0	0	2	1	0	1	2	1	0	0	0	1	0	0	1	1	0	1	GSM8K
0	1	1	1	0	0	2	2	0	0	0	2	0	0	1	2	0	1	GSM8K
0	0	1	1	0	0	2	1	0	0	0	2	0	0	1	1	0	1	GSM8K
0	0	2	1	0	1	2	1	0	0	0	2	0	0	1	1	0	1	GSM8K
0	1	2	1	0	0	0	1	0	0	1	2	0	0	1	1	0	1	GSM8K
0	0	2	1	0	2	2	1	0	0	1	2	0	0	1	1	0	1	GSM8K
1	1	1	1	0	0	2	1	0	0	1	2	0	0	1	1	0	1	GSM8K
0	0	2	1	0	2	3	1	0	0	1	2	0	0	1	2	0	1	GSM8K
0	1	2	1	0	0	2	2	0	0	1	2	1	0	1	2	0	1	GSM8K
0	1	2	1	0	0	2	2	0	0	0	2	1	0	1	2	0	1	GSM8K
0	1	2	1	0	0	2	2	1	0	1	2	0	0	1	1	0	1	GSM8K
0	1	2	1	0	0	1	1	0	0	0	1	0	0	1	1	0	1	GSM8K
0	0	1	1	0	2	2	2	0	0	0	2	0	0	1	1	0	1	GSM8K
0	1	2	1	0	1	3	2	0	0	1	2	0	0	1	2	0	2	GSM8K
1	0	1	0	0	0	2	1	0	0	0	2	0	0	1	2	0	1	GSM8K
0	1	2	2	0	0	3	2	0	0	1	2	1	0	1	2	0	2	GSM8K
1	1	2	1	0	0	3	1	0	0	1	1	0	0	1	2	0	1	GSM8K
0	1	1	1	0	0	0	1	0	0	1	1	0	0	1	1	0	1	GSM8K
0	1	2	2	0	0	0	1	0	0	1	2	0	0	1	1	0	1	GSM8K
1	1	2	2	2	0	2	2	0	0	1	2	1	0	3	3	0	2	GSM8K
0	1	2	1	0	2	3	1	0	0	1	2	0	0	1	2	0	1	GSM8K
0	1	1	0	0	0	2	1	0	0	1	2	0	0	1	2	0	1	GSM8K
0	0	1	1	0	1	1	1	0	0	0	1	0	0	1	1	0	0	GSM8K
0	1	2	1	0	2	2	2	0	0	1	2	1	0	1	1	0	1	GSM8K
0	0	1	1	0	2	1	1	0	0	0	2	0	0	1	1	0	1	GSM8K
0	1	2	1	0	1	2	1	1	0	1	2	0	0	1	1	0	1	GSM8K
0	1	2	1	0	0	1	2	0	0	1	2	0	0	1	2	0	1	GSM8K
0	0	1	1	0	0	0	1	0	0	0	1	0	0	1	1	0	1	GSM8K
0	0	1	1	0	1	2	1	0	0	0	1	0	0	1	1	0	1	GSM8K
0	0	1	1	0	2	3	2	0	0	1	2	0	0	1	2	0	1	GSM8K
0	0	1	0	0	0	1	1	0	0	0	1	0	0	1	1	0	1	GSM8K
0	0	1	1	0	2	3	2	0	0	0	2	0	0	1	2	0	1	GSM8K
0	0	1	1	0	3	2	1	0	0	0	2	0	0	1	2	0	1	GSM8K
0	0	1	1	0	0	0	1	0	0	0	1	0	0	1	1	0	1	GSM8K
1	0	2	1	0	2	2	1	0	0	1	2	1	0	1	2	0	1	GSM8K
0	0	1	1	0	0	1	1	0	0	0	1	0	0	1	1	0	1	GSM8K
0	1	2	1	0	0	1	1	0	0	1	1	0	0	1	1	0	1	GSM8K
0	0	2	1	0	1	1	2	0	0	1	2	0	0	1	2	0	1	GSM8K
0	1	2	2	0	0	2	2	0	0	0	2	1	0	1	2	0	1	GSM8K
0	0	1	1	0	0	0	1	0	0	0	2	0	0	1	1	0	1	GSM8K
0	0	2	1	0	1	1	2	2	0	0	1	0	0	1	1	1	1	GSM8K
0	1	2	1	0	0	2	1	0	0	0	1	0	0	1	2	0	1	GSM8K
1	1	2	1	0	2	3	2	0	0	2	2	1	0	1	2	0	1	GSM8K
0	1	2	2	0	0	1	1	0	0	1	2	1	0	1	2	0	1	GSM8K
0	1	1	1	0	1	2	2	0	0	1	2	1	0	1	2	0	1	GSM8K
0	1	1	1	0	0	2	1	0	0	1	2	0	0	1	1	0	1	GSM8K
1	1	2	1	0	0	1	2	0	0	0	2	0	0	1	2	0	1	GSM8K
0	1	2	1	0	1	2	1	0	0	0	2	0	0	1	1	0	1	GSM8K
1	1	2	1	0	0	1	1	0	0	1	2	0	0	1	2	0	1	GSM8K
0	0	1	1	0	0	2	1	0	0	0	2	0	0	1	1	0	1	GSM8K
0	1	2	1	0	1	1	1	0	0	1	2	1	0	1	2	0	2	GSM8K
1	2	2	0	2	2	2	2	0	0	2	2	1	0	2	2	0	1	GSM8K
0	0	1	1	0	0	0	1	0	0	0	1	0	0	1	1	0	1	GSM8K
0	0	1	1	0	0	1	1	0	0	0	1	0	0	1	1	0	1	GSM8K
1	1	2	1	0	0	2	2	0	0	1	2	0	0	1	2	0	1	GSM8K
0	0	2	1	0	1	2	1	0	0	0	2	0	0	1	1	0	1	GSM8K
0	1	2	1	0	0	0	1	0	0	1	1	0	0	1	1	0	1	GSM8K
0	1	1	1	0	0	2	1	0	0	1	1	0	0	1	1	0	1	GSM8K
0	0	1	1	0	0	0	1	0	0	0	1	0	0	1	1	0	1	GSM8K
0	1	2	1	0	0	3	1	0	0	1	1	0	0	1	1	0	1	GSM8K
0	0	1	1	0	0	1	1	0	0	1	2	1	0	1	1	0	1	GSM8K
1	1	2	1	0	0	2	2	0	0	1	2	1	0	2	3	0	1	GSM8K
0	1	2	1	1	0	2	2	0	0	1	2	0	0	1	2	0	1	GSM8K
0	1	2	0	0	1	3	2	0	0	0	2	0	0	1	2	0	1	GSM8K
0	0	1	1	0	1	0	1	0	0	0	2	0	0	1	1	0	1	GSM8K
0	1	2	1	0	1	0	1	0	0	1	2	0	0	1	2	0	1	GSM8K
0	1	1	0	0	0	1	1	0	0	1	2	0	0	1	1	0	5	GSM8K
1	1	2	1	0	1	3	1	0	0	1	2	0	0	1	2	0	1	GSM8K
0	1	1	1	0	2	2	2	0	0	1	2	1	0	1	1	0	1	GSM8K
0	2	2	1	0	0	0	2	0	0	1	2	1	0	1	1	0	1	GSM8K
0	1	1	1	0	0	2	1	0	0	1	2	0	0	1	1	0	1	GSM8K
0	2	1	1	0	0	0	2	0	0	1	2	0	0	1	2	0	1	GSM8K
0	1	1	1	0	0	1	2	0	0	0	2	0	0	1	1	0	1	GSM8K
1	0	2	1	0	2	3	1	0	0	1	2	1	0	1	1	0	1	GSM8K
0	1	1	1	0	0	1	1	0	0	0	2	0	0	1	1	0	1	GSM8K
0	0	1	1	0	1	1	1	0	0	1	2	0	0	1	1	0	1	GSM8K
0	1	1	1	0	0	2	2	0	0	1	2	0	0	1	2	0	1	GSM8K
0	0	1	1	0	1	0	1	0	0	0	1	0	0	1	1	0	1	GSM8K
0	0	1	1	0	1	1	1	0	0	0	1	0	0	1	1	0	1	GSM8K
0	0	1	1	0	0	3	1	0	0	0	2	0	0	1	1	0	1	GSM8K
0	1	2	1	0	0	1	2	0	0	1	2	1	0	1	2	0	1	GSM8K
1	0	2	1	0	0	1	1	0	0	1	1	1	0	1	1	0	1	GSM8K
0	1	2	1	0	2	1	1	0	0	1	2	1	0	1	1	0	1	GSM8K
0	0	2	1	0	2	2	2	0	0	0	2	0	0	1	1	0	1	GSM8K
1	1	1	1	0	0	0	1	0	0	1	2	0	0	1	2	0	1	GSM8K
0	0	1	1	0	2	2	1	0	0	0	2	0	0	1	1	0	1	GSM8K
0	0	1	1	0	0	1	1	0	0	1	1	0	0	1	1	0	1	GSM8K
0	1	1	1	0	0	0	1	0	0	1	2	0	0	1	1	0	1	GSM8K
1	1	1	1	0	0	2	1	0	0	1	2	0	0	1	2	0	1	GSM8K
0	0	1	1	0	0	1	1	0	0	1	2	1	0	1	2	0	4	GSM8K
0	1	2	1	0	1	0	1	0	0	0	2	0	0	1	2	0	1	GSM8K
1	1	2	1	0	0	2	2	0	0	1	2	1	0	3	3	0	2	GSM8K
0	0	2	1	0	1	2	1	0	0	1	2	1	0	1	2	0	1	GSM8K
0	1	1	1	0	0	2	1	0	0	0	2	0	0	1	2	0	1	GSM8K
0	1	2	1	0	0	2	2	0	0	0	2	1	0	1	2	0	1	GSM8K
0	0	2	1	0	0	3	2	0	0	1	2	1	0	1	2	0	1	GSM8K
0	0	1	1	0	0	0	1	0	0	0	1	0	0	1	1	0	1	GSM8K
0	1	2	1	0	0	0	1	0	0	1	2	0	0	1	1	0	1	GSM8K
0	1	1	1	0	2	3	1	0	0	0	2	0	0	1	1	0	1	GSM8K
0	0	1	1	0	0	0	2	0	0	0	2	0	0	1	1	0	1	GSM8K
0	1	1	1	0	0	1	1	0	0	1	1	0	0	1	1	0	1	GSM8K
1	1	2	1	0	0	1	2	0	0	1	2	1	0	2	2	0	1	GSM8K
1	1	2	1	0	0	0	2	0	0	1	2	1	0	2	2	0	1	GSM8K
0	0	2	1	0	0	2	1	0	0	0	1	0	0	1	1	0	1	GSM8K
0	1	2	2	0	2	3	1	0	0	1	1	1	0	1	1	0	1	GSM8K
0	0	1	1	0	2	1	1	0	0	1	2	0	0	1	1	0	1	GSM8K
0	1	2	1	0	2	2	2	0	0	1	2	1	0	1	1	0	1	GSM8K
0	0	2	0	0	0	1	2	0	0	1	2	1	0	1	2	0	1	GSM8K
0	0	2	1	0	0	1	1	0	0	1	2	0	0	1	1	0	1	GSM8K
0	0	1	1	0	2	1	1	0	0	0	1	0	0	1	1	0	1	GSM8K
0	0	2	1	0	1	2	1	0	0	0	1	0	0	1	1	0	1	GSM8K
0	0	1	1	0	0	0	1	0	0	0	1	1	0	1	2	0	1	GSM8K
0	1	2	0	0	1	2	2	0	0	0	2	0	0	1	2	0	1	GSM8K
1	1	2	1	0	3	2	2	0	0	1	2	1	0	1	1	0	1	GSM8K
1	0	1	1	0	0	0	1	0	0	1	2	0	0	1	1	0	1	GSM8K
0	1	2	1	0	1	3	2	0	0	0	2	0	0	1	1	0	1	GSM8K
0	0	1	1	0	1	2	1	0	0	0	2	0	0	1	1	0	1	GSM8K
0	1	1	1	0	0	1	2	0	0	1	2	0	0	1	2	0	1	GSM8K
1	1	2	1	0	2	3	1	0	0	1	2	1	0	1	2	0	1	GSM8K
0	1	2	1	0	0	2	1	0	0	0	2	1	0	1	2	0	1	GSM8K
0	0	1	1	0	0	0	1	0	0	0	1	0	0	1	1	0	1	GSM8K
0	1	1	1	0	0	0	1	0	0	0	1	0	0	1	1	0	1	GSM8K
0	1	2	1	0	0	1	2	0	0	0	1	0	0	1	1	0	1	GSM8K
0	1	2	1	0	0	1	2	0	0	0	2	0	0	1	2	0	1	GSM8K
0	0	1	1	0	0	0	1	0	0	0	1	0	0	1	1	0	1	GSM8K
0	0	1	1	0	0	1	1	1	0	0	1	0	0	1	1	0	1	GSM8K
1	0	2	1	0	0	1	2	0	0	1	2	0	0	1	2	0	1	GSM8K
0	1	2	1	0	0	0	2	0	0	1	1	1	0	1	1	0	1	GSM8K
0	1	2	1	0	1	2	1	0	0	1	2	0	0	1	1	0	1	GSM8K
0	0	1	1	0	2	2	1	0	0	0	1	0	0	1	1	0	1	GSM8K
1	2	2	1	1	1	2	2	0	0	1	2	2	0	2	3	0	2	GSM8K
0	0	1	1	0	0	0	1	0	0	0	1	0	0	1	1	0	1	GSM8K
0	0	1	1	0	2	1	1	0	0	0	2	0	0	1	1	0	1	GSM8K
0	1	1	1	0	0	1	1	0	0	1	2	0	0	1	1	0	1	GSM8K
0	1	2	1	0	1	1	2	0	0	1	2	0	0	1	1	0	1	GSM8K
0	0	1	1	0	0	0	1	0	0	0	1	0	0	1	1	0	0	GSM8K
0	1	1	1	0	0	0	1	0	0	1	2	0	0	1	1	0	1	GSM8K
0	1	2	1	0	0	2	1	0	0	1	2	1	0	1	1	0	1	GSM8K
0	0	1	1	0	0	1	1	0	0	0	1	0	0	1	1	0	1	GSM8K
0	1	2	1	0	2	2	1	0	0	1	2	0	0	1	2	0	1	GSM8K
0	0	1	1	0	0	1	1	0	0	0	1	0	0	1	1	0	1	GSM8K
0	0	1	1	0	0	1	1	0	0	0	1	0	0	1	1	0	1	GSM8K
0	0	2	1	0	0	0	2	0	0	0	1	0	0	1	1	0	1	GSM8K
0	0	2	1	0	0	0	1	0	0	0	1	0	0	1	1	0	1	GSM8K
0	0	1	1	0	0	0	1	0	0	0	2	0	0	1	1	0	1	GSM8K
1	1	2	1	0	0	0	2	0	0	0	2	1	0	1	2	0	1	GSM8K
0	0	2	1	0	1	0	1	0	0	1	2	0	0	1	1	0	1	GSM8K
0	1	2	1	0	1	2	1	0	0	0	1	0	0	1	1	0	1	GSM8K
0	1	2	1	0	0	2	1	0	0	1	2	0	0	1	1	0	1	GSM8K
1	2	2	2	1	0	1	2	0	0	1	2	1	0	1	2	0	1	GSM8K
0	0	2	1	0	1	2	1	0	0	0	1	0	0	1	1	0	1	GSM8K
0	0	1	1	0	0	0	1	0	0	0	2	0	0	1	1	0	1	GSM8K
1	0	1	1	0	2	2	1	0	0	1	2	0	0	1	2	0	1	GSM8K
0	0	1	1	0	0	1	1	0	0	0	1	0	0	1	1	0	1	GSM8K
0	0	1	1	0	0	0	1	0	0	1	2	0	0	1	1	0	1	GSM8K
0	1	2	1	0	3	2	1	0	0	0	2	0	0	1	1	0	1	GSM8K
1	1	2	1	0	0	1	2	0	0	1	2	1	0	1	2	0	1	GSM8K
0	0	1	1	0	0	1	1	0	0	0	1	0	0	1	1	0	1	GSM8K
0	0	1	1	0	0	1	1	0	0	0	2	0	0	1	1	0	1	GSM8K
1	2	2	1	0	0	1	1	0	0	1	2	1	0	1	1	0	1	GSM8K
0	1	2	1	0	0	0	1	0	0	1	1	0	0	1	2	0	1	GSM8K
0	1	2	1	0	1	2	1	0	0	1	1	0	0	1	1	0	1	GSM8K
1	1	2	1	0	2	2	1	0	0	1	2	1	0	1	2	0	1	GSM8K
0	1	1	1	0	0	2	1	0	0	0	2	0	0	1	2	0	1	GSM8K
1	1	2	1	0	0	2	2	0	0	1	2	1	0	1	2	0	1	GSM8K
0	0	1	1	0	0	1	1	0	0	0	1	0	0	1	1	0	1	GSM8K
1	0	1	1	0	0	1	1	0	0	1	2	0	0	1	2	0	1	GSM8K
1	1	2	1	2	0	2	2	0	0	1	2	1	0	2	2	0	1	GSM8K
1	0	2	1	0	0	1	1	0	0	1	1	0	0	1	1	0	1	GSM8K
0	1	1	2	0	1	2	1	0	0	1	1	0	0	1	2	0	1	GSM8K
0	1	1	1	0	0	1	1	0	0	0	2	0	0	1	2	0	1	GSM8K
0	1	1	1	0	3	3	1	0	0	0	2	0	0	1	2	0	1	GSM8K
1	2	2	1	0	0	2	1	0	0	1	2	0	0	1	2	0	1	GSM8K
0	1	2	1	0	2	3	2	0	0	1	2	0	0	1	2	0	1	GSM8K
1	1	1	1	0	2	1	1	0	0	1	2	0	0	1	2	0	1	GSM8K
0	1	1	0	0	0	1	1	0	0	0	2	0	0	1	2	0	1	GSM8K
0	0	2	1	0	0	1	1	0	0	0	2	0	0	1	1	0	1	GSM8K
0	1	1	1	0	0	1	1	0	0	0	1	0	0	1	1	0	1	GSM8K
0	1	2	0	0	2	3	1	0	0	0	2	0	0	1	2	0	1	GSM8K
0	0	2	1	0	2	3	2	0	0	1	2	0	0	1	2	0	1	GSM8K
0	0	1	1	0	2	2	1	0	0	0	2	0	0	1	1	0	1	GSM8K
1	1	2	1	0	0	0	2	0	0	1	2	1	0	1	2	0	2	GSM8K
0	0	2	1	0	0	2	1	0	0	0	1	0	0	1	1	0	1	GSM8K
0	0	1	1	0	0	0	1	0	0	0	1	0	0	1	1	0	1	GSM8K
0	0	2	1	0	2	3	2	0	0	0	2	0	0	1	2	0	1	GSM8K
0	1	1	1	0	0	0	2	0	0	0	2	0	0	1	2	0	1	GSM8K
1	1	2	1	0	0	0	2	0	0	1	2	0	0	1	2	0	1	GSM8K
0	0	1	1	0	1	2	1	0	0	1	1	0	0	1	1	0	1	GSM8K
0	0	1	1	0	0	0	1	0	0	1	2	0	0	1	2	0	4	GSM8K
3	1	1	1	0	0	3	1	0	0	1	2	0	0	1	1	0	1	GSM8K
0	1	1	1	0	0	2	2	0	0	1	2	0	0	1	1	0	1	GSM8K
0	1	1	1	0	2	2	2	0	0	0	2	0	0	1	1	0	1	GSM8K
0	1	1	1	0	0	2	2	0	0	1	2	0	0	1	2	0	1	GSM8K
0	0	1	1	0	0	0	2	0	0	0	1	0	0	1	1	0	1	GSM8K
0	1	2	1	0	0	0	2	0	0	0	1	0	0	1	2	0	1	GSM8K
0	1	2	1	0	0	1	2	0	0	1	2	1	0	1	1	0	1	GSM8K
1	2	2	2	0	0	1	1	0	0	1	1	1	0	1	2	0	1	GSM8K
0	1	1	1	0	0	1	1	0	0	0	2	0	0	1	1	0	1	GSM8K
0	0	2	1	0	0	0	1	0	0	0	1	0	0	1	1	0	1	GSM8K
2	1	2	2	0	0	3	2	0	0	1	2	1	0	3	2	0	2	GSM8K
0	0	1	0	0	0	1	1	0	0	0	1	0	0	1	1	0	1	GSM8K
1	1	2	1	0	0	3	1	2	0	1	2	0	0	1	2	1	2	GSM8K
1	1	1	1	0	0	2	1	0	0	1	1	0	0	1	1	0	1	GSM8K
0	1	1	0	0	0	2	1	0	0	0	1	0	0	1	1	0	1	GSM8K
0	1	2	1	0	2	3	1	0	0	0	1	0	0	1	2	0	4	GSM8K
0	1	2	1	0	1	3	1	0	0	0	1	0	0	1	1	0	1	GSM8K
0	0	1	1	0	0	0	1	0	0	0	2	0	0	1	1	0	1	GSM8K
0	0	2	0	0	2	2	2	0	0	0	2	0	0	1	1	1	1	GSM8K
0	1	2	1	0	0	2	2	0	0	1	2	1	0	1	2	0	1	GSM8K
0	1	1	1	0	0	2	1	0	0	1	2	0	0	1	1	0	1	GSM8K
0	1	2	1	0	2	2	1	0	0	0	1	1	0	1	1	0	1	GSM8K
0	0	1	1	0	0	0	1	0	0	1	1	0	0	1	1	0	1	GSM8K
0	1	1	1	0	1	3	2	0	0	1	1	1	0	1	2	0	2	GSM8K
0	1	2	1	0	1	3	1	0	0	0	2	0	0	1	2	0	1	GSM8K
0	0	1	1	0	1	2	2	0	0	0	1	0	0	1	1	0	1	GSM8K
1	1	2	1	1	0	2	2	0	0	1	2	1	0	2	2	0	1	GSM8K
0	0	2	1	0	0	0	1	0	0	1	1	0	0	1	2	0	1	GSM8K
0	1	2	1	0	1	2	1	0	0	1	1	0	0	1	1	0	1	GSM8K
0	0	2	1	0	0	1	2	0	0	1	2	1	0	1	2	0	1	GSM8K
0	0	1	1	0	0	1	1	0	0	0	2	0	0	1	1	0	1	GSM8K
1	1	2	1	0	2	2	2	0	0	1	2	1	0	1	2	1	1	GSM8K
0	1	2	1	0	0	1	1	0	0	0	1	0	0	1	1	0	1	GSM8K
0	0	1	0	0	0	2	1	0	0	0	1	0	0	1	1	0	1	GSM8K
0	1	2	1	0	1	3	1	0	0	1	2	0	0	1	2	0	1	GSM8K
0	1	2	1	0	2	2	1	0	0	1	2	0	0	1	1	0	1	GSM8K
0	1	2	1	0	0	2	1	0	0	1	1	1	0	1	2	0	3	GSM8K
0	1	2	1	0	2	2	1	0	0	1	2	1	0	1	2	0	1	GSM8K
1	2	2	1	0	0	0	2	1	0	1	2	1	0	1	2	0	1	GSM8K
0	1	1	1	0	2	3	1	0	0	0	2	0	0	1	1	0	1	GSM8K
1	1	2	2	0	0	1	2	0	0	1	2	1	0	1	2	0	1	GSM8K
0	1	2	1	0	0	0	1	0	0	0	2	0	0	1	1	0	1	GSM8K
0	0	1	1	0	2	1	1	0	0	1	2	0	0	1	1	0	1	GSM8K
0	1	2	1	0	0	0	2	0	0	1	2	0	0	1	2	0	1	GSM8K
0	1	2	1	0	0	3	1	0	0	1	2	0	0	1	2	0	1	GSM8K
0	1	2	1	0	0	2	1	0	0	1	2	0	0	1	1	0	1	GSM8K
0	1	2	1	0	2	2	2	0	0	1	2	1	0	1	2	0	1	GSM8K
0	1	1	1	0	0	2	1	0	0	1	1	1	0	1	1	0	4	GSM8K
0	1	1	1	0	2	2	1	0	0	1	2	0	0	1	1	0	4	GSM8K
0	1	2	1	0	0	1	2	0	0	0	2	1	0	1	1	0	1	GSM8K
0	1	1	1	0	3	2	1	0	0	1	2	1	0	1	2	0	1	GSM8K
0	1	2	1	0	0	0	2	0	0	1	2	1	0	1	1	0	1	GSM8K
0	1	1	1	0	0	2	2	1	0	1	2	1	0	1	2	0	1	GSM8K
0	1	2	0	0	2	2	2	1	0	0	2	1	0	1	2	0	1	GSM8K
0	1	1	1	0	0	0	2	0	0	0	2	1	0	1	1	0	1	GSM8K
0	0	2	1	0	0	2	2	0	0	0	2	0	0	1	2	0	1	GSM8K
1	1	1	1	0	1	0	2	0	0	1	2	1	0	1	2	0	1	GSM8K
1	1	1	1	0	0	2	2	0	0	1	2	1	0	1	1	0	1	GSM8K
1	1	2	1	0	0	1	2	0	0	1	2	1	0	1	3	0	2	GSM8K
0	2	2	1	0	2	3	2	0	0	1	2	1	0	2	2	0	2	GSM8K
0	0	1	1	0	2	3	2	0	0	0	2	0	0	1	1	0	1	GSM8K
1	1	2	1	0	2	2	1	0	0	1	2	0	0	1	1	0	1	GSM8K
0	0	1	1	0	1	1	1	0	0	0	2	0	0	1	2	0	1	GSM8K
0	1	2	1	0	2	2	2	0	0	0	2	1	0	1	2	0	1	GSM8K
0	1	2	1	0	0	2	1	0	0	1	2	1	0	1	1	0	1	GSM8K
0	1	1	1	0	0	0	1	0	0	0	1	0	0	1	1	0	3	GSM8K
1	1	2	1	0	1	3	1	0	0	1	2	1	0	1	2	0	1	GSM8K
0	0	1	1	0	0	0	1	0	0	1	2	0	0	1	1	0	1	GSM8K
0	1	1	1	0	0	0	2	0	0	1	2	0	0	1	2	0	1	GSM8K
0	1	2	1	0	0	3	2	0	0	1	2	1	0	1	3	0	1	GSM8K
0	0	1	1	0	0	0	1	0	0	0	1	0	0	1	1	0	1	GSM8K
0	0	1	1	0	2	1	1	0	0	0	1	0	0	1	1	0	1	GSM8K
0	1	2	1	0	0	2	1	0	0	0	2	0	0	1	1	0	1	GSM8K
0	1	2	1	0	1	3	2	0	0	1	2	1	0	1	2	0	1	GSM8K
0	0	2	1	0	0	2	2	0	0	1	2	1	0	1	2	0	1	GSM8K
0	1	2	1	0	2	3	2	0	0	1	2	1	0	1	2	0	1	GSM8K
0	1	2	1	0	0	1	2	0	0	2	2	0	0	1	2	0	2	GSM8K
1	2	2	1	0	0	3	3	0	0	1	2	1	2	2	2	0	2	GSM8K
0	1	2	1	0	1	2	1	0	0	1	1	0	0	1	1	0	1	GSM8K
1	1	2	1	0	0	1	2	0	0	1	2	0	0	1	2	0	1	GSM8K
0	1	2	1	0	0	2	1	0	0	1	2	0	0	1	1	0	5	GSM8K
0	0	2	1	0	0	1	1	0	0	0	1	0	0	1	1	0	1	GSM8K
0	2	2	1	0	0	3	1	1	0	1	2	0	0	1	1	1	1	GSM8K
0	0	1	1	0	0	0	1	0	0	0	2	0	0	1	1	0	1	GSM8K
0	0	1	1	0	2	0	1	0	0	0	1	1	0	1	1	0	1	GSM8K
1	2	2	1	0	3	4	1	0	0	0	2	0	0	1	2	0	2	GSM8K
0	1	1	1	0	2	2	1	0	0	1	2	0	0	1	1	1	1	GSM8K
1	1	2	1	0	0	0	2	0	0	1	2	0	0	1	2	0	2	GSM8K
0	0	1	1	0	2	1	1	0	0	0	1	0	0	1	1	0	1	GSM8K
0	1	2	1	0	1	3	2	0	0	1	1	1	0	1	2	0	1	GSM8K
0	0	1	1	0	0	2	1	0	0	0	2	0	0	1	1	0	1	GSM8K
0	0	2	1	0	0	2	1	0	0	1	1	0	0	1	1	0	1	GSM8K
0	1	2	1	0	1	2	2	0	0	0	2	0	0	1	2	0	1	GSM8K
0	1	1	1	0	1	1	2	0	0	0	2	0	0	1	2	0	2	GSM8K
0	1	2	1	0	0	1	2	0	0	1	2	1	0	2	3	0	2	GSM8K
0	1	2	1	0	2	3	3	0	0	0	2	1	0	1	2	0	1	GSM8K
0	0	1	1	0	0	0	2	0	0	0	2	0	0	1	1	0	1	GSM8K
0	1	1	1	0	0	0	1	0	0	0	1	0	0	1	1	0	1	GSM8K
0	0	1	1	0	0	1	1	0	0	0	2	0	0	1	1	0	1	GSM8K
0	1	2	1	0	0	1	1	0	0	0	2	0	0	1	1	0	1	GSM8K
1	0	1	1	0	0	2	1	0	0	1	2	0	0	1	2	0	1	GSM8K
0	1	2	1	0	2	2	1	0	0	0	2	0	0	1	1	0	1	GSM8K
0	0	2	1	0	2	3	2	0	0	0	2	0	0	1	2	0	1	GSM8K
0	1	2	1	0	1	2	1	0	0	1	2	0	0	1	2	0	1	GSM8K
0	1	2	1	0	0	0	1	0	0	1	1	0	0	1	1	0	1	GSM8K
0	0	1	1	0	0	0	1	0	0	0	1	0	0	1	1	0	1	GSM8K
0	0	1	1	0	1	2	1	0	0	0	1	0	0	1	1	0	1	GSM8K
0	2	1	1	0	0	1	1	0	0	1	2	0	0	1	1	0	1	GSM8K
0	1	1	1	0	0	0	2	0	0	1	2	1	0	1	2	0	1	GSM8K
0	1	1	0	0	1	1	1	0	0	1	2	0	0	1	2	0	1	GSM8K
0	0	1	0	0	0	2	2	0	0	0	1	0	0	1	1	0	4	GSM8K
1	0	2	1	0	0	1	1	0	0	1	2	0	0	1	2	0	1	GSM8K
0	0	1	1	0	0	0	1	0	0	0	1	0	0	1	2	0	1	GSM8K
0	1	2	1	0	1	1	2	0	0	1	2	0	0	1	1	0	1	GSM8K
0	0	1	0	0	1	3	1	0	0	1	2	0	0	1	2	0	1	GSM8K
1	1	2	1	0	0	2	1	0	0	1	2	1	0	1	1	0	1	GSM8K
0	1	2	1	0	2	2	1	0	0	1	2	0	0	1	1	0	1	GSM8K
0	1	1	1	0	2	3	1	0	0	1	2	1	0	1	2	0	1	GSM8K
1	1	1	1	0	1	3	1	0	0	1	2	1	0	1	2	0	1	GSM8K
0	1	2	1	0	0	1	1	0	0	1	1	0	0	1	1	0	1	GSM8K
1	1	2	1	1	0	2	1	0	0	1	2	1	0	1	2	0	1	GSM8K
0	0	1	1	0	0	0	1	0	0	0	2	0	0	1	1	0	3	GSM8K
0	1	2	1	0	0	2	1	0	0	1	2	0	0	1	1	0	1	GSM8K
0	0	1	1	0	2	1	1	0	0	0	1	0	0	1	1	0	1	GSM8K
3	2	2	1	1	0	3	2	0	0	2	2	1	0	3	2	0	2	GSM8K
0	1	2	1	0	0	1	1	0	0	1	2	0	0	1	1	0	1	GSM8K
0	0	1	1	0	2	2	2	0	0	1	2	1	0	1	2	0	1	GSM8K
0	1	1	1	0	0	0	1	0	0	0	2	0	0	1	2	0	1	GSM8K
0	0	2	1	0	0	2	2	0	0	0	1	0	0	1	1	0	1	GSM8K
0	0	1	1	0	0	0	1	0	0	0	2	0	0	1	1	0	1	GSM8K
0	1	1	1	0	2	2	1	0	0	0	2	0	0	1	1	0	1	GSM8K
0	0	2	1	0	0	0	2	0	0	0	2	0	0	1	2	0	1	GSM8K
0	1	1	1	0	1	2	1	0	0	0	2	0	0	1	1	0	0	GSM8K
0	1	1	1	0	2	3	2	0	0	1	2	0	0	1	2	0	1	GSM8K
0	0	1	1	0	2	2	1	0	0	0	2	0	0	1	1	0	1	GSM8K
0	1	2	2	0	0	2	2	0	0	1	2	1	0	1	2	0	2	GSM8K
0	2	2	2	0	2	1	2	2	0	1	2	1	0	1	2	1	1	GSM8K
1	1	1	1	0	0	2	1	0	0	1	1	0	0	1	1	0	1	GSM8K
0	0	1	0	0	2	1	1	0	0	0	1	0	0	1	1	0	0	GSM8K
2	1	2	1	0	0	3	2	0	0	1	2	1	0	1	2	0	1	GSM8K
1	0	2	1	0	2	3	1	0	0	1	2	0	0	1	2	0	2	GSM8K
1	2	2	1	0	0	2	2	0	0	1	2	1	0	1	2	0	1	GSM8K
0	0	1	1	0	1	1	2	2	0	0	1	1	0	1	1	0	1	GSM8K
0	1	2	1	0	1	2	2	0	0	1	2	1	0	1	2	0	2	GSM8K
0	0	1	0	0	0	2	1	0	0	1	1	0	0	1	1	0	1	GSM8K
0	0	2	1	0	0	1	1	0	0	0	2	0	0	1	1	0	1	GSM8K
0	1	2	1	0	0	1	1	1	0	1	2	0	0	1	1	0	1	GSM8K
0	0	1	1	0	0	1	1	0	0	0	2	0	0	1	1	0	1	GSM8K
0	1	2	1	0	0	0	1	0	0	1	2	0	0	1	2	0	1	GSM8K
1	1	2	1	0	2	3	2	0	0	1	2	0	0	1	2	0	1	GSM8K
0	2	2	1	0	0	4	2	1	0	1	2	1	0	1	2	0	1	GSM8K
0	1	1	1	0	0	1	1	0	0	1	2	0	0	1	1	0	1	GSM8K
0	1	2	1	0	2	3	2	0	0	0	2	1	0	1	2	0	1	GSM8K
0	0	1	1	0	1	0	1	0	0	0	1	0	0	1	1	0	1	GSM8K
0	0	1	1	0	0	2	2	0	0	1	2	1	0	1	2	0	1	GSM8K
0	0	1	1	0	1	2	1	0	0	0	1	0	0	1	1	0	1	GSM8K
0	1	1	1	0	0	2	1	0	0	0	2	0	0	1	1	0	0	GSM8K
0	2	1	1	0	0	2	2	0	0	1	2	1	0	1	2	0	1	GSM8K
0	0	2	1	0	0	1	1	0	0	0	1	0	0	1	1	0	1	GSM8K
0	0	1	1	0	0	1	2	0	0	1	2	0	0	1	1	0	1	GSM8K
0	0	1	1	0	0	0	2	0	0	0	1	0	0	1	1	0	1	GSM8K
0	0	1	1	0	0	1	1	0	0	0	2	0	0	1	1	0	1	GSM8K
0	1	2	1	0	2	2	2	0	0	0	2	1	0	1	1	0	1	GSM8K
0	0	1	1	0	0	2	1	0	0	0	1	1	0	1	1	0	1	GSM8K
0	1	1	1	0	0	0	1	0	0	0	2	1	0	1	2	0	1	GSM8K
1	1	1	1	0	0	2	1	0	0	1	1	0	0	1	1	0	1	GSM8K
1	1	2	1	0	0	2	1	0	0	2	2	2	0	1	1	0	2	GSM8K
0	0	2	1	0	0	2	2	1	0	1	2	0	0	1	1	0	1	GSM8K
0	1	1	1	0	0	0	1	0	0	0	1	0	0	1	1	0	1	GSM8K
0	1	1	1	0	0	1	2	0	0	1	2	1	0	1	2	0	1	GSM8K
0	1	1	1	0	0	1	2	0	0	1	2	0	0	1	1	0	1	GSM8K
1	1	2	2	0	0	0	2	0	0	1	2	1	0	1	2	0	1	GSM8K
0	0	1	1	0	0	1	1	0	0	0	1	0	0	1	1	0	1	GSM8K
0	1	1	1	0	0	0	1	1	0	0	2	1	0	1	1	0	1	GSM8K
1	1	2	1	0	0	3	1	0	0	1	2	1	0	1	2	0	1	GSM8K
0	0	2	1	0	0	1	2	0	0	1	2	0	0	1	1	0	1	GSM8K
0	1	2	2	0	0	2	2	0	0	1	2	1	0	2	2	0	2	GSM8K
0	1	2	1	0	1	1	1	0	0	1	2	0	0	1	2	0	1	GSM8K
0	1	2	1	0	0	3	1	0	0	1	1	0	0	1	1	0	1	GSM8K
0	1	2	1	0	1	1	1	0	0	1	2	0	0	1	1	0	1	GSM8K
0	1	2	2	0	0	2	2	0	0	1	2	1	0	1	2	0	2	GSM8K
0	0	2	1	0	1	1	1	0	0	1	1	0	0	1	1	0	1	GSM8K
0	0	2	1	0	0	0	1	0	0	0	2	0	0	1	1	0	1	GSM8K
0	0	1	1	0	0	1	1	0	0	1	2	0	0	1	1	0	1	GSM8K
1	3	2	1	1	2	3	2	3	0	1	2	1	0	2	2	2	2	GSM8K
0	1	1	1	0	1	0	1	0	0	0	2	0	0	1	1	0	1	GSM8K
0	1	1	1	0	2	3	1	0	0	1	2	1	0	1	1	0	1	GSM8K
0	1	2	1	0	0	1	1	0	0	1	2	0	0	1	2	0	1	GSM8K
0	1	2	1	0	0	1	1	0	0	1	1	0	0	1	2	0	1	GSM8K
1	0	2	1	0	0	1	1	0	0	1	2	1	0	1	1	0	1	GSM8K
0	0	1	1	0	0	1	1	0	0	0	2	0	0	1	1	0	1	GSM8K
0	1	2	2	0	0	2	2	0	0	1	2	1	0	1	2	0	1	GSM8K
0	2	2	1	0	2	2	1	0	0	1	2	1	0	1	2	0	1	GSM8K
0	1	1	1	0	3	2	2	0	0	1	2	1	0	1	2	0	1	GSM8K
0	1	1	1	0	0	2	1	0	0	1	2	1	0	1	2	0	5	GSM8K
0	0	1	1	0	0	0	1	0	0	0	2	0	0	1	1	0	1	GSM8K
0	0	1	1	0	0	2	1	0	0	1	1	0	0	1	1	0	1	GSM8K
0	0	1	1	0	0	0	1	0	0	0	1	0	0	1	1	0	1	GSM8K
0	0	1	1	0	2	2	1	2	0	0	2	1	0	1	2	0	1	GSM8K
0	1	2	1	0	0	3	2	0	0	1	1	1	0	1	1	0	1	GSM8K
1	1	2	1	2	0	0	2	0	0	1	2	1	0	1	2	0	1	GSM8K
0	0	1	1	0	0	1	1	0	0	0	1	0	0	1	1	0	1	GSM8K
0	1	2	1	0	0	0	2	0	0	0	1	1	0	1	1	0	1	GSM8K
0	0	1	1	0	2	3	1	0	0	0	2	0	0	1	1	0	1	GSM8K
0	1	2	1	0	0	1	1	0	0	1	2	0	0	1	1	0	1	GSM8K
0	2	2	1	0	1	2	2	0	0	1	2	1	0	1	2	0	1	GSM8K
0	2	2	1	0	0	1	2	0	0	1	2	1	0	2	2	0	1	GSM8K
0	0	2	1	0	0	0	1	0	0	1	1	0	0	1	1	0	1	GSM8K
0	0	2	1	0	1	3	1	0	0	1	1	0	0	1	2	0	1	GSM8K
0	1	1	1	0	0	1	1	0	0	0	1	0	0	1	1	0	1	GSM8K
0	0	1	1	0	1	2	1	0	0	0	2	0	0	1	1	0	1	GSM8K
1	0	2	1	0	0	2	1	0	0	1	2	0	0	1	1	0	1	GSM8K
0	1	2	0	0	2	3	2	0	0	1	2	0	0	1	2	0	1	GSM8K
1	2	2	1	0	0	0	1	0	0	1	2	0	0	1	2	0	2	GSM8K
0	0	1	1	0	0	0	1	0	0	0	1	0	0	1	1	0	1	GSM8K
1	1	2	1	0	0	0	2	0	0	1	2	1	0	2	2	0	2	GSM8K
0	1	1	1	1	0	1	2	0	0	1	2	1	0	1	2	0	1	GSM8K
0	1	1	1	0	0	0	2	0	0	1	2	0	0	1	1	0	1	GSM8K
0	1	1	1	0	0	0	1	0	0	1	2	0	0	1	1	0	1	GSM8K
1	1	2	1	1	0	1	1	0	0	0	2	0	0	1	2	0	1	GSM8K
0	1	1	1	0	1	3	2	0	0	1	2	1	0	1	2	0	1	GSM8K
1	2	1	1	0	2	3	2	0	0	1	2	1	0	1	2	0	2	GSM8K
0	1	2	1	0	0	2	1	0	0	1	2	1	0	1	2	0	1	GSM8K
1	2	2	1	0	2	2	2	0	0	1	2	1	0	1	3	0	2	GSM8K
0	0	2	1	0	0	0	2	0	0	1	2	0	0	1	1	0	1	GSM8K
0	1	1	1	0	0	0	1	0	0	0	1	0	0	1	1	0	1	GSM8K
0	1	1	1	0	0	2	2	0	0	1	2	0	0	1	1	0	1	GSM8K
0	1	2	1	0	2	3	1	0	0	1	2	1	0	1	1	0	1	GSM8K
1	1	2	1	2	0	1	2	0	0	1	3	1	0	3	3	0	2	GSM8K
0	0	2	1	0	0	2	1	0	0	1	2	0	0	1	1	0	1	GSM8K
1	2	2	1	0	0	2	1	0	0	1	2	1	0	1	2	0	1	GSM8K
0	0	1	1	0	1	2	1	0	0	0	1	0	0	1	1	0	1	GSM8K
0	1	2	2	0	0	1	2	0	0	1	2	0	0	1	2	0	1	GSM8K
0	0	1	1	0	0	0	1	0	0	0	1	0	0	1	1	0	1	GSM8K
0	2	2	1	0	0	2	2	0	0	1	2	0	0	1	2	0	2	GSM8K
0	1	2	1	0	0	1	2	0	0	0	2	0	0	1	1	0	1	GSM8K
0	0	1	1	0	0	0	1	0	0	0	1	0	0	1	1	0	1	GSM8K
1	1	2	1	0	2	2	1	0	0	1	2	1	0	1	2	0	2	GSM8K
0	0	1	1	0	0	3	1	0	0	1	2	0	0	1	1	0	1	GSM8K
0	1	2	1	0	2	2	1	0	0	0	2	0	0	1	1	0	1	GSM8K
1	1	1	1	0	0	1	1	0	0	0	2	0	0	1	1	0	2	GSM8K
0	1	1	1	0	0	0	1	1	0	0	1	0	0	1	1	0	1	GSM8K
0	0	2	1	0	0	1	1	0	0	1	2	0	0	1	1	0	1	GSM8K
0	0	2	1	0	0	1	1	0	0	1	2	0	0	1	1	0	1	GSM8K
0	0	1	1	0	0	2	2	0	0	1	2	0	0	1	2	0	1	GSM8K
0	1	2	1	0	0	1	2	0	0	1	2	1	0	1	2	0	1	GSM8K
1	1	2	1	0	0	3	1	0	0	1	2	0	0	1	2	0	2	GSM8K
0	0	2	1	0	0	1	2	0	0	0	2	1	0	1	2	0	1	GSM8K
0	1	2	1	0	0	0	2	0	0	1	2	1	0	1	2	0	1	GSM8K
0	1	2	1	0	0	2	1	0	0	1	2	1	0	1	1	0	1	GSM8K
0	1	2	1	0	0	2	2	0	0	1	2	0	0	1	1	0	1	GSM8K
0	1	1	1	0	0	0	2	0	0	1	2	1	0	1	2	0	1	GSM8K
0	0	2	2	0	0	1	2	0	0	1	2	0	0	1	2	0	1	GSM8K
0	1	2	0	0	2	4	2	0	0	1	2	0	0	1	1	0	1	GSM8K
0	0	1	1	0	1	1	1	0	0	1	1	0	0	1	1	0	1	GSM8K
0	1	2	1	0	2	3	2	0	0	0	2	0	0	1	2	0	1	GSM8K
0	1	2	1	0	1	2	1	0	0	1	2	1	0	1	1	0	1	GSM8K
0	1	2	1	0	0	1	1	0	0	1	1	0	0	1	1	0	1	GSM8K
0	1	1	1	0	1	1	1	0	0	0	1	0	0	1	2	0	1	GSM8K
0	0	2	1	0	0	2	1	0	0	1	2	0	0	1	1	0	1	GSM8K
0	1	2	1	0	2	3	2	0	0	1	2	1	0	1	1	0	1	GSM8K
0	1	1	1	0	0	2	1	0	0	0	2	0	0	1	1	0	1	GSM8K
1	2	2	1	0	2	2	2	0	0	1	2	3	0	2	3	1	2	GSM8K
0	1	2	1	0	0	2	2	0	0	1	2	0	0	1	2	0	1	GSM8K
0	1	2	1	0	0	1	2	0	0	1	1	1	0	1	2	0	1	GSM8K
0	0	2	1	0	0	3	1	0	0	1	2	0	0	1	2	0	1	GSM8K
0	0	1	1	0	1	1	1	0	0	0	1	0	0	1	1	0	1	GSM8K
0	0	2	1	0	0	2	2	0	0	1	2	1	0	1	2	0	1	GSM8K
0	1	1	1	0	2	2	1	0	0	1	2	1	0	1	1	0	1	GSM8K
0	0	1	1	0	1	2	1	0	0	0	1	0	0	1	1	0	1	GSM8K
0	1	2	0	0	2	3	1	0	0	1	2	0	0	1	2	0	1	GSM8K
0	0	1	1	0	0	0	2	0	0	0	1	0	0	1	1	0	1	GSM8K
1	1	2	2	2	0	1	2	0	0	1	2	1	0	1	2	0	1	GSM8K
1	1	2	0	0	1	3	2	0	0	1	1	1	0	1	2	0	1	GSM8K
0	0	2	1	0	0	2	1	0	0	1	2	0	0	1	1	0	1	GSM8K
1	1	1	1	0	0	1	2	0	0	1	2	1	0	1	2	0	1	GSM8K
0	1	2	0	0	2	3	2	0	0	0	2	1	0	1	2	0	1	GSM8K
0	1	2	1	0	0	3	2	0	0	1	2	0	0	1	2	0	1	GSM8K
1	0	1	0	0	0	2	2	0	0	0	1	0	0	1	1	0	1	GSM8K
0	0	2	1	0	0	0	2	0	0	1	2	0	0	1	1	0	1	GSM8K
1	1	2	1	0	0	1	2	0	0	1	1	0	0	1	2	0	1	GSM8K
0	1	2	1	0	0	2	2	0	0	0	2	0	0	1	2	0	1	GSM8K
0	1	1	1	0	2	2	1	0	0	0	2	1	0	1	2	0	1	GSM8K
0	1	2	1	0	0	2	1	0	0	1	2	1	0	1	2	0	1	GSM8K
0	0	1	1	0	0	2	1	0	0	0	1	0	0	1	1	0	1	GSM8K
0	0	1	1	0	1	3	1	0	0	0	1	0	0	1	1	0	1	GSM8K
0	1	2	1	0	1	1	2	0	0	1	2	0	0	1	2	0	5	GSM8K
0	1	1	1	1	0	1	1	0	0	1	2	1	0	1	2	0	1	GSM8K
0	1	2	1	0	2	3	1	0	0	1	2	0	0	1	1	0	1	GSM8K
0	0	2	1	0	0	0	2	0	0	0	2	1	0	1	2	0	1	GSM8K
0	1	1	1	0	1	1	1	0	0	0	1	0	0	1	1	0	1	GSM8K
0	1	1	1	0	1	2	2	0	0	1	2	1	0	1	2	0	1	GSM8K
0	1	1	1	0	0	3	2	0	0	0	2	1	0	2	2	0	1	GSM8K
0	0	1	1	0	0	2	1	0	0	0	1	0	0	1	1	0	1	GSM8K
1	1	2	1	0	0	1	1	0	0	1	1	0	0	1	1	0	1	GSM8K
0	1	2	1	0	3	1	2	0	0	0	2	0	0	2	2	0	2	GSM8K
0	2	2	1	0	0	2	1	0	0	0	2	0	0	1	2	0	2	GSM8K
0	0	1	1	0	0	1	1	0	0	0	1	0	0	1	1	0	0	GSM8K
0	2	2	1	0	0	1	1	0	0	0	2	0	0	1	2	0	3	GSM8K
1	1	2	1	0	0	2	1	0	0	1	1	0	0	1	1	0	1	GSM8K
0	0	1	1	0	0	2	1	0	0	0	2	0	0	1	1	0	5	GSM8K
0	1	2	1	0	1	2	1	0	0	0	1	0	0	1	1	0	1	GSM8K
0	0	1	1	0	1	2	1	1	0	0	2	0	0	1	1	0	1	GSM8K
0	1	2	1	0	0	1	2	0	0	0	2	0	0	1	2	1	1	GSM8K
0	1	1	1	0	0	2	1	0	0	0	2	0	0	1	1	0	1	GSM8K
0	1	1	1	0	2	2	1	0	0	1	1	0	0	1	1	0	1	GSM8K
0	0	1	1	0	3	2	1	0	0	0	1	0	0	1	1	0	1	GSM8K
0	1	1	1	0	0	3	1	0	0	0	2	0	0	1	1	0	3	GSM8K
0	0	2	0	0	2	3	1	0	0	0	2	1	0	1	1	0	1	GSM8K
0	1	2	1	0	0	1	1	0	0	0	1	0	0	1	2	0	3	GSM8K
0	1	1	1	0	0	2	2	0	0	1	2	1	0	1	2	0	1	GSM8K
0	2	1	1	0	0	2	1	1	0	1	2	0	0	1	2	0	1	GSM8K
0	2	2	1	0	2	2	1	0	0	1	2	0	1	1	2	0	1	GSM8K
0	1	2	1	0	0	2	1	0	0	1	1	0	0	1	1	0	1	GSM8K
0	0	1	1	0	0	0	1	1	0	0	1	0	0	1	1	0	1	GSM8K
1	1	2	1	0	0	1	2	0	0	1	2	0	0	1	1	0	1	GSM8K
0	0	2	2	0	1	1	2	0	0	0	2	0	0	1	2	1	1	GSM8K
0	1	2	1	0	3	3	2	0	0	0	2	1	0	1	2	0	1	GSM8K
1	1	1	1	0	0	0	2	0	0	1	2	1	0	1	2	0	1	GSM8K
0	1	2	1	0	0	1	2	0	0	1	2	1	0	1	1	0	1	GSM8K
0	0	1	1	0	0	0	1	0	0	1	2	0	0	1	1	0	1	GSM8K
0	1	1	1	0	0	2	1	0	0	0	2	0	0	1	1	0	1	GSM8K
0	1	1	1	0	2	0	1	1	0	1	2	0	0	1	1	0	1	GSM8K
0	0	1	1	0	1	1	1	0	0	0	2	0	0	1	1	1	1	GSM8K
0	0	2	1	0	0	2	1	0	0	1	1	0	0	1	1	0	1	GSM8K
0	0	1	1	0	0	0	1	0	0	0	1	0	0	1	1	0	1	GSM8K
0	0	1	1	0	2	2	1	0	0	0	2	0	0	1	1	0	1	GSM8K
0	0	2	1	0	0	1	1	0	0	0	1	0	0	1	1	0	1	GSM8K
0	0	2	1	0	2	2	1	0	0	0	2	0	0	1	2	0	1	GSM8K
0	0	2	1	0	1	2	1	0	0	1	2	0	0	1	1	0	1	GSM8K
0	1	1	1	0	2	0	1	0	0	0	2	0	0	1	1	0	1	GSM8K
1	2	2	1	0	0	1	1	0	0	1	2	1	0	1	2	0	1	GSM8K
0	0	1	0	0	0	0	1	0	0	0	1	1	0	1	1	0	1	GSM8K
0	0	1	1	0	1	1	1	0	0	0	1	0	0	1	1	0	1	GSM8K
0	1	2	1	0	0	1	1	0	0	1	1	0	0	1	2	0	1	GSM8K
0	1	1	1	0	1	1	1	0	0	1	2	0	0	1	2	0	5	GSM8K
0	1	1	1	0	1	2	1	0	0	0	2	0	0	1	2	0	1	GSM8K
0	0	1	1	0	0	2	1	0	0	1	1	0	0	1	1	0	1	GSM8K
0	0	1	1	0	0	0	2	0	0	0	2	0	0	1	1	0	1	GSM8K
1	1	2	1	0	0	2	2	0	0	1	2	0	0	2	2	0	1	GSM8K
0	0	1	0	0	2	1	1	0	0	0	1	0	0	1	1	0	1	GSM8K
0	1	1	1	0	2	3	2	0	0	1	2	1	0	1	2	0	1	GSM8K
1	0	2	1	0	2	3	1	0	0	0	2	0	0	1	2	0	1	GSM8K
1	0	1	1	0	0	2	1	0	0	0	1	0	0	1	1	0	1	GSM8K
0	1	2	0	0	3	2	1	0	0	1	2	0	0	1	2	0	1	GSM8K
0	0	2	1	0	2	1	1	0	0	0	1	1	0	1	2	0	1	GSM8K
0	1	1	0	0	0	0	1	0	0	0	1	0	0	1	1	0	1	GSM8K
0	1	1	1	0	1	2	1	0	0	1	2	0	0	1	1	0	1	GSM8K
1	1	1	1	0	0	1	1	0	0	1	1	1	0	1	1	0	1	GSM8K
0	0	1	1	0	2	1	1	0	0	0	1	0	0	1	1	0	1	GSM8K
0	1	2	1	0	0	1	2	0	0	1	2	1	0	1	2	0	1	GSM8K
0	0	1	1	0	0	1	1	0	0	0	2	0	0	1	1	0	1	GSM8K
0	0	1	1	0	0	1	1	0	0	1	1	0	0	1	1	0	1	GSM8K
1	2	2	1	0	0	1	2	0	0	1	2	1	0	1	2	0	1	GSM8K
0	0	2	1	0	0	1	1	0	0	0	2	0	0	1	1	0	1	GSM8K
0	0	1	1	0	0	0	1	0	0	0	1	0	0	1	1	0	1	GSM8K
0	1	1	1	0	0	1	1	0	0	1	2	0	0	1	1	0	1	GSM8K
1	1	2	1	0	0	2	2	0	0	1	2	1	0	2	2	0	1	GSM8K
0	0	2	1	0	2	2	1	0	0	0	2	0	0	1	1	0	1	GSM8K
0	0	1	0	0	3	1	1	0	0	0	1	0	0	1	1	0	1	GSM8K
0	1	2	1	0	2	2	2	0	0	1	1	1	0	1	2	0	1	GSM8K
1	1	2	1	0	0	1	1	0	0	2	2	1	0	1	2	0	1	GSM8K
0	1	1	1	0	0	2	2	0	0	0	2	0	0	1	1	0	2	GSM8K
0	1	1	1	0	0	3	1	0	0	0	2	0	0	1	1	0	1	GSM8K
0	1	2	2	0	0	1	2	0	0	1	2	1	0	2	2	0	1	GSM8K
0	0	1	1	0	1	1	1	0	0	0	2	0	0	1	1	0	1	GSM8K
0	3	2	3	2	0	0	3	0	0	1	3	2	0	3	3	0	3	OlymMATH Easy
0	3	3	2	4	0	0	4	0	0	3	3	3	0	4	3	3	2	OlymMATH Easy
0	3	3	3	3	0	0	4	0	0	1	3	3	0	3	3	0	3	OlymMATH Easy
0	2	1	0	0	0	0	3	0	0	0	1	2	0	1	3	0	1	OlymMATH Easy
0	4	3	1	3	0	0	4	0	0	4	3	3	0	4	4	0	3	OlymMATH Easy
0	3	3	3	4	0	0	4	0	0	3	3	3	0	3	3	2	3	OlymMATH Easy
1	3	3	1	3	0	0	4	0	0	3	3	4	0	4	3	1	3	OlymMATH Easy
0	4	4	1	3	0	0	4	0	0	3	3	4	0	4	3	3	3	OlymMATH Easy
1	3	3	1	3	0	0	3	0	0	1	3	3	0	3	3	0	3	OlymMATH Easy
2	3	3	3	4	0	0	5	0	0	4	3	4	0	4	4	4	3	OlymMATH Easy
3	4	3	1	3	0	0	4	0	0	3	3	3	0	3	3	0	3	OlymMATH Easy
0	3	3	1	3	0	0	3	0	0	2	3	3	0	3	3	0	4	OlymMATH Easy
3	3	2	1	3	0	0	4	0	0	3	3	3	0	3	3	3	3	OlymMATH Easy
4	4	4	1	3	0	0	4	0	0	2	3	3	0	4	3	0	4	OlymMATH Easy
3	2	3	1	3	0	0	4	0	0	1	3	3	0	3	3	0	2	OlymMATH Easy
2	3	3	2	3	0	0	4	0	0	3	3	3	0	3	3	3	3	OlymMATH Easy
4	3	3	3	3	0	0	4	0	0	4	3	4	0	5	4	3	3	OlymMATH Easy
3	4	3	1	3	0	0	4	0	0	2	3	4	0	3	3	3	4	OlymMATH Easy
0	3	2	1	3	0	3	4	0	0	0	3	2	0	3	2	0	1	OlymMATH Easy
0	3	3	1	4	0	3	4	0	0	3	3	4	0	3	3	3	4	OlymMATH Easy
1	3	4	1	4	0	0	4	0	0	1	3	3	0	4	4	0	3	OlymMATH Easy
4	4	3	1	2	0	0	4	0	0	3	3	4	0	4	3	0	4	OlymMATH Easy
0	3	3	1	3	0	3	3	0	0	1	3	3	0	2	3	0	4	OlymMATH Easy
3	4	4	2	4	0	0	4	0	0	3	3	3	0	4	4	4	3	OlymMATH Easy
3	3	3	3	3	0	0	4	0	0	2	3	3	0	3	3	3	3	OlymMATH Easy
0	4	3	2	3	0	0	4	0	0	1	3	4	0	3	3	4	3	OlymMATH Easy
0	3	3	2	4	0	0	4	0	0	2	3	3	0	3	3	2	3	OlymMATH Easy
3	3	3	1	3	0	0	4	0	0	0	3	3	0	3	3	0	4	OlymMATH Easy
2	4	4	1	4	0	0	4	0	0	3	3	3	0	4	4	0	4	OlymMATH Easy
3	3	3	1	2	0	0	4	0	0	1	3	1	0	3	3	0	4	OlymMATH Easy
3	2	3	3	3	0	0	4	0	0	2	3	3	0	3	3	3	3	OlymMATH Easy
3	3	3	3	3	0	0	4	0	0	3	3	3	0	3	3	3	2	OlymMATH Easy
2	4	3	3	4	0	0	4	0	0	3	3	3	0	3	3	3	3	OlymMATH Easy
1	3	3	1	2	0	0	4	0	0	1	3	3	0	3	3	1	1	OlymMATH Easy
0	2	3	2	0	0	0	3	0	0	0	3	2	0	3	3	0	3	OlymMATH Easy
3	3	3	1	3	0	0	4	0	0	3	3	3	0	3	3	0	3	OlymMATH Easy
3	4	3	3	3	0	0	4	0	0	3	3	3	0	3	3	2	3	OlymMATH Easy
3	3	3	3	3	0	0	4	0	0	1	3	3	0	3	3	3	2	OlymMATH Easy
0	2	3	2	3	0	0	4	0	0	3	3	3	0	3	3	3	3	OlymMATH Easy
3	3	2	1	2	0	0	4	0	0	1	3	3	0	3	3	0	3	OlymMATH Easy
1	2	3	3	4	0	0	3	0	0	3	3	3	0	4	3	1	3	OlymMATH Easy
1	3	3	1	3	0	0	4	0	0	3	3	3	0	3	4	1	2	OlymMATH Easy
0	4	3	1	0	0	0	4	0	0	0	2	4	0	4	3	0	2	OlymMATH Easy
1	3	3	1	3	0	0	4	0	0	3	3	4	0	3	3	0	3	OlymMATH Easy
0	3	4	3	3	0	0	4	0	0	3	3	3	0	3	3	0	3	OlymMATH Easy
3	3	3	2	3	0	0	4	0	0	2	3	3	0	3	3	1	3	OlymMATH Easy
0	4	4	1	4	0	0	4	0	0	3	4	4	0	4	3	0	4	OlymMATH Easy
2	2	2	1	0	0	0	3	0	0	1	2	1	0	1	2	0	4	OlymMATH Easy
0	3	3	1	3	0	0	4	0	0	3	3	3	0	3	3	0	3	OlymMATH Easy
0	4	4	1	4	0	3	4	0	0	3	3	4	0	4	4	2	2	OlymMATH Easy
3	3	3	2	2	0	0	3	0	0	3	3	3	0	3	3	0	4	OlymMATH Easy
3	4	2	1	3	0	0	4	0	0	3	3	3	0	3	3	0	4	OlymMATH Easy
3	4	3	0	4	0	0	4	0	0	3	4	3	0	4	3	1	4	OlymMATH Easy
2	2	3	1	3	0	0	4	0	0	3	3	3	0	3	3	3	3	OlymMATH Easy
3	3	4	3	3	0	0	4	0	0	3	3	3	0	4	3	0	3	OlymMATH Easy
3	3	3	3	3	0	0	4	0	0	3	3	4	0	4	4	3	3	OlymMATH Easy
3	3	3	3	3	0	0	3	0	0	3	3	3	0	4	3	0	4	OlymMATH Easy
3	4	4	1	4	0	0	4	0	0	3	4	4	0	4	4	0	4	OlymMATH Easy
3	3	2	1	0	0	0	2	0	0	1	3	1	0	2	3	0	4	OlymMATH Easy
0	3	3	1	3	0	0	4	0	0	3	3	3	0	3	3	3	4	OlymMATH Easy
0	4	3	1	3	0	0	4	0	0	1	4	4	0	3	3	0	2	OlymMATH Easy
0	4	2	1	4	0	0	4	0	0	3	3	4	0	3	4	0	3	OlymMATH Easy
3	4	3	3	3	0	0	4	0	0	4	3	4	0	4	4	4	3	OlymMATH Easy
3	4	2	1	3	0	3	4	0	0	3	3	3	0	3	3	3	3	OlymMATH Easy
1	3	3	3	3	0	0	4	0	0	3	3	3	0	3	3	3	3	OlymMATH Easy
3	4	4	1	4	0	0	4	0	0	3	4	4	0	4	4	3	3	OlymMATH Easy
3	3	3	1	3	0	0	4	0	0	3	4	4	0	3	3	0	3	OlymMATH Easy
2	4	3	3	3	0	0	4	0	0	3	3	3	0	4	3	3	3	OlymMATH Easy
2	4	4	0	4	0	0	4	0	0	3	4	4	0	4	4	0	4	OlymMATH Easy
4	4	3	1	4	0	0	4	0	0	4	3	4	0	4	4	2	4	OlymMATH Easy
2	3	3	2	2	0	0	3	0	0	3	2	3	0	3	3	0	2	OlymMATH Easy
3	4	3	1	4	0	0	4	0	0	3	3	3	0	3	3	3	3	OlymMATH Easy
4	4	4	1	3	0	0	4	0	0	4	4	4	0	4	4	3	4	OlymMATH Easy
3	3	3	1	4	0	0	4	0	0	3	4	4	0	4	4	0	3	OlymMATH Easy
1	3	3	2	3	0	0	4	0	0	3	3	3	0	3	4	0	3	OlymMATH Easy
0	4	4	3	4	0	0	4	0	0	3	3	4	0	4	4	0	3	OlymMATH Easy
3	3	4	2	3	0	0	4	0	0	3	4	4	0	4	4	3	4	OlymMATH Easy
2	3	3	1	4	0	0	4	0	0	3	3	4	0	3	4	0	4	OlymMATH Easy
3	4	3	4	3	0	0	4	0	0	4	4	4	0	4	4	3	4	OlymMATH Easy
3	4	2	1	4	0	0	4	0	0	3	4	4	0	4	4	0	5	OlymMATH Easy
3	4	4	1	4	5	0	0	5	0	3	3	4	0	2	0	3	3	GPQA
2	1	2	1	3	4	0	5	4	0	3	3	3	0	2	3	0	1	GPQA
3	4	3	1	4	5	0	1	4	0	3	3	3	0	3	2	0	2	GPQA
3	3	3	1	3	4	0	4	4	0	2	3	3	0	3	3	1	3	GPQA
1	4	3	1	3	4	0	4	4	0	3	3	3	0	3	3	2	3	GPQA
1	4	4	1	4	0	0	5	0	0	2	4	4	0	3	4	0	3	GPQA
3	2	4	1	4	4	0	0	4	0	4	3	4	0	3	3	1	3	GPQA
1	2	4	1	0	0	0	5	4	0	1	3	3	0	3	4	0	2	GPQA
3	4	5	1	4	4	0	5	5	0	3	4	4	0	3	4	0	2	GPQA
0	2	2	1	2	4	0	0	4	0	3	3	3	0	2	0	4	2	GPQA
4	3	4	1	4	5	0	4	5	0	3	4	4	0	3	3	0	5	GPQA
3	1	3	1	3	4	0	3	4	0	3	3	3	0	3	3	0	2	GPQA
3	3	4	1	4	4	0	5	4	0	3	3	4	0	3	4	0	2	GPQA
4	2	4	1	4	5	0	5	5	0	3	4	4	0	3	5	3	4	GPQA
3	3	3	3	3	5	0	4	4	0	3	3	3	0	3	3	0	3	GPQA
2	4	5	1	4	5	0	5	5	0	3	4	4	0	4	4	0	2	GPQA
2	4	4	2	4	5	0	5	5	0	3	4	3	0	4	4	0	3	GPQA
2	4	3	3	4	5	0	1	5	0	4	4	3	0	3	3	0	3	GPQA
3	3	3	2	2	4	0	3	3	0	3	3	3	0	3	3	0	3	GPQA
3	3	3	1	4	4	0	5	4	0	3	3	3	0	3	2	5	3	GPQA
3	3	4	3	4	4	0	0	4	0	3	3	3	0	3	0	3	3	GPQA
3	4	4	2	4	4	0	4	4	0	3	4	4	0	4	4	4	4	GPQA
1	4	3	1	3	5	0	4	5	0	3	3	4	0	2	3	0	3	GPQA
0	4	3	1	3	4	0	4	4	0	3	3	4	0	2	3	2	2	GPQA
2	3	3	1	3	4	0	4	4	0	3	3	3	0	3	3	2	3	GPQA
2	1	2	1	0	4	0	0	4	0	2	1	0	0	0	0	0	1	GPQA
2	2	2	1	0	5	0	0	4	0	3	1	3	0	1	0	0	2	GPQA
1	4	3	1	4	5	0	0	5	0	2	3	4	0	3	0	0	1	GPQA
2	3	3	1	4	4	0	0	4	0	3	3	3	0	3	2	0	2	GPQA
2	2	2	1	0	3	0	3	4	0	2	2	2	0	1	1	0	1	GPQA
3	2	3	1	2	5	0	0	5	0	3	3	4	0	0	0	0	2	GPQA
3	4	4	3	4	5	0	2	5	0	4	4	4	0	4	4	0	5	GPQA
0	1	3	1	2	4	0	4	4	0	1	3	3	0	3	3	0	2	GPQA
0	3	3	1	3	4	0	4	4	0	3	3	3	0	3	4	1	2	GPQA
4	3	4	1	4	5	0	4	4	0	3	4	4	0	4	3	4	4	GPQA
3	4	3	2	3	5	0	4	5	0	3	3	4	0	3	3	2	4	GPQA
3	4	4	1	4	4	0	4	4	0	3	4	4	0	3	3	2	3	GPQA
0	3	3	1	3	4	0	0	4	0	3	3	4	0	3	0	3	2	GPQA
2	3	2	2	3	4	0	4	4	0	2	3	3	0	2	3	1	2	GPQA
3	4	3	1	4	5	0	4	4	0	4	3	4	0	3	3	0	3	GPQA
3	3	3	1	3	4	0	4	4	0	2	3	3	0	3	2	3	2	GPQA
3	3	3	1	4	4	0	4	4	0	3	3	3	0	2	1	3	2	GPQA
3	4	3	1	4	0	0	5	5	0	3	1	3	0	0	0	0	2	GPQA
2	3	3	3	3	5	0	0	5	0	3	3	3	0	2	0	1	2	GPQA
4	5	5	1	5	5	0	5	5	0	4	5	5	0	5	5	0	4	GPQA
1	1	3	1	0	4	0	4	4	0	0	2	1	0	3	3	0	2	GPQA
2	4	3	1	2	5	0	3	4	0	2	2	3	0	3	3	0	2	GPQA
2	2	3	1	3	5	0	0	5	0	3	2	3	0	0	0	0	2	GPQA
2	1	2	1	3	4	0	4	4	0	2	2	2	0	1	3	1	1	GPQA
3	2	3	1	3	4	0	4	4	0	2	3	3	0	3	3	2	3	GPQA
2	3	3	1	4	5	0	4	4	0	3	3	3	0	3	3	2	3	GPQA
1	4	4	1	4	5	0	5	5	0	3	3	4	0	3	4	0	1	GPQA
2	2	3	2	3	4	0	4	4	0	2	3	3	0	3	4	1	2	GPQA
2	2	3	1	3	4	0	0	4	0	2	3	3	0	2	0	3	2	GPQA
2	4	5	2	5	5	0	5	5	0	3	4	4	0	4	4	0	3	GPQA
3	4	4	4	4	5	0	0	4	0	4	4	4	0	4	1	0	4	GPQA
2	1	3	1	3	4	0	4	4	0	3	2	3	0	1	0	0	1	GPQA
3	2	3	1	3	4	0	0	4	0	3	3	3	0	3	0	2	2	GPQA
3	4	4	1	4	4	0	3	4	0	3	4	4	0	3	3	0	3	GPQA
3	2	2	1	2	5	0	4	4	0	3	3	3	0	2	0	0	2	GPQA
3	3	3	1	0	4	0	4	4	0	3	2	3	0	0	0	0	2	GPQA
2	1	3	2	2	4	0	3	3	0	2	3	3	0	1	2	0	2	GPQA
3	3	3	1	3	5	0	0	5	0	3	3	3	0	2	0	0	3	GPQA
2	3	3	1	3	4	0	4	4	0	3	3	3	0	3	2	1	3	GPQA
3	4	3	2	3	5	0	5	5	0	3	3	4	0	3	3	0	2	GPQA
3	4	3	3	4	4	0	0	4	0	3	3	3	0	1	0	0	2	GPQA
3	4	3	1	4	5	0	4	4	0	3	3	4	0	3	0	0	3	GPQA
3	3	3	1	4	5	0	0	4	0	3	4	4	0	3	3	2	3	GPQA
3	3	3	1	3	4	0	4	4	0	3	3	4	0	3	3	2	3	GPQA
2	2	3	1	3	4	0	0	4	0	3	3	3	0	3	1	1	2	GPQA
3	4	3	1	3	4	0	4	4	0	4	3	3	0	3	3	0	2	GPQA
2	4	3	1	3	5	0	4	4	0	3	3	3	0	2	2	0	3	GPQA
0	2	3	1	3	4	0	4	4	0	2	3	3	0	2	3	0	2	GPQA
3	4	3	1	4	4	0	4	4	0	3	3	4	0	3	3	2	3	GPQA
2	2	3	1	3	4	0	2	3	0	2	3	1	0	3	3	0	2	GPQA
1	2	3	1	2	4	0	4	4	0	3	3	3	0	3	3	0	2	GPQA
0	4	4	1	0	5	0	4	5	0	2	3	3	0	2	4	0	2	GPQA
0	2	4	2	3	5	0	4	4	0	1	3	3	0	3	4	0	2	GPQA
0	3	3	1	0	5	0	5	5	0	2	3	3	0	1	3	2	3	GPQA
4	4	5	4	4	5	0	5	5	0	4	4	4	0	5	4	5	5	GPQA
0	3	4	1	3	5	0	4	4	0	3	3	3	0	3	3	0	3	GPQA
1	2	3	1	3	4	0	4	4	0	3	3	4	0	3	4	3	3	GPQA
3	2	3	1	3	4	0	4	4	0	3	3	3	0	3	3	4	2	GPQA
2	2	3	1	3	4	0	3	4	0	3	3	3	0	3	3	0	2	GPQA
3	4	3	3	3	5	0	5	5	0	1	3	4	0	3	4	0	2	GPQA
3	5	5	3	4	5	0	5	5	0	4	4	4	0	5	5	0	3	GPQA
3	4	4	4	4	5	0	4	5	0	4	4	4	0	3	1	0	4	GPQA
3	3	3	2	2	4	0	0	4	0	3	3	3	0	3	0	3	3	GPQA
3	2	3	1	3	4	0	0	4	0	3	3	3	0	2	3	0	2	GPQA
3	3	3	1	4	4	0	0	4	0	3	4	3	0	3	0	2	2	GPQA
1	1	3	1	2	4	0	4	4	0	1	3	2	0	3	3	0	3	GPQA
2	4	3	1	3	4	0	4	4	0	2	3	3	0	1	3	0	2	GPQA
4	3	3	2	3	4	0	4	5	0	3	3	4	0	1	2	1	1	GPQA
3	3	3	1	4	5	0	4	4	0	3	3	4	0	4	3	2	3	GPQA
3	3	3	1	3	4	0	0	4	0	3	3	4	0	1	0	0	2	GPQA
3	2	3	1	3	4	0	4	4	0	3	3	3	0	3	1	1	3	GPQA
3	2	3	1	3	4	0	0	4	0	3	2	3	0	1	1	3	1	GPQA
2	2	3	1	3	4	0	5	4	0	3	3	4	0	4	4	2	3	GPQA
3	4	3	2	4	4	0	4	5	0	3	3	4	0	3	2	3	3	GPQA
0	3	3	1	3	4	0	1	4	0	3	3	4	0	3	3	2	1	GPQA
3	3	3	3	4	5	0	0	4	0	4	3	3	0	3	0	3	3	GPQA
3	3	3	1	4	5	0	4	4	0	3	3	4	0	4	4	0	3	GPQA
3	3	3	1	3	4	0	4	4	0	3	3	3	0	3	0	1	2	GPQA
3	3	3	2	4	5	0	0	5	0	4	4	4	0	3	0	5	5	GPQA
0	2	3	1	3	4	0	5	4	0	2	3	3	0	3	4	0	3	GPQA
1	2	2	1	2	4	0	0	4	0	3	3	3	2	1	0	1	1	GPQA
1	4	3	2	3	5	0	4	4	0	2	3	4	0	3	3	2	3	GPQA
3	4	4	1	4	4	0	0	4	0	4	3	4	0	3	4	0	3	GPQA
0	3	3	2	4	4	0	4	4	0	1	3	3	0	4	3	2	2	GPQA
1	3	3	1	4	4	0	3	4	0	3	3	4	0	3	3	2	3	GPQA
0	2	4	2	3	5	0	5	5	0	3	3	2	0	3	4	1	3	GPQA
3	3	4	1	3	5	0	4	5	0	3	3	3	0	3	4	0	3	GPQA
3	3	4	2	4	4	0	0	4	0	3	3	4	0	3	2	3	3	GPQA
3	3	3	1	3	4	0	2	4	0	3	3	3	0	3	0	0	5	GPQA
0	3	3	1	3	4	0	4	4	0	3	3	3	0	3	3	0	3	GPQA
3	3	3	1	4	4	0	0	4	0	2	3	3	0	2	3	2	2	GPQA
1	2	3	1	3	4	0	0	4	0	3	3	3	0	3	0	3	2	GPQA
3	2	3	1	3	4	0	4	4	0	3	3	3	0	3	3	0	3	GPQA
0	4	4	2	3	0	0	5	5	0	3	3	3	0	4	4	0	2	GPQA
4	4	3	1	4	4	0	0	4	0	3	3	4	0	3	0	3	3	GPQA
0	1	3	2	4	4	0	4	4	0	2	3	3	0	3	4	0	2	GPQA
3	2	4	3	4	5	0	0	5	0	3	4	4	4	4	4	0	2	GPQA
3	3	3	1	3	4	0	2	4	0	3	4	3	0	3	3	3	3	GPQA
2	4	3	1	4	5	0	5	5	0	3	3	4	0	3	4	0	1	GPQA
0	2	3	1	2	4	0	4	4	0	1	3	3	0	2	3	1	3	GPQA
2	2	3	1	3	4	0	3	4	0	2	3	3	0	3	4	0	3	GPQA
2	3	3	1	4	4	0	0	4	0	3	3	3	0	3	0	4	3	GPQA
2	2	3	3	3	4	0	4	4	0	3	3	4	0	3	3	0	3	GPQA
4	4	4	3	4	5	0	4	5	0	3	4	4	0	3	3	2	4	GPQA
3	4	5	1	4	5	0	5	5	0	4	4	4	0	4	5	5	3	GPQA
3	4	3	1	3	5	0	0	5	0	3	3	4	0	3	1	0	2	GPQA
0	1	4	3	3	4	0	4	4	0	3	3	3	0	3	4	2	3	GPQA
3	4	4	1	4	4	0	4	4	0	4	3	4	0	3	3	2	3	GPQA
3	4	4	2	3	5	0	5	4	0	3	3	4	0	3	3	0	3	GPQA
3	3	3	1	3	4	0	4	4	0	3	3	3	0	3	3	1	2	GPQA
3	3	3	1	4	4	0	0	4	0	4	4	4	0	4	3	3	3	GPQA
3	3	4	1	4	4	0	5	4	0	3	4	4	0	4	4	0	3	GPQA
3	2	3	1	3	4	0	4	4	0	2	3	3	0	3	3	0	3	GPQA
0	1	3	1	0	4	0	0	4	0	3	3	3	0	2	1	1	2	GPQA
3	3	3	1	3	4	0	4	4	0	3	3	3	0	3	3	2	2	GPQA
3	2	4	2	4	4	0	5	5	0	3	3	4	0	3	4	0	3	GPQA
3	3	3	2	4	5	0	0	5	0	3	3	3	0	3	0	0	3	GPQA
0	2	3	1	2	4	0	0	4	0	2	3	3	0	3	0	1	2	GPQA
3	3	4	3	4	4	0	5	4	0	3	4	4	0	3	4	1	3	GPQA
3	3	4	2	3	4	0	4	5	0	3	3	4	0	3	4	3	3	GPQA
0	3	3	1	3	4	0	4	5	0	0	3	4	0	3	4	0	3	GPQA
0	3	3	1	2	0	0	5	5	0	2	3	4	0	3	0	0	1	GPQA
3	2	3	1	0	4	0	3	4	0	3	3	4	0	3	3	0	2	GPQA
3	4	4	3	3	5	0	4	5	0	3	3	3	2	3	3	1	4	GPQA
1	2	2	1	2	0	0	4	4	0	1	3	1	0	2	3	1	2	GPQA
2	3	3	1	2	4	0	0	4	0	4	3	3	0	2	0	2	3	GPQA
3	2	2	1	3	4	0	0	4	0	3	3	3	0	2	0	0	1	GPQA
3	4	3	1	4	3	0	4	3	0	3	3	4	0	4	3	0	3	GPQA
1	3	3	1	2	4	0	5	4	0	3	3	3	0	2	4	0	2	GPQA
2	3	3	1	0	4	0	0	4	0	3	3	3	0	3	0	1	5	GPQA
3	3	4	1	4	5	0	0	4	0	4	4	4	0	3	1	1	3	GPQA
3	3	4	1	3	0	0	5	5	0	2	3	4	0	4	0	0	2	GPQA
2	1	3	1	2	5	0	0	4	0	2	2	2	0	1	0	0	1	GPQA
3	4	4	1	4	4	0	4	4	0	3	3	3	0	4	3	1	3	GPQA
0	3	4	1	3	5	0	4	5	0	3	3	4	0	3	4	1	3	GPQA
3	4	3	1	3	5	0	4	4	0	3	3	4	0	3	3	0	4	GPQA
3	4	4	1	4	3	0	3	4	0	3	3	3	0	3	4	1	3	GPQA
3	3	3	1	3	4	0	0	4	0	3	3	3	0	3	0	3	3	GPQA
3	3	4	1	4	4	0	5	5	0	3	3	3	0	3	4	0	3	GPQA
0	3	4	1	3	5	0	5	5	0	2	3	3	0	3	0	0	1	GPQA
3	2	3	1	3	4	0	0	4	0	3	3	3	0	3	0	0	4	GPQA
3	2	4	1	4	4	0	5	5	0	3	3	4	0	3	4	0	2	GPQA
4	4	4	4	4	5	0	4	5	0	4	4	4	0	3	4	0	5	GPQA
2	3	4	1	3	4	0	4	4	0	4	3	4	0	3	4	0	3	GPQA
0	2	4	1	2	4	0	5	4	0	2	3	3	0	3	3	4	2	GPQA
4	5	5	4	4	5	0	5	5	0	4	4	5	0	5	5	0	5	GPQA
2	4	3	2	3	5	0	5	4	0	3	3	3	0	3	4	2	3	GPQA
4	4	4	1	4	5	0	5	5	0	3	4	4	0	4	5	2	4	GPQA
3	2	3	1	3	4	0	0	4	0	2	3	3	0	3	3	2	3	GPQA
2	1	3	1	3	4	0	0	4	0	3	3	3	0	2	0	0	2	GPQA
4	3	3	1	2	5	0	0	5	0	3	1	3	0	0	0	0	2	GPQA
3	3	3	1	4	5	0	4	4	0	3	3	4	0	4	3	4	3	GPQA
0	2	5	2	4	0	0	5	5	0	3	3	4	0	3	4	0	4	GPQA
1	3	3	1	3	4	0	4	4	0	2	3	3	0	3	3	0	2	GPQA
1	3	2	1	3	4	0	4	4	0	2	2	2	0	3	3	2	2	GPQA
2	2	3	1	3	4	0	5	4	0	3	3	3	0	3	4	2	3	GPQA
2	2	2	1	2	4	0	4	4	0	2	2	2	0	3	3	2	2	GPQA
3	2	5	1	4	0	0	5	5	0	3	3	4	0	4	4	0	2	GPQA
4	4	4	1	4	5	0	4	5	0	4	4	4	0	4	3	1	3	GPQA
3	3	2	1	3	0	0	4	4	0	2	3	3	0	3	3	0	2	GPQA
0	4	2	1	3	5	0	4	5	0	2	3	3	0	3	3	0	2	GPQA
3	2	5	1	4	5	0	5	5	0	3	3	3	0	3	3	0	2	GPQA
1	1	3	2	3	4	0	4	4	0	1	3	3	0	3	4	2	2	GPQA
0	1	3	1	2	4	0	4	4	0	3	3	3	0	3	3	0	2	GPQA
3	2	3	2	4	5	0	5	4	0	2	3	3	0	4	4	0	3	GPQA
3	4	4	1	4	4	0	3	4	0	3	3	4	0	2	2	3	3	GPQA
2	3	3	1	3	3	0	3	4	0	3	3	4	0	3	3	0	3	GPQA
3	3	3	1	3	4	0	0	4	0	3	3	4	0	3	0	3	3	GPQA
2	2	3	2	3	5	0	5	5	0	2	3	3	0	3	4	0	2	GPQA
4	3	4	1	4	5	0	0	5	0	4	3	4	0	3	0	0	5	GPQA
0	4	4	1	4	5	0	4	5	0	3	3	4	0	4	4	3	3	GPQA
3	4	4	1	4	5	0	0	5	0	3	4	4	0	3	0	0	5	GPQA
0	4	3	2	3	5	0	4	4	0	3	3	3	0	3	3	0	2	GPQA
4	4	5	3	4	5	0	0	5	0	3	4	4	0	2	3	4	5	GPQA
2	3	4	1	4	4	0	4	4	0	3	3	4	0	4	4	0	3	GPQA
3	4	4	1	4	4	0	4	4	0	3	3	4	0	3	0	4	3	GPQA
2	3	3	2	2	4	0	5	5	0	1	3	3	0	1	3	0	2	GPQA
3	3	3	2	3	5	0	1	4	0	3	3	3	0	3	2	0	3	GPQA
0	3	3	1	3	4	0	4	4	0	1	2	3	0	3	3	3	2	GPQA
3	4	3	1	4	5	0	0	5	0	3	3	4	0	3	2	3	2	GPQA
3	3	3	1	3	4	0	4	4	0	2	3	3	0	1	3	2	3	GPQA
2	3	2	2	0	4	0	4	4	0	2	3	3	0	3	3	4	2	GPQA
3	3	2	1	2	4	0	1	4	0	1	3	2	0	1	1	1	2	GPQA
3	3	5	3	4	4	0	5	4	0	4	4	4	0	5	5	4	4	GPQA
4	4	3	1	4	5	0	5	5	0	3	3	4	0	4	3	0	2	GPQA
3	4	3	1	3	4	0	4	5	0	3	3	4	0	3	3	0	3	GPQA
0	3	3	0	2	3	0	2	3	0	2	3	3	0	2	3	0	2	GPQA
3	3	3	1	4	4	0	0	5	0	4	3	3	0	3	0	0	3	GPQA
3	4	3	1	3	4	0	4	4	0	3	3	3	0	4	3	3	3	GPQA
3	3	3	1	3	5	0	1	5	0	2	3	4	2	3	3	0	4	GPQA
0	1	2	1	3	4	0	4	4	0	2	3	3	0	2	3	0	1	GPQA
3	4	4	1	3	4	0	4	4	0	4	3	4	0	3	3	2	2	GPQA
3	4	3	1	4	5	0	0	4	0	4	3	4	0	4	3	3	3	GPQA
3	4	3	1	4	4	0	0	4	0	4	3	4	0	4	0	5	3	GPQA
0	1	3	1	3	4	0	4	3	0	2	3	3	0	3	3	0	3	GPQA
0	1	1	1	0	4	0	3	4	0	0	2	1	0	1	2	0	1	GPQA
3	3	3	1	3	4	0	0	4	0	3	3	3	0	2	3	2	2	GPQA
3	1	3	2	3	4	0	4	4	0	2	3	3	0	3	4	4	3	GPQA
3	2	3	1	3	4	0	4	4	0	3	3	4	0	3	3	2	3	GPQA
3	4	5	4	4	5	0	5	5	0	4	4	4	0	5	5	0	5	GPQA
2	4	3	2	3	5	0	4	4	0	3	3	3	0	3	3	1	3	GPQA
3	3	3	1	4	4	0	0	4	0	3	3	4	0	4	0	3	3	GPQA
3	3	4	1	4	4	0	0	4	0	4	3	4	0	3	1	1	3	GPQA
3	3	4	3	4	4	0	5	4	0	3	3	4	0	4	4	2	3	GPQA
3	3	3	1	0	5	0	5	5	0	3	2	3	0	3	4	0	1	GPQA
0	3	2	1	2	4	0	4	4	0	2	2	1	0	1	2	0	2	GPQA
3	2	3	1	3	4	0	0	4	0	3	3	4	0	3	3	3	3	GPQA
4	3	3	3	3	5	0	5	4	0	3	4	4	0	3	1	1	4	GPQA
3	4	3	2	4	5	0	0	5	0	3	3	4	0	3	0	1	5	GPQA
3	4	4	2	3	5	0	4	4	0	3	3	4	0	4	3	2	3	GPQA
1	1	3	1	3	4	0	4	4	0	1	3	3	0	3	3	0	2	GPQA
1	4	3	2	3	5	0	4	4	0	3	3	3	0	3	3	0	2	GPQA
3	3	4	1	4	5	0	4	4	0	4	3	3	0	4	2	3	3	GPQA
3	4	3	1	3	4	0	0	4	0	3	3	3	0	4	3	2	3	GPQA
3	3	3	1	4	5	0	4	4	0	3	3	4	0	3	3	2	3	GPQA
3	4	4	1	4	5	0	0	4	0	3	3	4	0	3	1	0	3	GPQA
2	2	3	1	2	4	0	4	4	0	2	2	3	0	3	3	1	2	GPQA
2	2	3	2	3	5	0	4	4	0	3	3	3	0	3	3	0	3	GPQA
3	2	4	2	4	4	0	1	4	0	3	4	4	0	3	1	1	4	GPQA
2	3	3	2	4	4	0	0	4	0	4	4	3	0	3	2	2	4	GPQA
4	3	4	1	4	4	0	0	4	0	4	3	4	0	3	0	1	3	GPQA
3	3	3	1	4	4	0	0	4	0	3	3	3	0	4	3	3	3	GPQA
0	4	4	1	4	0	0	5	5	0	3	3	4	0	3	4	1	2	GPQA
3	3	3	1	4	5	0	3	4	0	4	4	4	0	3	3	2	4	GPQA
3	3	3	3	3	5	0	2	4	0	3	3	4	0	2	0	0	2	GPQA
3	3	3	1	4	4	0	0	5	0	3	3	3	0	3	0	0	3	GPQA
2	1	2	1	0	4	0	5	4	0	0	2	2	0	3	3	0	2	GPQA
3	2	3	1	3	4	0	4	4	0	3	3	4	0	3	3	1	3	GPQA
3	4	4	1	4	5	0	0	4	0	4	4	4	0	3	2	0	4	GPQA
2	3	3	1	4	4	0	0	4	0	3	3	3	0	4	0	4	2	GPQA
3	1	3	1	3	4	0	0	4	0	4	3	3	0	3	1	1	2	GPQA
0	3	2	1	0	5	0	5	5	0	1	2	3	0	1	3	0	1	GPQA
3	3	2	1	0	4	0	0	4	0	2	1	2	0	1	0	0	2	GPQA
3	3	4	1	4	4	0	1	4	0	4	3	4	0	3	3	1	3	GPQA
2	3	2	2	2	4	0	4	4	0	3	3	4	0	3	3	0	2	GPQA
3	2	3	1	4	5	0	0	4	0	3	3	4	0	3	0	2	3	GPQA
3	3	3	1	3	4	0	0	4	0	3	3	3	0	3	0	0	2	GPQA
3	4	3	1	3	4	0	4	4	0	3	3	3	0	3	3	0	4	GPQA
3	5	5	3	4	5	0	4	5	0	4	4	4	0	4	3	3	5	GPQA
2	1	2	2	3	4	0	2	4	0	2	3	3	0	1	3	0	4	GPQA
4	3	3	1	4	4	0	0	4	0	4	3	4	0	4	3	0	5	GPQA
0	4	3	1	3	4	0	4	4	0	3	3	3	0	3	4	0	2	GPQA
3	4	4	1	4	5	0	4	4	0	4	3	4	0	4	3	5	3	GPQA
1	4	4	2	4	5	0	4	5	0	3	4	4	0	3	4	1	3	GPQA
2	1	3	1	1	4	0	0	4	0	3	2	2	0	0	0	0	1	GPQA
1	2	2	1	3	4	0	2	4	0	2	3	2	0	3	3	0	2	GPQA
2	3	3	2	4	5	0	0	5	0	3	3	4	0	3	0	0	3	GPQA
3	4	5	1	4	5	0	5	5	0	3	3	4	0	5	4	0	4	GPQA
3	4	4	1	4	5	0	4	4	0	3	3	4	0	4	3	0	5	GPQA
3	3	3	1	3	4	0	0	4	0	4	3	4	0	3	3	1	3	GPQA
2	4	3	1	4	5	0	4	4	0	3	3	4	0	4	3	4	3	GPQA
1	1	2	1	3	4	0	0	4	0	2	3	3	0	2	0	0	1	GPQA
1	4	3	1	4	4	0	4	5	0	2	3	4	0	3	4	0	3	GPQA
4	4	4	1	4	5	0	5	4	0	4	4	4	0	4	4	4	4	GPQA
1	2	2	1	0	4	0	4	4	0	3	3	3	0	3	3	4	2	GPQA
3	3	2	1	3	4	0	0	4	0	3	3	3	0	1	0	0	1	GPQA
3	3	4	1	4	4	0	0	4	0	3	3	3	0	2	1	3	2	GPQA
3	3	3	1	4	5	0	0	4	0	4	3	4	0	2	0	0	2	GPQA
3	4	3	1	4	4	0	4	4	0	3	3	3	0	3	3	1	3	GPQA
1	3	2	1	3	0	0	5	5	0	0	2	3	0	0	0	0	0	GPQA
2	2	2	1	0	4	0	4	3	0	3	3	2	0	3	3	0	2	GPQA
0	2	3	3	3	5	0	0	4	0	2	2	3	0	2	0	2	3	GPQA
3	3	4	3	4	4	0	4	4	0	3	3	4	0	3	4	2	3	GPQA
2	4	4	1	4	5	0	5	5	0	4	4	4	0	5	4	3	3	GPQA
3	4	3	1	1	4	0	4	4	0	2	2	3	0	2	3	0	2	GPQA
2	4	4	3	4	5	0	5	4	0	3	4	3	0	4	4	0	3	GPQA
3	4	3	2	4	5	0	5	4	0	3	3	4	0	4	4	3	3	GPQA
3	3	3	1	3	4	0	0	4	0	4	3	4	0	3	0	2	3	GPQA
2	2	4	3	4	4	0	5	4	0	3	3	3	0	4	4	0	3	GPQA
3	1	3	1	3	4	0	4	4	0	3	3	3	0	3	3	1	2	GPQA
0	2	2	1	0	4	0	2	3	0	1	2	1	0	2	2	0	2	GPQA
2	3	2	1	3	4	0	4	4	0	2	3	3	0	2	2	1	1	GPQA
0	4	5	3	4	5	0	5	5	0	2	4	4	0	4	4	0	4	GPQA
3	3	3	1	3	4	0	3	5	0	3	3	4	0	3	1	1	2	GPQA
3	3	4	4	4	5	0	0	4	0	4	4	4	0	3	0	1	4	GPQA
3	4	2	0	3	0	0	1	0	0	3	3	3	0	3	1	0	3	GPQA
2	2	3	3	3	5	0	5	5	0	1	3	4	0	2	4	0	2	GPQA
2	2	2	1	2	4	0	4	4	0	3	3	3	0	1	1	0	5	GPQA
2	3	5	3	4	5	0	5	5	0	3	3	4	0	4	4	4	3	GPQA
3	2	3	1	2	4	0	4	4	0	3	3	3	0	3	0	0	2	GPQA
0	4	3	3	3	4	0	4	4	0	3	3	4	0	3	4	3	3	GPQA
0	2	3	1	3	4	0	4	4	0	2	3	3	0	3	0	0	3	GPQA
2	3	3	0	3	4	0	4	4	0	3	3	3	0	3	4	0	3	GPQA
3	3	3	1	4	4	0	4	4	0	4	3	4	0	4	0	4	3	GPQA
3	3	3	1	4	5	0	4	4	0	3	3	3	0	3	3	2	4	GPQA
3	3	3	2	4	5	0	2	4	0	3	3	4	0	3	0	0	2	GPQA
3	2	3	1	3	4	0	4	4	0	3	2	3	0	3	2	3	2	GPQA
3	3	3	1	3	0	0	0	5	0	2	3	3	0	3	1	0	2	GPQA
1	1	2	1	3	4	0	0	4	0	2	3	3	0	3	0	1	1	GPQA
3	4	3	1	3	4	0	0	4	0	2	3	4	0	3	2	3	3	GPQA
2	4	2	1	0	4	0	5	5	0	1	3	3	0	3	3	2	1	GPQA
4	3	3	1	4	4	0	0	4	0	4	3	4	0	3	0	2	3	GPQA
0	3	3	2	3	4	0	4	4	0	3	3	3	0	3	3	2	2	GPQA
2	2	4	2	3	4	0	5	4	0	3	3	3	0	3	4	0	3	GPQA
2	3	4	1	3	5	0	4	4	0	3	3	3	0	3	0	4	1	GPQA
3	2	3	1	3	4	0	0	4	0	3	4	3	0	3	0	1	3	GPQA
3	4	3	1	4	5	0	5	5	0	3	3	3	0	3	3	0	3	GPQA
0	2	3	1	0	4	0	4	4	0	2	3	2	0	3	3	0	2	GPQA
2	2	2	1	2	4	0	0	4	0	1	3	2	0	1	2	0	1	GPQA
3	3	5	1	4	4	0	5	5	0	3	3	4	0	4	4	0	3	GPQA
3	3	4	1	4	4	0	5	4	0	3	3	4	0	4	3	3	3	GPQA
0	2	4	1	3	4	0	4	4	0	3	3	3	0	3	4	4	2	GPQA
3	4	3	3	4	4	0	0	4	0	3	3	3	0	3	0	0	2	GPQA
2	3	2	2	2	4	0	1	4	0	3	3	4	0	2	1	1	2	GPQA
3	4	3	1	4	5	0	0	4	0	4	4	4	0	3	3	2	4	GPQA
0	3	3	1	2	4	0	0	4	0	3	3	4	0	2	0	0	1	GPQA
3	2	4	2	4	4	0	4	4	0	1	3	3	0	3	4	1	3	GPQA
2	2	4	1	4	4	0	5	4	0	3	3	4	0	3	4	0	3	GPQA
3	4	4	1	4	5	0	3	5	0	3	4	4	0	3	3	0	3	GPQA
2	3	2	1	2	5	0	0	4	0	3	2	3	0	1	0	0	1	GPQA
0	3	3	1	3	4	0	4	4	0	1	3	3	0	3	4	0	2	GPQA
3	3	2	1	2	4	0	0	4	0	3	3	3	0	3	1	2	3	GPQA
0	2	4	4	4	4	0	5	4	0	3	4	3	0	4	4	4	3	GPQA
0	4	3	2	4	5	0	4	4	0	3	3	3	0	4	3	2	3	GPQA
2	1	4	1	4	4	0	4	4	0	2	3	3	0	3	4	2	3	GPQA
3	4	4	1	4	5	0	0	5	0	3	4	3	0	3	0	4	3	GPQA
3	2	3	1	3	5	0	0	4	0	3	3	3	0	3	2	2	4	GPQA
2	2	3	1	3	4	0	4	4	0	3	3	3	0	3	3	1	2	GPQA
2	3	3	1	3	4	0	0	4	0	3	3	3	0	3	0	3	2	GPQA
3	1	3	1	3	5	0	4	5	0	3	3	4	0	1	2	0	5	GPQA
4	4	3	2	4	5	0	4	5	0	4	4	4	0	3	3	4	4	GPQA
3	4	4	1	4	4	0	0	4	0	3	3	4	0	3	3	1	2	GPQA
3	3	4	3	3	5	0	4	4	0	3	3	3	0	3	3	0	3	GPQA
3	3	3	1	4	5	0	4	4	0	2	3	4	0	3	3	0	2	GPQA
3	4	4	2	4	5	0	5	4	0	4	4	4	0	5	3	4	3	GPQA
3	4	5	3	5	5	0	5	5	0	4	4	4	0	5	5	0	4	GPQA
2	4	3	1	4	5	0	0	5	0	3	3	4	0	3	3	3	5	GPQA
2	2	4	3	4	4	0	0	4	0	4	4	3	0	3	0	4	3	GPQA
2	3	4	3	3	4	0	4	4	0	3	3	3	0	4	4	4	3	GPQA
3	1	3	1	3	4	0	4	4	0	3	3	4	0	3	3	1	2	GPQA
3	2	3	1	3	4	0	4	4	0	3	3	3	0	3	3	0	3	GPQA
3	3	3	1	4	4	0	0	4	0	3	3	3	0	3	3	2	3	GPQA
4	4	2	2	4	5	0	4	5	0	3	3	4	0	2	0	0	4	GPQA
3	3	3	1	3	4	0	0	4	0	3	3	3	0	3	1	2	2	GPQA
3	3	3	2	3	5	0	4	4	0	2	3	4	0	3	1	0	2	GPQA
4	4	5	4	5	0	0	5	5	0	4	4	4	0	4	5	5	4	GPQA
0	1	3	1	2	3	0	4	4	0	2	2	2	0	1	3	0	2	GPQA
1	1	2	1	0	4	0	4	3	0	3	3	3	0	2	3	0	2	GPQA
3	3	3	1	4	5	0	5	5	0	3	3	4	0	3	4	0	2	GPQA
3	1	4	1	3	4	0	4	4	0	2	3	3	0	2	4	3	3	GPQA
3	4	3	1	3	4	0	4	4	0	3	3	4	0	3	4	1	4	GPQA
3	2	2	3	3	4	0	1	4	0	3	3	4	0	3	3	0	2	GPQA
3	2	3	1	3	4	0	4	4	0	3	3	3	0	3	3	2	2	GPQA
1	3	2	1	3	5	0	4	4	0	1	2	3	0	1	2	0	1	GPQA
2	2	3	1	2	4	0	0	4	0	3	3	4	0	1	0	0	2	GPQA
3	2	3	1	3	4	0	4	4	0	3	3	4	0	3	2	1	2	GPQA
0	2	2	1	4	4	0	0	4	0	4	3	3	0	3	0	4	2	GPQA
3	3	4	1	3	4	0	4	4	0	4	4	4	0	3	3	1	2	GPQA
3	3	3	1	4	4	0	0	4	0	4	3	3	0	3	1	2	2	GPQA
2	4	3	2	3	5	0	1	4	0	3	3	3	0	2	2	0	2	GPQA
0	2	4	3	3	4	0	4	4	0	3	3	3	0	3	4	1	2	GPQA
3	4	4	1	4	4	0	4	4	0	4	4	4	0	3	3	0	3	GPQA
3	2	3	1	3	4	0	0	4	0	3	3	3	0	3	1	2	2	GPQA
3	4	4	1	4	4	0	5	5	0	4	3	4	0	4	4	1	3	GPQA
0	1	3	2	3	5	0	5	4	0	2	2	3	0	2	3	1	1	GPQA
3	3	3	1	2	4	0	0	4	0	3	3	3	0	3	0	3	3	GPQA
0	3	2	1	3	4	0	0	4	0	3	3	3	0	2	0	0	2	GPQA
3	3	5	3	4	5	0	5	5	0	3	4	4	0	4	5	0	3	GPQA
3	4	2	1	3	4	0	4	5	0	3	3	4	0	1	2	0	5	GPQA
3	3	3	1	3	4	0	4	4	0	3	3	4	0	3	3	1	3	GPQA
2	3	2	1	2	4	0	0	4	0	3	1	3	0	0	0	0	1	GPQA
2	3	2	1	4	5	0	0	5	0	3	4	4	0	3	0	1	1	GPQA
0	3	3	1	2	5	0	5	5	0	2	3	3	0	3	3	0	2	GPQA
3	2	3	1	3	4	0	4	4	0	3	3	3	0	3	3	3	2	GPQA
3	3	3	1	3	4	0	0	4	0	3	3	4	0	2	1	2	2	GPQA
0	2	3	1	3	4	0	0	4	0	2	3	3	0	3	0	4	1	GPQA
4	5	3	1	4	5	0	4	5	0	4	4	4	0	0	1	4	5	GPQA
2	3	3	1	3	5	0	5	5	0	2	3	3	0	2	0	0	1	GPQA
2	3	3	1	3	4	0	4	4	0	2	3	3	0	3	3	0	2	GPQA
3	4	3	1	4	4	0	4	4	0	3	3	4	0	3	3	0	3	GPQA
0	3	3	1	3	4	0	0	4	0	3	3	3	0	2	0	1	2	GPQA
3	3	3	2	4	4	0	4	4	0	3	3	4	0	3	3	3	3	GPQA
2	2	2	1	2	4	0	4	4	0	2	2	2	0	1	2	0	1	GPQA
3	3	3	1	4	4	0	0	4	0	3	3	3	0	3	3	2	3	GPQA
0	2	4	2	3	4	0	4	4	0	1	3	3	0	3	3	0	3	GPQA
4	5	4	1	5	5	0	4	5	0	4	4	4	0	3	3	0	5	GPQA
0	2	4	2	3	0	0	4	5	0	2	3	3	0	2	3	0	2	GPQA
2	4	3	2	3	4	0	3	4	0	2	3	3	0	2	3	1	3	GPQA
1	1	3	2	2	4	5	4	4	0	1	3	3	0	3	3	0	2	GPQA
3	3	4	1	3	4	0	4	4	0	3	4	4	0	3	2	2	3	GPQA
3	2	3	1	3	4	0	1	4	0	3	3	2	0	1	0	0	2	GPQA
3	4	4	1	4	0	0	5	5	0	4	3	3	0	2	4	0	2	GPQA
2	3	3	1	3	4	0	4	4	0	3	3	3	0	3	0	1	3	GPQA
0	4	2	2	3	4	0	4	5	0	2	2	4	0	3	3	2	3	GPQA
1	3	3	1	3	4	0	4	4	0	3	3	3	0	3	3	0	3	GPQA
4	2	4	1	4	4	0	5	4	0	4	4	4	0	3	3	2	3	GPQA
2	3	4	3	4	4	0	4	4	0	2	3	4	0	4	4	0	2	GPQA
2	1	3	1	3	4	0	4	4	0	3	3	3	0	2	2	0	2	GPQA
4	4	3	2	4	5	0	4	4	0	4	4	4	0	4	2	0	3	GPQA
4	4	4	2	4	5	0	4	5	0	3	4	4	0	3	4	0	5	GPQA
3	3	3	3	3	4	0	1	4	0	3	3	3	0	4	2	3	4	GPQA
4	3	4	4	4	5	0	4	5	0	4	4	4	0	3	4	4	5	GPQA
3	4	3	1	3	4	0	4	4	0	3	3	4	0	3	3	4	3	GPQA
0	3	4	1	4	4	0	5	5	0	3	4	4	0	3	4	2	2	GPQA
3	3	3	1	3	4	0	0	4	0	3	3	4	0	3	2	1	2	GPQA
3	4	3	1	4	5	0	0	5	0	3	3	4	0	3	0	2	2	GPQA
2	4	3	1	4	5	0	5	5	0	3	3	3	0	3	4	0	2	GPQA
1	2	5	2	3	4	0	4	4	0	3	4	3	0	4	4	2	2	GPQA
3	2	3	1	3	4	0	4	4	0	2	3	3	0	3	3	0	3	GPQA
3	3	3	1	3	4	0	3	4	0	2	3	3	0	2	3	2	2	GPQA
2	4	4	3	4	5	0	5	5	0	3	4	4	0	4	4	2	3	GPQA
2	5	3	2	4	5	0	4	4	0	3	3	3	0	3	3	3	3	GPQA
3	4	3	2	3	4	0	3	3	0	3	3	4	0	3	3	0	3	GPQA
3	3	2	1	3	5	5	5	5	0	2	3	3	0	3	4	0	2	GPQA
3	3	2	2	4	4	0	0	4	0	3	4	4	0	2	0	1	4	GPQA
2	2	3	2	3	4	0	0	4	0	2	3	3	0	3	1	0	4	GPQA
0	3	2	2	1	4	0	4	4	0	1	2	3	0	2	0	0	1	GPQA
0	1	2	1	0	4	0	4	4	0	1	2	3	0	2	3	0	2	GPQA
3	3	3	1	4	4	0	0	4	0	3	3	3	0	3	3	3	3	GPQA
2	4	3	1	3	5	0	4	4	0	3	3	3	0	3	4	2	3	GPQA
2	2	2	1	3	4	0	5	4	0	3	3	4	0	2	1	4	1	GPQA
4	4	5	2	4	5	0	4	4	0	5	4	4	0	4	4	0	3	GPQA
0	3	2	1	2	0	0	5	5	0	1	1	3	0	0	1	0	1	GPQA
3	2	3	1	3	0	0	4	0	0	1	3	2	0	3	3	0	2	GPQA
0	2	4	2	4	4	0	4	4	0	3	3	3	0	3	4	0	3	GPQA
3	4	5	1	4	5	0	5	5	0	3	4	4	0	4	4	0	3	GPQA
3	4	5	3	4	5	0	5	5	0	3	4	4	0	4	4	0	3	GPQA
2	2	3	1	2	4	0	3	4	0	2	3	3	0	3	3	0	2	GPQA
3	4	4	1	3	5	0	5	5	0	3	3	4	0	3	3	1	3	GPQA
3	3	3	3	4	4	0	0	4	0	3	4	4	0	3	2	2	4	GPQA
2	4	2	1	4	5	0	4	5	0	3	3	4	0	3	3	3	2	GPQA
3	4	4	1	4	4	0	4	5	0	3	4	4	0	3	4	4	3	GPQA
0	3	4	1	0	0	0	5	5	0	2	3	4	0	2	0	0	1	GPQA
