# Supplementary material for: General scales unlock AI evaluation with explanatory and predictive power
Source: Nature. 2026 Apr 1;652(8108):58–67. doi: 10.1038/s41586-026-10303-2 (PMC13043289; doi:10.1038/s41586-026-10303-2)
Supplement: Supplementary file 4 — Source Data Fig. 2 [file 41586_2026_10303_MOESM4_ESM.csv]

	benchmark	AS	CEc	CEe	CL	KNn	KNa	KNc	KNf	KNs	MCt	MCu	MCr	MS	QLq	QLl	SNs	VO	AT
0	ChemLLMBench	3	3	4	4	4	4	0	4	0	3	4	4	0	2	3	4	3	2
1	ChemLLMBench	0	1	4	3	4	4	0	4	0	3	3	1	0	1	2	5	2	2
2	ChemLLMBench	3	1	4	4	4	4	0	4	0	3	4	2	0	2	3	4	3	3
3	ChemLLMBench	3	3	4	3	4	4	0	4	0	3	4	3	0	1	3	4	3	2
4	ChemLLMBench	3	1	4	2	4	4	0	4	0	3	4	3	0	0	2	4	3	3
5	ChemLLMBench	4	4	4	3	5	4	0	4	0	3	4	4	0	3	3	5	3	4
6	ChemLLMBench	2	2	3	2	4	4	0	4	0	3	4	3	0	1	2	3	2	2
7	ChemLLMBench	4	4	3	4	4	4	0	4	0	3	4	4	0	2	3	4	3	4
8	ChemLLMBench	4	4	3	4	4	4	0	4	0	3	4	4	0	1	3	4	3	4
9	ChemLLMBench	3	3	3	4	4	4	0	4	0	3	3	2	0	2	3	3	3	3
10	ChemLLMBench	2	4	3	3	4	4	0	4	0	3	3	1	0	1	3	3	3	3
11	ChemLLMBench	2	1	3	2	4	4	0	4	0	3	2	1	0	2	2	3	2	2
12	ChemLLMBench	4	3	4	4	4	4	0	4	0	3	4	4	0	2	3	4	3	4
13	ChemLLMBench	3	3	3	4	4	4	0	4	0	3	4	3	0	3	3	4	3	3
14	ChemLLMBench	0	3	3	1	4	4	0	0	0	3	3	0	0	1	1	2	3	2
15	ChemLLMBench	3	3	4	4	4	4	0	4	0	3	3	1	0	1	2	4	3	2
16	ChemLLMBench	0	3	3	0	4	4	0	0	0	3	2	0	0	1	1	2	2	1
17	ChemLLMBench	3	3	4	4	4	4	0	4	0	3	4	2	0	2	3	4	3	4
18	ChemLLMBench	4	3	3	4	4	5	0	4	0	3	4	4	0	3	3	4	3	4
19	ChemLLMBench	3	3	3	4	4	4	0	4	0	4	3	3	0	3	3	5	3	2
20	ChemLLMBench	3	1	4	3	4	4	0	4	0	3	4	3	0	0	3	4	3	2
21	ChemLLMBench	3	2	3	4	4	4	0	4	0	3	3	0	0	1	3	4	3	2
22	ChemLLMBench	4	1	4	4	4	4	0	4	0	3	3	3	0	2	3	4	3	3
23	ChemLLMBench	0	1	2	2	4	4	0	3	0	2	2	0	0	2	1	1	2	1
24	ChemLLMBench	2	1	3	4	4	4	0	4	0	3	4	1	0	1	3	4	3	3
25	ChemLLMBench	3	4	4	3	4	4	0	4	0	3	4	1	0	2	3	4	3	3
26	ChemLLMBench	4	5	4	4	4	4	0	4	0	3	4	4	0	0	3	5	4	4
27	ChemLLMBench	4	1	4	4	4	4	0	4	0	3	4	4	0	1	3	5	3	3
28	ChemLLMBench	0	1	2	0	4	4	0	4	0	1	3	0	0	0	1	3	2	2
29	ChemLLMBench	4	4	4	4	4	4	0	4	0	3	4	4	0	3	3	4	4	4
30	ChemLLMBench	3	3	3	4	4	4	0	4	0	3	4	1	0	1	2	4	3	2
31	ChemLLMBench	3	2	3	3	5	4	0	4	0	3	4	3	0	2	3	4	3	3
32	ChemLLMBench	3	4	3	3	4	4	0	5	0	3	4	3	0	2	3	5	3	3
33	ChemLLMBench	3	4	4	4	4	4	0	4	0	3	4	2	0	2	3	5	3	3
34	ChemLLMBench	3	3	3	3	4	4	0	4	0	3	3	1	0	1	2	4	3	3
35	ChemLLMBench	2	3	3	0	4	4	0	4	0	3	3	0	0	1	2	3	2	2
36	ChemLLMBench	0	1	3	0	4	4	0	4	0	2	4	0	0	0	1	1	2	2
37	ChemLLMBench	3	3	3	3	4	4	0	4	0	4	4	2	0	2	3	3	3	3
38	ChemLLMBench	4	3	4	4	4	4	0	4	0	3	4	4	0	3	3	4	3	3
39	ChemLLMBench	4	3	4	4	4	4	0	4	0	3	4	3	0	1	3	5	3	3
40	ChemLLMBench	3	2	3	3	4	4	0	4	0	3	4	2	0	1	3	3	3	2
41	ChemLLMBench	3	3	4	4	4	4	0	4	0	3	3	4	0	0	3	5	3	3
42	ChemLLMBench	3	3	3	4	4	4	0	5	0	3	4	1	0	2	3	4	3	2
43	ChemLLMBench	0	3	3	3	4	4	0	4	0	3	3	1	0	1	3	4	3	2
44	ChemLLMBench	3	2	3	3	4	4	0	4	0	3	3	1	0	1	2	4	3	2
45	ChemLLMBench	3	3	4	4	4	4	0	4	0	3	4	3	0	3	3	5	3	4
46	ChemLLMBench	3	4	3	3	4	4	0	4	0	3	3	2	0	1	3	3	3	2
47	ChemLLMBench	4	2	3	4	4	5	0	4	0	3	4	3	0	1	3	4	3	4
48	ChemLLMBench	4	3	4	3	4	4	0	4	0	3	4	0	0	2	3	4	3	3
49	ChemLLMBench	4	4	3	4	4	4	0	5	0	3	4	3	0	2	4	4	3	4
50	ChemLLMBench	0	3	2	2	4	4	0	0	0	2	2	0	0	1	1	1	3	1
51	ChemLLMBench	4	4	4	3	4	4	0	4	0	3	3	3	0	2	3	4	3	3
52	ChemLLMBench	4	3	4	4	4	4	0	4	0	3	4	2	0	2	3	4	3	3
53	ChemLLMBench	0	3	3	3	4	4	0	4	0	3	4	2	0	1	3	4	3	2
54	ChemLLMBench	4	4	3	4	4	4	0	5	0	3	4	2	0	0	3	4	4	3
55	ChemLLMBench	4	2	3	4	4	4	0	4	0	3	4	4	0	1	3	4	3	3
56	ChemLLMBench	0	3	3	1	4	4	0	4	0	3	3	0	0	1	1	3	3	2
57	ChemLLMBench	3	3	3	4	4	4	0	4	0	3	4	4	0	2	3	4	3	3
58	ChemLLMBench	3	2	4	4	4	4	0	4	0	3	4	1	0	1	1	4	3	2
59	ChemLLMBench	3	4	3	4	4	4	0	4	0	3	4	4	0	2	3	4	3	2
60	ChemLLMBench	3	4	4	4	4	4	0	4	0	3	4	4	0	1	3	4	3	4
61	ChemLLMBench	3	3	3	4	4	4	0	4	0	3	4	3	0	2	3	4	3	3
62	ChemLLMBench	4	3	4	4	4	4	0	4	0	3	4	4	0	2	3	4	3	4
63	ChemLLMBench	4	2	4	4	4	4	0	4	0	3	4	4	0	2	3	4	3	3
64	ChemLLMBench	3	3	3	4	4	4	0	4	0	3	3	3	0	2	3	3	3	2
65	ChemLLMBench	4	1	3	4	4	4	0	4	0	3	4	4	0	3	3	4	3	4
66	ChemLLMBench	3	2	3	3	4	4	0	4	0	3	4	2	0	1	2	2	3	2
67	ChemLLMBench	3	3	4	3	4	4	0	4	0	3	4	3	0	2	3	4	3	4
68	ChemLLMBench	3	3	3	4	4	4	0	4	0	3	4	1	0	2	2	4	3	2
69	ChemLLMBench	3	3	3	4	4	4	0	4	0	3	3	3	0	1	3	4	3	3
70	ChemLLMBench	3	1	3	4	4	4	0	4	0	3	4	3	0	2	2	3	3	3
71	ChemLLMBench	4	3	4	4	4	5	0	4	0	3	4	0	0	2	3	5	3	3
72	ChemLLMBench	3	3	3	4	4	4	0	4	0	3	3	1	0	1	3	3	3	2
73	ChemLLMBench	3	1	3	4	4	4	0	4	0	3	4	2	0	1	3	4	3	2
74	ChemLLMBench	3	3	4	4	4	4	0	4	0	3	4	3	0	1	3	5	3	3
75	ChemLLMBench	2	1	3	3	4	4	0	4	0	3	3	2	0	1	3	4	3	2
76	ChemLLMBench	4	2	3	4	4	4	0	4	0	3	4	2	0	1	2	4	3	3
77	ChemLLMBench	3	4	3	4	4	4	0	4	0	3	4	1	0	1	2	4	3	4
78	ChemLLMBench	3	1	3	3	4	4	0	4	0	3	2	3	0	1	3	4	3	2
79	ChemLLMBench	3	3	3	4	4	4	0	4	0	3	3	3	0	2	2	4	3	4
80	ChemLLMBench	3	1	3	2	4	4	0	4	0	3	4	1	0	1	3	3	2	2
81	ChemLLMBench	4	3	4	3	4	4	0	5	0	3	4	3	0	0	3	4	3	3
82	ChemLLMBench	2	3	3	3	4	4	0	4	0	3	4	3	0	2	2	4	3	4
83	ChemLLMBench	0	1	1	0	4	4	0	5	0	1	3	1	0	1	1	0	2	3
84	ChemLLMBench	3	1	3	4	4	4	0	4	0	3	4	2	0	2	3	5	3	3
85	ChemLLMBench	4	4	4	4	4	4	0	4	0	3	4	3	0	2	3	4	3	3
86	ChemLLMBench	4	4	3	4	4	4	0	4	0	3	4	1	0	1	3	4	3	3
87	ChemLLMBench	0	2	2	2	4	4	0	0	0	3	2	1	0	1	1	1	2	2
88	ChemLLMBench	3	3	3	3	4	4	0	4	0	3	3	2	0	2	3	4	3	3
89	ChemLLMBench	0	3	3	4	4	4	0	4	0	3	3	3	0	2	3	3	3	3
90	ChemLLMBench	0	3	3	0	4	4	0	4	0	3	0	1	0	1	1	2	2	1
91	ChemLLMBench	2	2	3	0	4	4	0	4	0	3	3	3	0	1	1	4	2	2
92	ChemLLMBench	3	1	3	4	4	4	0	4	0	3	3	2	0	2	2	4	3	3
93	ChemLLMBench	4	4	4	4	4	4	0	5	0	3	4	3	0	1	3	5	3	4
94	ChemLLMBench	3	3	3	4	4	4	0	4	0	3	3	1	0	2	3	4	4	3
95	ChemLLMBench	4	4	4	4	4	4	0	4	0	3	4	2	0	2	3	4	3	4
96	ChemLLMBench	2	1	3	3	4	4	0	4	0	3	4	0	0	2	3	4	3	2
97	ChemLLMBench	2	1	3	3	4	4	0	4	0	3	3	1	0	2	2	1	3	2
98	ChemLLMBench	3	3	3	3	4	4	0	4	0	3	4	3	0	1	3	4	3	2
99	ChemLLMBench	4	2	4	3	4	4	0	4	0	4	4	0	0	1	3	4	3	3
100	ChemLLMBench	3	3	3	4	4	4	0	4	0	3	3	1	0	0	3	4	3	3
101	ChemLLMBench	2	3	3	3	4	4	0	4	0	4	3	1	0	1	2	4	3	2
102	ChemLLMBench	3	3	3	4	4	4	0	4	0	3	3	1	0	1	2	4	2	3
103	ChemLLMBench	0	3	3	2	4	4	0	4	0	2	4	0	0	0	1	2	3	3
104	ChemLLMBench	3	2	3	3	4	4	0	4	0	3	3	2	0	2	3	4	3	2
105	ChemLLMBench	4	3	3	4	4	4	0	4	0	3	4	1	0	2	3	4	3	3
106	ChemLLMBench	0	4	3	4	4	4	0	4	0	3	4	1	0	1	3	4	3	4
107	ChemLLMBench	4	4	4	3	5	4	0	4	0	3	3	1	0	1	3	4	3	4
108	ChemLLMBench	3	3	3	4	4	4	0	4	0	3	3	3	0	2	3	4	3	3
109	ChemLLMBench	3	3	3	3	4	4	0	4	0	3	3	3	0	1	2	4	3	2
110	ChemLLMBench	4	3	4	3	4	4	0	4	0	3	4	4	0	3	3	4	3	3
111	ChemLLMBench	3	3	4	4	4	4	0	4	0	3	4	1	0	1	3	4	3	3
112	ChemLLMBench	3	1	4	4	4	4	0	4	0	3	4	4	0	2	3	4	3	4
113	ChemLLMBench	2	1	3	3	4	4	0	4	0	3	3	1	0	0	3	3	2	2
114	ChemLLMBench	4	4	4	4	4	4	0	4	0	3	4	0	0	3	3	5	3	4
115	ChemLLMBench	4	4	3	4	4	4	0	4	0	3	4	3	0	2	3	4	3	3
116	ChemLLMBench	3	5	3	4	4	4	0	4	0	3	4	1	0	1	3	4	3	3
117	ChemLLMBench	1	3	3	2	4	4	0	0	0	3	4	2	0	1	2	2	2	2
118	ChemLLMBench	2	3	3	3	4	4	0	4	0	3	3	1	0	1	3	4	3	2
119	ChemLLMBench	3	3	3	3	4	4	0	4	0	3	3	1	0	2	2	4	3	2
120	ChemLLMBench	4	3	4	4	4	4	0	4	0	3	4	0	0	2	3	4	3	4
121	ChemLLMBench	2	3	3	3	4	4	0	4	0	3	3	3	0	1	3	5	3	3
122	ChemLLMBench	4	1	4	4	4	4	0	4	0	3	3	3	0	2	3	5	3	4
123	ChemLLMBench	3	3	3	0	4	4	0	4	0	3	3	0	0	2	3	3	2	2
124	ChemLLMBench	0	3	3	1	4	4	0	4	0	2	4	0	0	0	1	2	2	2
125	ChemLLMBench	3	3	3	3	4	4	0	4	0	3	4	2	0	2	3	4	3	2
126	ChemLLMBench	1	3	3	2	4	4	0	4	0	4	3	3	0	2	2	3	2	3
127	ChemLLMBench	3	2	3	3	4	4	0	4	0	3	4	3	0	1	3	2	3	2
128	ChemLLMBench	4	4	4	4	4	4	0	4	0	3	4	1	0	2	3	4	3	2
129	ChemLLMBench	2	2	3	4	4	4	0	4	0	3	4	3	0	1	3	4	3	3
130	ChemLLMBench	4	3	3	3	4	4	0	4	0	3	4	3	0	2	3	5	4	3
131	ChemLLMBench	4	4	4	4	4	4	0	4	0	3	4	2	0	3	3	4	3	3
132	ChemLLMBench	2	1	3	4	4	4	0	4	0	3	4	0	0	1	3	4	3	2
133	ChemLLMBench	3	3	4	3	4	4	0	4	0	3	3	1	0	1	3	4	3	2
134	ChemLLMBench	4	4	4	4	5	4	0	4	0	3	4	4	0	3	3	5	3	4
135	ChemLLMBench	3	2	3	3	4	4	0	4	0	3	4	2	0	1	2	4	3	3
136	ChemLLMBench	0	2	3	3	4	4	0	4	0	3	4	3	0	2	2	4	3	3
137	ChemLLMBench	2	2	3	3	4	4	0	5	0	3	4	2	0	0	2	4	3	2
138	ChemLLMBench	4	3	3	4	4	4	0	4	0	3	3	1	0	2	3	4	3	3
139	ChemLLMBench	4	3	3	4	4	4	0	4	0	3	4	3	0	2	3	4	3	3
140	ChemLLMBench	4	1	4	4	4	4	0	4	0	3	3	3	0	3	3	4	3	4
141	ChemLLMBench	4	4	4	4	4	4	0	4	0	4	3	3	0	2	3	5	3	4
142	ChemLLMBench	3	4	3	4	5	4	0	4	0	3	4	1	0	1	3	4	3	3
143	ChemLLMBench	3	3	3	3	4	4	0	4	0	3	4	2	0	1	3	4	3	2
144	ChemLLMBench	0	3	3	2	4	4	0	4	0	3	3	1	0	1	3	2	3	2
145	ChemLLMBench	0	1	3	4	4	4	0	4	0	3	4	2	0	1	3	4	3	2
146	ChemLLMBench	3	3	3	4	4	4	0	4	0	3	4	3	0	2	4	5	3	2
147	ChemLLMBench	3	3	3	4	4	4	0	4	0	3	4	1	0	3	3	5	3	3
148	ChemLLMBench	3	3	3	0	4	4	0	4	0	3	3	1	0	2	3	3	3	2
149	ChemLLMBench	4	2	3	4	4	4	0	4	0	3	4	2	0	2	3	4	3	2
150	ChemLLMBench	3	3	4	3	4	5	0	4	0	3	4	3	0	2	3	5	3	3
151	ChemLLMBench	3	3	4	2	4	4	0	4	0	3	4	2	0	0	3	4	3	2
152	ChemLLMBench	4	4	3	4	4	4	0	4	0	3	4	4	0	3	3	4	3	3
153	ChemLLMBench	3	3	3	4	4	4	0	4	0	3	3	2	0	1	3	4	3	2
154	ChemLLMBench	0	2	3	0	4	4	0	0	0	2	2	1	0	1	2	2	3	2
155	ChemLLMBench	3	4	4	4	4	4	0	4	0	3	4	2	0	2	3	4	3	4
156	ChemLLMBench	3	1	3	4	4	4	0	4	0	3	4	2	0	2	2	4	3	2
157	ChemLLMBench	2	3	3	3	4	4	0	0	0	3	3	1	0	2	3	4	3	2
158	ChemLLMBench	1	3	3	3	4	4	0	4	0	3	3	1	0	1	1	3	2	2
159	ChemLLMBench	3	3	3	3	4	4	0	4	0	3	3	2	0	2	2	3	3	3
160	ChemLLMBench	3	4	4	5	5	5	0	4	0	4	4	4	0	3	4	5	4	4
161	ChemLLMBench	3	4	3	4	4	5	0	4	0	4	4	3	0	1	4	4	3	4
162	ChemLLMBench	3	4	3	5	4	5	0	5	0	4	4	3	0	3	4	4	4	4
163	ChemLLMBench	4	4	4	5	4	5	0	5	0	4	4	4	0	3	3	5	4	4
164	ChemLLMBench	4	4	4	4	5	5	0	5	0	4	4	3	0	4	4	5	4	4
165	ChemLLMBench	4	5	4	5	5	5	0	5	0	5	4	4	0	4	4	4	4	4
166	ChemLLMBench	3	4	3	4	5	5	0	4	0	4	5	3	0	3	3	4	4	4
167	ChemLLMBench	3	4	4	4	4	5	0	5	0	4	4	4	0	3	4	5	4	4
168	ChemLLMBench	3	5	4	5	4	5	0	4	0	4	4	3	0	3	3	4	4	4
169	ChemLLMBench	4	4	4	4	5	5	0	4	0	4	4	3	0	3	3	4	4	5
170	ChemLLMBench	3	3	3	4	4	5	0	5	0	4	4	4	0	3	4	4	4	4
171	ChemLLMBench	4	4	4	5	4	5	0	5	0	4	4	4	0	4	4	5	4	4
172	ChemLLMBench	5	5	4	5	5	5	0	5	0	4	4	4	0	4	5	4	4	4
173	ChemLLMBench	4	4	3	4	4	5	0	4	0	4	4	3	0	3	4	4	4	4
174	ChemLLMBench	4	5	4	5	5	5	0	4	0	5	4	4	0	4	5	4	4	4
175	ChemLLMBench	3	4	4	4	5	5	0	5	0	4	4	3	0	2	3	4	4	4
176	ChemLLMBench	4	4	4	4	5	5	0	3	0	5	5	4	0	4	4	5	4	5
177	ChemLLMBench	3	4	3	4	4	5	0	0	0	4	4	4	0	3	3	5	3	4
178	ChemLLMBench	2	3	3	3	4	5	0	5	0	4	2	1	0	2	3	5	3	4
179	ChemLLMBench	4	4	4	5	5	5	0	0	0	4	4	4	0	4	5	5	4	4
180	ChemLLMBench	3	5	3	4	5	5	0	5	0	4	4	3	0	3	3	4	4	4
181	ChemLLMBench	3	4	4	4	5	5	0	0	0	4	4	4	0	3	3	4	4	4
182	ChemLLMBench	4	5	4	5	4	5	0	5	0	4	4	3	0	4	3	5	5	4
183	ChemLLMBench	3	4	4	4	5	5	0	4	0	4	4	3	0	4	4	4	4	4
184	ChemLLMBench	4	5	3	4	4	5	0	5	0	4	4	4	0	3	4	5	4	4
185	ChemLLMBench	4	5	4	4	5	5	0	5	0	4	4	4	0	4	4	5	4	5
186	ChemLLMBench	3	3	3	4	4	5	0	4	0	4	4	3	0	3	3	5	4	4
187	ChemLLMBench	2	2	3	4	4	5	0	4	0	4	3	2	0	1	3	4	3	4
188	ChemLLMBench	4	4	4	4	4	5	0	0	0	4	4	4	0	3	4	4	4	5
189	ChemLLMBench	4	5	4	5	5	5	0	5	0	5	4	4	0	4	4	4	5	4
190	ChemLLMBench	4	5	4	5	5	5	0	5	0	4	4	4	0	4	5	5	3	3
191	ChemLLMBench	3	4	3	4	5	5	0	4	0	4	4	3	0	4	5	4	4	4
192	ChemLLMBench	0	4	4	4	4	5	0	5	0	4	4	1	0	3	3	4	3	4
193	ChemLLMBench	4	5	4	5	5	5	0	4	0	4	4	4	0	3	4	4	4	4
194	ChemLLMBench	4	4	4	5	5	5	0	5	0	4	4	3	0	3	4	5	4	4
195	ChemLLMBench	3	4	3	4	4	5	0	5	0	4	4	3	0	1	3	4	4	4
196	ChemLLMBench	4	5	4	5	5	5	0	5	0	5	4	4	0	1	4	5	5	4
197	ChemLLMBench	4	4	3	4	5	5	0	3	0	4	5	4	0	3	5	5	4	4
198	ChemLLMBench	4	4	4	4	5	5	0	5	0	4	4	4	0	4	3	5	4	4
199	ChemLLMBench	4	4	4	5	5	5	0	5	0	4	4	4	0	4	3	4	4	4
200	ChemLLMBench	4	4	3	4	5	5	0	5	0	4	4	4	0	1	4	4	4	4
201	ChemLLMBench	3	4	4	4	4	5	0	5	0	4	4	2	0	3	3	5	3	4
202	ChemLLMBench	4	4	4	4	5	5	0	5	0	4	4	3	0	4	4	5	4	4
203	ChemLLMBench	3	5	4	5	5	5	0	5	0	4	4	2	0	4	3	5	5	4
204	ChemLLMBench	3	3	2	4	5	5	0	5	0	4	4	2	0	3	3	5	4	4
205	ChemLLMBench	2	4	3	4	5	5	0	4	0	4	4	4	0	3	3	4	4	3
206	ChemLLMBench	4	4	3	4	4	5	0	5	0	4	4	4	0	2	4	5	4	4
207	ChemLLMBench	5	5	3	5	5	5	0	5	0	5	5	4	0	4	4	4	4	5
208	ChemLLMBench	3	4	4	4	5	5	0	5	0	4	4	4	0	3	3	5	3	4
209	ChemLLMBench	3	5	4	5	5	5	0	5	0	4	4	4	0	4	5	5	4	4
210	ChemLLMBench	0	3	3	4	4	5	0	3	0	4	3	1	0	2	3	4	5	3
211	ChemLLMBench	4	4	2	5	5	5	0	5	0	4	4	4	0	4	4	4	4	4
212	ChemLLMBench	4	4	4	4	5	5	0	5	0	4	4	4	0	5	3	4	4	4
213	ChemLLMBench	4	5	4	4	5	5	0	5	0	4	4	4	0	1	4	5	5	4
214	ChemLLMBench	2	5	4	4	5	5	0	5	0	4	4	4	0	4	3	4	4	4
215	ChemLLMBench	4	5	4	5	5	5	0	5	0	5	5	4	0	4	4	5	5	4
216	ChemLLMBench	5	5	4	4	5	5	0	5	0	4	4	4	0	4	4	5	5	5
217	ChemLLMBench	0	5	4	5	5	5	0	5	0	4	4	4	0	4	4	5	4	4
218	ChemLLMBench	3	4	4	4	5	5	0	5	0	4	4	4	0	3	4	5	4	4
219	ChemLLMBench	4	5	4	5	5	5	0	5	0	5	4	3	0	4	4	4	4	4
220	ChemLLMBench	4	5	4	4	5	5	0	5	0	4	4	4	0	4	4	5	4	5
221	ChemLLMBench	2	4	3	4	5	5	0	5	0	4	4	2	0	3	3	4	3	4
222	ChemLLMBench	4	5	4	4	5	5	0	5	0	4	4	4	0	3	5	5	4	4
223	ChemLLMBench	4	5	4	5	5	5	0	5	0	5	4	4	0	4	4	5	4	4
224	ChemLLMBench	2	4	4	4	5	5	0	5	0	4	4	4	0	3	4	5	4	5
225	ChemLLMBench	4	5	4	5	5	5	0	5	0	4	4	3	0	4	4	4	4	4
226	ChemLLMBench	3	5	4	4	4	5	0	5	0	5	4	4	0	4	4	4	4	4
227	ChemLLMBench	4	5	4	4	5	5	0	5	0	5	4	4	0	3	5	4	4	4
228	ChemLLMBench	2	2	3	3	4	5	0	5	0	4	4	2	0	1	3	4	4	3
229	ChemLLMBench	4	4	4	4	5	5	0	0	0	5	4	4	0	4	4	4	4	4
230	ChemLLMBench	4	4	4	4	5	5	0	5	0	4	4	4	0	4	4	5	4	4
231	ChemLLMBench	4	4	2	4	4	5	0	4	0	4	4	4	0	2	4	4	4	4
232	ChemLLMBench	3	4	3	4	4	5	0	5	0	4	4	4	0	4	3	4	4	4
233	ChemLLMBench	4	4	4	4	5	5	0	5	0	4	4	4	0	4	4	4	4	4
234	ChemLLMBench	3	5	3	4	5	5	0	5	0	4	4	2	0	4	3	4	4	4
235	ChemLLMBench	4	4	4	5	5	5	0	5	0	4	4	4	0	3	4	4	4	4
236	ChemLLMBench	4	4	2	5	5	5	0	5	0	4	4	3	0	3	4	4	5	4
237	ChemLLMBench	4	5	4	4	5	5	0	4	0	5	4	4	0	4	4	5	4	4
238	ChemLLMBench	3	4	4	5	5	5	0	5	0	5	4	4	0	4	4	5	4	4
239	ChemLLMBench	4	4	4	4	5	5	0	0	0	4	4	3	0	4	4	4	4	4
240	ChemLLMBench	4	4	4	4	5	5	0	5	0	4	4	4	0	2	4	5	4	4
241	ChemLLMBench	4	4	4	5	5	5	0	5	0	4	4	4	0	4	4	5	4	4
242	ChemLLMBench	4	4	4	4	5	5	0	5	0	4	4	4	0	4	4	4	4	4
243	ChemLLMBench	3	5	3	4	4	5	0	5	0	4	4	3	0	3	5	4	4	4
244	ChemLLMBench	4	5	4	5	5	5	0	5	0	5	4	3	0	3	3	5	5	4
245	ChemLLMBench	3	4	4	5	4	5	0	5	0	4	4	3	0	3	4	4	3	4
246	ChemLLMBench	3	4	4	4	5	5	0	5	0	4	4	4	0	4	4	4	4	4
247	ChemLLMBench	4	4	4	4	4	5	0	5	0	4	4	4	0	3	4	5	4	4
248	ChemLLMBench	4	5	4	4	5	5	0	0	0	4	4	4	0	4	5	5	4	4
249	ChemLLMBench	4	5	2	4	5	5	0	5	0	4	4	3	0	3	3	5	4	4
250	ChemLLMBench	4	4	4	5	5	5	0	4	0	4	4	4	0	4	3	4	4	4
251	ChemLLMBench	4	4	4	4	5	5	0	5	0	4	4	4	0	2	4	5	4	4
252	ChemLLMBench	0	4	2	4	5	5	0	5	0	4	4	4	0	3	5	5	4	4
253	ChemLLMBench	4	4	3	5	5	5	0	4	0	5	4	4	0	4	4	4	4	4
254	ChemLLMBench	4	4	4	5	5	5	0	5	0	4	5	4	0	4	5	5	4	4
255	ChemLLMBench	4	4	4	5	5	5	0	5	0	4	4	3	0	3	5	4	4	4
256	ChemLLMBench	4	4	4	5	5	5	0	0	0	4	4	4	0	4	4	5	4	5
257	ChemLLMBench	0	3	2	4	4	5	0	4	0	4	3	0	0	2	2	4	4	3
258	ChemLLMBench	2	4	4	5	5	5	0	5	0	4	4	4	0	1	4	5	4	4
259	ChemLLMBench	3	4	4	4	4	5	0	5	0	4	4	4	0	3	4	4	4	4
260	ChemLLMBench	4	5	4	4	5	5	0	0	0	4	4	4	0	3	5	4	4	4
261	ChemLLMBench	4	4	2	5	5	5	0	5	0	4	4	4	0	4	4	5	4	4
262	ChemLLMBench	3	4	3	5	4	5	0	5	0	4	4	2	0	3	3	4	4	4
263	ChemLLMBench	4	4	4	4	5	5	0	0	0	4	4	4	0	4	5	5	4	4
264	ChemLLMBench	4	4	4	4	4	5	0	0	0	5	4	4	0	3	4	5	4	4
265	ChemLLMBench	4	3	3	5	5	5	0	5	0	4	4	2	0	3	4	5	4	4
266	ChemLLMBench	3	4	3	4	4	5	0	5	0	4	4	2	0	3	4	5	4	4
267	ChemLLMBench	0	4	3	4	5	5	0	5	0	4	3	2	0	2	4	5	3	4
268	ChemLLMBench	4	5	4	5	5	5	0	5	0	5	4	4	0	4	4	5	5	4
269	ChemLLMBench	4	5	4	5	5	5	0	0	0	4	4	4	0	4	4	5	5	4
270	ChemLLMBench	4	5	4	4	5	5	0	5	0	4	4	3	0	2	3	5	4	4
271	ChemLLMBench	4	4	4	4	5	5	0	5	0	4	4	4	0	3	4	4	4	4
272	ChemLLMBench	3	4	3	4	4	5	0	4	0	4	4	3	0	3	3	5	4	4
273	ChemLLMBench	4	5	4	4	4	5	0	5	0	4	4	4	0	4	4	4	4	4
274	ChemLLMBench	4	5	4	4	5	5	0	5	0	4	4	4	0	4	4	5	4	5
275	ChemLLMBench	4	4	4	5	4	5	0	4	0	4	4	3	0	3	3	4	3	4
276	ChemLLMBench	3	4	4	5	5	5	0	4	0	4	4	4	0	4	4	4	4	4
277	ChemLLMBench	4	4	4	4	5	5	0	5	0	4	4	4	0	4	4	4	4	4
278	ChemLLMBench	3	5	4	4	4	5	0	5	0	4	4	4	0	1	3	4	4	5
279	ChemLLMBench	4	5	2	4	5	5	0	5	0	4	4	4	0	3	3	4	4	3
280	ChemLLMBench	3	4	4	5	5	5	0	5	0	4	4	3	0	3	4	4	4	4
281	ChemLLMBench	3	5	4	4	5	5	0	5	0	4	4	4	0	3	4	5	4	4
282	ChemLLMBench	4	4	2	4	4	5	0	5	0	4	4	4	0	4	4	4	4	4
283	ChemLLMBench	4	4	4	4	5	5	0	5	0	4	4	4	0	4	4	5	4	4
284	ChemLLMBench	4	4	4	4	5	5	0	4	0	4	4	4	0	4	5	5	4	4
285	ChemLLMBench	4	4	4	4	5	5	0	4	0	5	4	4	0	3	4	5	5	4
286	ChemLLMBench	3	3	3	4	4	5	0	5	0	4	4	2	0	2	3	4	4	3
287	ChemLLMBench	3	4	3	4	4	5	0	4	0	5	5	4	0	3	4	4	4	4
288	ChemLLMBench	4	4	4	5	5	5	0	5	0	4	4	4	0	4	4	5	4	5
289	ChemLLMBench	3	4	4	4	4	5	0	4	0	4	4	2	0	2	3	5	4	4
290	ChemLLMBench	3	3	2	4	4	5	0	5	0	4	4	2	0	0	3	4	4	3
291	ChemLLMBench	3	4	2	4	5	5	0	0	0	5	4	2	0	2	3	4	4	3
292	ChemLLMBench	4	4	4	5	4	5	0	0	0	5	4	4	0	3	4	5	4	4
293	ChemLLMBench	3	4	3	4	5	5	0	5	0	4	4	4	0	3	5	4	4	4
294	ChemLLMBench	3	4	3	4	4	5	0	5	0	4	4	3	0	3	4	4	4	4
295	ChemLLMBench	4	4	4	4	5	5	0	5	0	5	4	3	0	4	4	5	4	5
296	ChemLLMBench	4	5	3	4	5	5	0	0	0	4	4	4	0	4	4	5	4	4
297	ChemLLMBench	4	4	4	4	5	5	0	5	0	4	4	4	0	3	3	5	4	4
298	ChemLLMBench	4	5	3	4	5	5	0	5	0	4	4	4	0	1	3	4	3	4
299	ChemLLMBench	3	4	4	4	5	5	0	5	0	4	4	2	0	3	3	4	4	4
300	ChemLLMBench	3	5	4	4	5	5	0	0	0	4	4	4	0	4	4	5	4	5
301	ChemLLMBench	4	4	2	4	4	5	0	5	0	4	4	4	0	4	4	5	4	4
302	ChemLLMBench	4	4	2	5	5	5	0	0	0	5	4	3	0	0	3	5	4	4
303	ChemLLMBench	3	4	4	5	5	5	0	5	0	4	5	4	0	3	4	4	4	4
304	ChemLLMBench	2	2	2	2	4	5	0	4	0	3	3	3	0	2	2	4	3	3
305	ChemLLMBench	4	4	4	5	5	5	0	5	0	4	4	3	0	1	4	4	4	4
306	ChemLLMBench	3	5	4	4	5	5	0	4	0	4	4	1	0	3	4	4	4	4
307	ChemLLMBench	5	5	4	5	5	5	0	5	0	4	4	4	0	4	4	4	4	4
308	ChemLLMBench	4	5	4	5	5	5	0	5	0	5	4	4	0	3	5	4	4	4
309	ChemLLMBench	4	5	4	4	5	5	0	5	0	4	4	4	0	4	4	5	4	4
310	ChemLLMBench	4	5	2	4	4	5	0	5	0	4	4	4	0	3	4	5	4	4
311	ChemLLMBench	3	4	4	5	5	5	0	5	0	4	4	4	0	4	4	5	4	4
312	ChemLLMBench	3	4	2	4	5	5	0	5	0	4	4	3	0	3	3	4	4	4
313	ChemLLMBench	4	4	3	4	5	5	0	5	0	4	4	4	0	3	4	4	3	4
314	ChemLLMBench	4	4	4	4	5	5	0	4	0	4	4	4	0	4	4	5	4	4
315	ChemLLMBench	4	4	4	5	5	5	0	5	0	4	4	4	0	4	4	4	4	4
316	ChemLLMBench	2	4	3	4	4	5	0	4	0	4	4	3	0	3	3	5	3	4
317	ChemLLMBench	3	4	4	4	4	5	0	5	0	4	4	3	0	0	4	4	4	4
318	ChemLLMBench	4	4	4	4	5	5	0	5	0	4	4	4	0	3	4	4	4	4
319	ChemLLMBench	3	4	3	4	5	5	0	0	0	4	4	3	0	4	4	4	4	4
320	ChemLLMBench	3	5	3	4	4	5	0	4	0	4	4	3	0	3	4	5	4	4
321	ChemLLMBench	4	4	4	5	5	5	0	2	0	4	4	4	0	4	4	5	4	4
322	ChemLLMBench	3	4	3	4	4	5	0	0	0	4	4	3	0	1	3	4	3	4
323	ChemLLMBench	4	5	4	4	5	5	0	5	0	4	4	4	0	4	4	4	3	4
324	ChemLLMBench	4	5	4	4	4	5	0	5	0	4	4	4	0	4	4	4	4	4
325	ChemLLMBench	4	4	5	5	5	5	0	5	0	4	4	4	0	3	4	5	4	4
326	ChemLLMBench	4	4	4	5	5	5	0	5	0	4	4	4	0	4	3	5	4	4
327	ChemLLMBench	0	4	4	4	5	5	0	5	0	4	5	2	0	4	5	4	4	4
328	ChemLLMBench	3	4	3	4	4	5	0	4	0	4	4	4	0	3	3	5	4	3
329	ChemLLMBench	3	5	4	5	5	5	0	5	0	4	4	4	0	3	5	5	3	4
330	ChemLLMBench	4	4	4	5	5	5	0	5	0	4	4	3	0	3	4	4	4	4
331	ChemLLMBench	3	5	3	5	5	5	0	5	0	4	4	3	0	4	4	5	4	4
332	ChemLLMBench	4	4	4	4	5	5	0	0	0	4	4	4	0	4	3	4	4	4
333	ChemLLMBench	4	5	4	4	5	5	0	5	0	4	4	4	0	4	4	5	4	4
334	ChemLLMBench	3	4	4	5	4	5	0	5	0	4	4	3	0	3	3	4	4	4
335	ChemLLMBench	4	5	4	4	5	5	0	5	0	5	4	4	0	4	5	5	5	4
336	ChemLLMBench	4	4	3	4	5	5	0	0	0	4	4	2	0	3	3	4	4	4
337	ChemLLMBench	4	4	4	5	5	5	0	5	0	4	4	3	0	3	4	5	4	4
338	ChemLLMBench	3	3	3	4	5	5	0	5	0	4	3	1	0	1	4	4	4	4
339	ChemLLMBench	0	4	2	4	5	5	0	5	0	4	4	1	0	2	3	4	4	4
340	ChemLLMBench	4	4	4	4	4	5	0	5	0	4	4	4	0	2	3	4	4	4
341	ChemLLMBench	4	5	4	4	5	5	0	5	0	4	4	4	0	4	4	5	4	4
342	ChemLLMBench	4	4	4	4	5	5	0	4	0	4	4	3	0	3	4	5	4	4
343	ChemLLMBench	4	5	4	4	5	5	0	0	0	5	4	4	0	3	4	4	4	4
344	ChemLLMBench	2	3	4	5	5	5	0	4	0	4	4	1	0	2	3	4	4	3
345	ChemLLMBench	4	3	3	4	4	5	0	4	0	4	4	2	0	3	4	4	4	4
346	ChemLLMBench	4	4	4	4	5	5	0	5	0	4	4	4	0	3	4	5	4	4
347	ChemLLMBench	5	4	4	5	5	5	0	5	0	4	5	4	0	4	4	5	4	4
348	ChemLLMBench	3	4	4	4	4	5	0	5	0	4	4	3	0	3	3	5	4	4
349	ChemLLMBench	4	4	4	4	5	5	0	5	0	4	4	4	0	2	4	5	4	4
350	ChemLLMBench	3	4	4	4	5	5	0	0	0	5	4	3	0	4	5	4	3	4
351	ChemLLMBench	4	4	4	5	5	5	0	4	0	4	4	4	0	3	4	5	4	4
352	ChemLLMBench	3	5	4	4	5	5	0	5	0	4	4	3	0	4	3	5	4	4
353	ChemLLMBench	4	4	4	4	5	5	0	4	0	4	4	3	0	1	4	5	4	4
354	ChemLLMBench	4	4	4	5	4	5	0	5	0	4	4	4	0	3	4	4	4	4
355	ChemLLMBench	4	5	3	5	5	5	0	5	0	4	4	4	0	3	4	5	4	4
356	ChemLLMBench	3	5	3	5	4	5	0	5	0	4	4	4	0	1	4	5	4	4
357	ChemLLMBench	4	4	3	4	4	5	0	5	0	4	4	2	0	3	4	5	4	4
358	ChemLLMBench	3	4	4	4	5	5	0	4	0	4	4	4	0	4	4	5	4	4
359	ChemLLMBench	4	4	4	4	4	5	0	0	0	4	4	4	0	3	4	5	4	4
360	ChemLLMBench	3	4	4	4	4	5	0	4	0	4	4	2	0	3	3	4	4	4
361	ChemLLMBench	4	4	3	4	5	5	0	4	0	4	4	4	0	3	4	4	3	4
362	ChemLLMBench	4	4	4	4	5	5	0	5	0	4	5	4	0	4	4	5	4	4
363	ChemLLMBench	4	5	4	5	5	5	0	5	0	4	4	4	0	4	4	5	4	4
364	ChemLLMBench	4	4	4	4	5	5	0	5	0	4	4	3	0	3	4	4	4	4
365	ChemLLMBench	4	4	4	4	5	5	0	5	0	4	4	4	0	3	4	5	4	4
366	ChemLLMBench	3	5	2	5	5	5	0	5	0	4	4	4	0	4	5	5	4	4
367	ChemLLMBench	4	5	4	4	5	5	0	5	0	4	4	2	0	3	4	5	4	4
368	ChemLLMBench	4	3	3	5	5	5	0	5	0	4	4	4	0	3	4	5	4	4
369	ChemLLMBench	3	5	4	5	4	5	0	5	0	4	4	4	0	4	4	4	4	4
370	ChemLLMBench	4	4	4	5	5	5	0	5	0	4	4	4	0	3	4	5	4	4
371	ChemLLMBench	4	4	4	5	5	5	0	5	0	4	4	4	0	4	5	5	4	4
372	ChemLLMBench	5	4	3	5	5	5	0	5	0	4	4	4	0	3	4	5	4	4
373	ChemLLMBench	4	4	2	4	5	5	0	5	0	4	4	4	0	3	4	4	4	4
374	ChemLLMBench	4	4	4	5	5	5	0	5	0	4	4	4	0	4	4	5	4	4
375	ChemLLMBench	3	4	4	4	5	5	0	5	0	4	4	4	0	3	4	5	4	4
376	ChemLLMBench	4	4	4	4	5	5	0	5	0	4	4	3	0	3	3	4	4	4
377	ChemLLMBench	4	3	3	4	4	5	0	0	0	4	4	2	0	3	4	5	4	4
378	ChemLLMBench	3	5	3	4	5	5	0	5	0	4	4	4	0	3	4	5	4	5
379	ChemLLMBench	4	4	4	4	4	5	0	5	0	4	4	4	0	2	4	5	3	4
380	ChemLLMBench	3	2	3	3	4	5	0	0	0	4	3	1	0	1	3	4	3	4
381	ChemLLMBench	3	3	3	4	5	5	0	5	0	4	4	1	0	2	3	4	4	4
382	ChemLLMBench	5	5	4	5	5	5	0	5	0	4	4	4	0	4	5	4	5	4
383	ChemLLMBench	4	4	3	5	5	5	0	5	0	4	4	4	0	3	4	4	4	4
384	ChemLLMBench	3	5	4	4	5	5	0	4	0	5	4	3	0	3	3	4	4	4
385	ChemLLMBench	3	4	1	4	5	5	0	5	0	4	4	3	0	2	4	4	4	4
386	ChemLLMBench	4	5	4	4	4	5	0	5	0	4	4	4	0	3	4	4	4	4
387	ChemLLMBench	4	4	4	4	5	5	0	0	0	4	4	3	0	4	4	5	4	5
388	ChemLLMBench	3	4	4	4	4	5	0	5	0	4	4	3	0	3	4	5	4	4
389	ChemLLMBench	4	5	4	4	4	5	0	5	0	4	4	4	0	4	4	5	4	4
390	ChemLLMBench	4	5	4	4	5	5	0	5	0	5	4	4	0	4	5	5	5	5
391	ChemLLMBench	4	4	4	4	5	5	0	0	0	5	4	3	0	3	4	5	4	4
392	ChemLLMBench	4	4	3	4	4	5	0	5	0	4	4	3	0	3	3	4	4	3
393	ChemLLMBench	4	4	4	5	4	5	0	1	0	5	4	4	0	4	3	5	4	4
394	ChemLLMBench	2	4	4	4	4	5	0	5	0	4	3	4	0	2	3	5	4	4
395	ChemLLMBench	3	4	3	5	5	5	0	4	0	4	4	4	0	3	4	5	4	4
396	ChemLLMBench	3	4	4	4	5	5	0	5	0	4	4	3	0	4	3	5	4	4
397	ChemLLMBench	3	5	4	4	5	5	0	5	0	4	4	4	0	3	4	5	4	4
398	ChemLLMBench	4	5	3	5	5	5	0	5	0	4	4	3	0	4	5	5	4	4
399	ChemLLMBench	4	4	2	4	4	5	0	5	0	4	4	3	0	3	3	5	4	4
400	ChemLLMBench	4	5	4	4	5	5	0	4	0	4	4	4	0	3	4	5	4	4
401	ChemLLMBench	3	4	4	4	4	5	0	5	0	4	4	3	0	2	5	4	3	4
402	ChemLLMBench	3	5	4	5	5	5	0	5	0	4	4	4	0	3	4	4	4	4
403	ChemLLMBench	4	4	4	4	5	5	0	5	0	4	4	4	0	4	5	5	4	4
404	ChemLLMBench	3	4	4	4	4	5	0	5	0	5	4	4	0	4	4	5	5	4
405	ChemLLMBench	4	5	3	5	5	5	0	0	0	4	4	4	0	4	5	4	4	4
406	ChemLLMBench	4	4	3	4	5	5	0	4	0	4	4	4	0	3	3	5	4	4
407	ChemLLMBench	4	5	2	4	5	5	0	0	0	5	5	4	0	4	4	5	5	4
408	ChemLLMBench	3	4	4	4	4	5	0	5	0	4	4	4	0	3	3	4	3	4
409	ChemLLMBench	3	4	4	4	5	5	0	5	0	4	4	4	0	3	4	5	4	4
410	ChemLLMBench	4	4	4	4	5	5	0	4	0	4	4	2	0	3	4	4	4	4
411	ChemLLMBench	4	4	4	5	5	5	0	5	0	4	4	4	0	4	4	5	4	4
412	ChemLLMBench	4	4	4	4	5	5	0	0	0	5	4	4	0	3	5	5	4	4
413	ChemLLMBench	3	4	3	5	5	5	0	5	0	5	4	4	0	2	4	5	3	5
414	ChemLLMBench	4	4	4	5	5	5	0	5	0	4	4	4	0	3	4	5	4	4
415	ChemLLMBench	4	5	4	4	4	5	0	4	0	4	4	3	0	3	4	4	4	4
416	ChemLLMBench	3	4	3	4	5	5	0	5	0	4	4	4	0	4	4	5	3	4
417	ChemLLMBench	4	5	4	5	5	5	0	0	0	4	4	4	0	4	4	4	4	5
418	ChemLLMBench	4	3	2	4	5	5	0	5	0	4	4	4	0	3	3	5	4	4
419	ChemLLMBench	4	3	3	4	5	5	0	5	0	4	4	4	0	3	3	4	4	4
420	ChemLLMBench	3	4	3	4	5	5	0	5	0	4	4	4	0	3	4	4	4	4
421	ChemLLMBench	3	4	3	4	4	5	0	0	0	4	4	4	0	3	4	5	4	4
422	ChemLLMBench	4	4	2	5	4	5	0	5	0	4	4	3	0	3	4	5	3	4
423	ChemLLMBench	4	4	2	4	4	5	0	4	0	4	3	3	0	3	4	5	4	4
424	ChemLLMBench	4	4	4	4	4	5	0	0	0	4	4	3	0	3	4	5	4	4
425	ChemLLMBench	4	4	4	5	5	5	0	5	0	4	5	4	0	4	5	5	4	4
426	ChemLLMBench	4	4	3	4	5	5	0	5	0	4	4	4	0	4	4	5	3	4
427	ChemLLMBench	4	4	4	4	5	5	0	5	0	4	4	3	0	4	3	4	4	4
428	ChemLLMBench	2	3	3	4	5	5	0	0	0	4	4	2	0	1	4	4	4	4
429	ChemLLMBench	0	3	2	4	4	5	0	5	0	5	3	1	0	1	4	4	3	4
430	ChemLLMBench	3	4	4	5	5	5	0	5	0	4	4	4	0	3	3	5	5	4
431	ChemLLMBench	4	5	2	4	5	5	0	5	0	4	4	4	0	4	4	5	4	5
432	ChemLLMBench	4	5	4	5	5	5	0	5	0	4	4	4	0	3	3	5	4	4
433	ChemLLMBench	4	5	4	4	4	5	0	5	0	5	5	4	0	3	4	5	4	4
434	ChemLLMBench	3	4	4	4	4	5	0	5	0	4	4	3	0	3	3	4	4	4
435	ChemLLMBench	3	4	4	4	5	5	0	4	0	4	4	3	0	3	4	4	4	4
436	ChemLLMBench	3	4	4	4	5	5	0	5	0	4	4	4	0	4	4	4	4	5
437	ChemLLMBench	3	4	4	4	5	5	0	5	0	4	4	4	0	4	4	4	4	4
438	ChemLLMBench	4	3	4	4	4	5	0	5	0	4	4	4	0	2	3	4	4	4
439	ChemLLMBench	4	5	4	5	5	5	0	4	0	4	4	3	0	3	4	4	4	4
440	ChemLLMBench	2	4	4	4	5	5	0	5	0	4	4	4	0	3	4	4	4	4
441	ChemLLMBench	3	3	3	4	4	5	0	1	0	4	4	3	0	3	3	4	4	4
442	ChemLLMBench	3	3	3	4	4	5	0	4	0	4	4	4	0	4	3	5	4	4
443	ChemLLMBench	2	3	3	4	5	5	0	4	0	4	4	1	0	3	1	4	3	4
444	ChemLLMBench	3	5	3	5	5	5	0	5	0	5	4	4	0	3	5	5	4	5
445	ChemLLMBench	3	4	3	4	5	5	0	5	0	4	4	3	0	3	4	5	4	4
446	ChemLLMBench	3	4	3	4	4	5	0	4	0	4	4	3	0	3	4	4	4	4
447	ChemLLMBench	4	4	4	4	5	5	0	5	0	4	4	3	0	0	4	5	4	5
448	ChemLLMBench	4	5	4	5	5	5	0	5	0	4	5	4	0	4	5	4	4	4
449	ChemLLMBench	4	4	4	4	5	5	0	5	0	4	4	4	0	4	4	5	4	4
450	ChemLLMBench	0	4	4	4	4	5	0	0	0	4	4	4	0	3	3	5	3	4
451	ChemLLMBench	4	4	4	5	5	5	0	5	0	4	4	4	0	4	4	5	4	4
452	ChemLLMBench	0	5	4	4	5	5	0	5	0	5	4	4	0	3	5	5	4	4
453	ChemLLMBench	3	5	4	4	4	5	0	5	0	4	4	3	0	3	4	4	4	4
454	ChemLLMBench	4	5	4	5	5	5	0	5	0	5	4	4	0	4	4	5	4	5
455	ChemLLMBench	3	2	1	3	4	4	0	4	0	3	4	2	0	3	3	0	2	3
456	ChemLLMBench	3	2	1	4	4	4	0	4	0	3	4	3	0	1	3	1	2	2
457	ChemLLMBench	2	3	1	2	4	4	0	4	0	3	3	2	0	1	3	3	2	2
458	ChemLLMBench	4	1	1	4	4	4	0	4	0	3	4	0	0	3	4	3	3	4
459	ChemLLMBench	4	2	2	4	4	4	0	4	0	4	4	3	0	1	3	2	3	3
460	ChemLLMBench	3	2	1	4	4	4	0	4	0	3	3	3	0	0	3	1	2	2
461	ChemLLMBench	3	1	2	4	4	4	0	4	0	3	4	3	0	3	3	1	2	3
462	ChemLLMBench	3	1	1	3	4	4	0	4	0	3	4	3	0	1	3	1	2	2
463	ChemLLMBench	3	2	1	3	4	4	0	4	0	3	4	2	0	1	3	2	2	3
464	ChemLLMBench	4	2	1	4	4	4	0	4	0	3	4	3	0	2	3	1	2	3
465	ChemLLMBench	4	1	1	4	4	4	0	4	0	3	4	3	0	0	3	2	3	4
466	ChemLLMBench	3	1	1	4	4	4	0	4	0	4	3	1	0	0	3	4	2	2
467	ChemLLMBench	3	2	1	4	4	4	0	4	0	3	4	3	0	1	3	1	2	4
468	ChemLLMBench	3	3	1	4	4	4	0	4	0	3	4	3	0	2	3	1	2	3
469	ChemLLMBench	4	3	1	3	4	4	0	4	0	3	4	1	0	1	3	2	3	3
470	ChemLLMBench	3	4	1	3	4	4	0	4	0	3	4	2	0	2	3	3	2	2
471	ChemLLMBench	4	1	1	4	4	4	0	4	0	3	4	4	0	2	4	2	2	3
472	ChemLLMBench	3	3	1	3	4	4	0	4	0	3	3	2	0	1	3	0	2	3
473	ChemLLMBench	3	1	1	3	4	4	0	4	0	3	4	2	0	0	3	3	2	3
474	ChemLLMBench	3	2	1	4	4	4	0	4	0	3	4	3	0	1	4	2	2	3
475	ChemLLMBench	4	1	1	3	4	4	0	4	0	3	4	2	0	3	3	4	3	3
476	ChemLLMBench	3	3	1	4	4	4	0	4	0	3	4	1	0	0	3	1	2	3
477	ChemLLMBench	3	1	2	4	4	4	0	4	0	3	4	3	0	2	3	0	2	3
478	ChemLLMBench	3	1	1	4	4	4	0	4	0	3	4	3	0	0	3	1	2	3
479	ChemLLMBench	4	1	1	4	4	4	0	4	0	3	4	3	0	0	3	2	2	3
480	ChemLLMBench	3	1	1	4	4	4	0	0	0	3	4	0	0	0	3	3	2	2
481	ChemLLMBench	4	2	1	4	4	4	0	4	0	3	3	3	0	0	4	4	3	2
482	ChemLLMBench	3	2	2	4	4	4	0	4	0	3	4	3	0	0	3	1	2	2
483	ChemLLMBench	3	1	2	3	4	4	0	4	0	3	4	3	0	1	4	1	2	3
484	ChemLLMBench	3	1	1	3	4	4	0	0	0	3	4	2	0	0	3	1	2	2
485	ChemLLMBench	3	2	1	4	4	4	0	4	0	3	4	4	0	1	3	3	2	3
486	ChemLLMBench	3	3	1	4	4	4	0	4	0	3	4	2	0	2	3	1	2	3
487	ChemLLMBench	4	1	1	4	4	4	0	4	0	4	4	3	0	0	4	1	2	3
488	ChemLLMBench	3	1	2	4	4	4	0	4	0	3	4	2	0	0	4	1	3	2
489	ChemLLMBench	3	2	2	3	4	4	0	4	0	3	4	2	0	0	3	4	2	3
490	ChemLLMBench	4	3	1	4	4	4	0	0	0	3	4	3	0	2	3	3	2	3
491	ChemLLMBench	1	1	1	4	4	4	0	5	0	3	4	4	0	1	3	1	2	2
492	ChemLLMBench	3	1	3	4	4	4	0	4	0	3	4	4	0	0	4	2	2	2
493	ChemLLMBench	3	2	1	4	4	4	0	4	0	3	4	2	0	2	4	4	3	3
494	ChemLLMBench	0	3	1	4	4	4	0	4	0	3	3	2	0	2	3	2	2	3
495	ChemLLMBench	3	1	1	3	4	4	0	4	0	3	4	3	0	1	3	3	2	2
496	ChemLLMBench	4	1	1	4	4	4	0	4	0	3	4	2	0	3	3	1	2	2
497	ChemLLMBench	3	3	2	4	4	4	0	4	0	3	4	3	0	0	3	1	2	3
498	ChemLLMBench	3	2	2	4	4	4	0	4	0	3	3	2	0	0	3	3	2	4
499	ChemLLMBench	4	2	2	4	4	4	0	4	0	3	4	3	0	0	4	2	3	3
500	ChemLLMBench	3	1	1	4	4	4	0	4	0	4	4	1	0	1	3	1	3	4
501	ChemLLMBench	3	2	2	4	4	4	0	4	0	3	4	3	0	3	3	3	2	4
502	ChemLLMBench	3	3	2	4	4	4	0	4	0	3	3	1	0	1	3	4	2	3
503	ChemLLMBench	0	2	1	3	4	4	0	4	0	3	4	1	0	3	3	1	2	2
504	ChemLLMBench	3	1	1	3	4	4	0	4	0	3	4	1	0	2	4	1	2	3
505	ChemLLMBench	3	2	1	4	4	5	0	4	0	3	4	1	0	0	3	3	2	3
506	ChemLLMBench	3	2	1	0	4	4	0	4	0	3	4	3	0	0	3	2	2	2
507	ChemLLMBench	3	2	1	4	4	4	0	4	0	3	4	3	0	2	4	1	3	3
508	ChemLLMBench	3	1	1	4	4	4	0	4	0	3	4	2	0	1	4	4	2	3
509	ChemLLMBench	3	1	1	3	4	4	0	0	0	3	4	3	0	1	3	1	2	3
510	ChemLLMBench	4	2	1	4	4	4	0	4	0	3	4	1	0	1	3	4	2	4
511	ChemLLMBench	2	2	2	3	4	4	0	0	0	3	4	2	0	2	3	2	2	3
512	ChemLLMBench	3	3	2	4	4	4	0	0	0	3	4	2	0	1	4	4	2	3
513	ChemLLMBench	3	2	1	0	4	4	0	4	0	3	4	3	0	3	3	1	2	3
514	ChemLLMBench	3	2	2	4	4	4	0	0	0	3	4	2	0	0	3	3	2	3
515	ChemLLMBench	3	2	3	0	4	4	0	4	0	3	3	3	0	0	3	3	2	3
516	ChemLLMBench	3	1	1	4	4	4	0	4	0	3	4	1	0	0	3	1	2	2
517	ChemLLMBench	4	1	1	4	4	4	0	4	0	3	4	3	0	0	4	1	3	3
518	ChemLLMBench	3	1	1	3	4	4	0	4	0	3	4	3	0	1	3	3	2	3
519	ChemLLMBench	3	1	1	3	4	4	0	4	0	3	4	1	0	1	4	3	2	4
520	ChemLLMBench	4	1	1	3	4	4	0	0	0	3	4	3	0	1	4	4	2	4
521	ChemLLMBench	3	3	1	4	4	4	0	0	0	3	4	3	0	2	3	2	2	3
522	ChemLLMBench	3	3	1	4	4	4	0	4	0	3	4	3	0	0	3	3	2	3
523	ChemLLMBench	3	3	1	4	4	4	0	4	0	3	3	2	0	1	3	4	2	3
524	ChemLLMBench	4	3	3	4	4	4	0	4	0	3	3	3	0	3	3	1	3	3
525	ChemLLMBench	4	3	1	4	4	4	0	4	0	3	4	3	0	0	4	4	2	4
526	ChemLLMBench	3	2	2	3	4	4	0	4	0	3	4	2	0	0	3	4	2	4
527	ChemLLMBench	3	2	1	4	4	4	0	0	0	3	4	2	0	1	3	2	2	2
528	ChemLLMBench	4	4	1	4	4	4	0	4	0	3	4	2	0	2	4	1	3	4
529	ChemLLMBench	4	2	2	4	4	4	0	4	0	3	4	4	0	2	3	1	3	3
530	ChemLLMBench	3	1	1	0	4	4	0	4	0	3	4	3	0	1	3	3	2	3
531	ChemLLMBench	3	2	1	4	4	4	0	4	0	3	3	3	0	3	3	1	3	3
532	ChemLLMBench	4	3	1	3	4	4	0	4	0	4	4	1	0	2	4	3	2	2
533	ChemLLMBench	3	3	2	4	4	4	0	4	0	3	4	1	0	0	3	2	2	3
534	ChemLLMBench	3	3	2	3	4	4	0	4	0	3	4	2	0	3	3	3	2	4
535	ChemLLMBench	4	2	1	4	4	4	0	4	0	3	4	3	0	0	3	2	2	3
536	ChemLLMBench	3	3	2	3	4	4	0	4	0	3	3	3	0	0	3	2	2	3
537	ChemLLMBench	1	3	1	3	4	4	0	4	0	3	4	3	0	0	3	4	1	3
538	ChemLLMBench	3	1	1	4	4	4	0	4	0	3	4	4	0	1	4	1	2	3
539	ChemLLMBench	2	1	1	4	4	4	0	0	0	4	4	4	0	0	3	3	2	3
540	ChemLLMBench	4	2	3	4	4	4	0	5	0	3	4	0	0	0	4	3	3	4
541	ChemLLMBench	3	1	2	3	4	4	0	4	0	3	4	3	0	0	3	2	2	3
542	ChemLLMBench	4	4	1	4	4	4	0	5	0	3	4	3	0	3	3	1	3	3
543	ChemLLMBench	4	2	1	4	4	4	0	4	0	3	4	4	0	1	3	4	3	2
544	ChemLLMBench	3	2	1	4	4	4	0	4	0	3	4	3	0	2	3	3	2	2
545	ChemLLMBench	3	3	2	3	4	4	0	4	0	3	4	3	0	3	3	4	2	4
546	ChemLLMBench	4	4	3	4	4	4	0	4	0	3	4	1	0	1	4	2	3	3
547	ChemLLMBench	3	1	1	4	4	4	0	4	0	3	3	3	0	1	3	1	2	3
548	ChemLLMBench	2	2	1	3	4	4	0	0	0	3	3	1	0	3	3	4	1	2
549	ChemLLMBench	3	1	1	4	4	4	0	4	0	3	3	2	0	1	3	1	2	3
550	ChemLLMBench	3	1	2	4	4	4	0	5	0	3	4	1	0	0	4	1	3	3
551	ChemLLMBench	4	1	1	4	4	4	0	4	0	4	4	2	0	2	3	4	1	3
552	ChemLLMBench	3	3	1	2	4	4	0	4	0	3	4	2	0	2	3	3	2	3
553	ChemLLMBench	3	1	1	3	4	4	0	4	0	3	4	3	0	0	4	3	2	4
554	ChemLLMBench	3	1	1	3	4	4	0	4	0	4	4	1	0	0	3	1	3	2
555	ChemLLMBench	4	3	1	4	4	4	0	4	0	3	4	3	0	2	3	3	3	3
556	ChemLLMBench	3	2	1	3	4	4	0	0	0	3	4	3	0	1	3	2	2	2
557	ChemLLMBench	3	1	1	3	4	4	0	4	0	3	4	3	0	3	4	3	2	3
558	ChemLLMBench	3	1	1	4	4	4	0	5	0	3	4	3	0	0	3	1	2	3
559	ChemLLMBench	3	2	3	4	4	4	0	0	0	3	4	2	0	2	3	2	2	2
560	ChemLLMBench	3	1	1	4	4	4	0	4	0	3	4	3	0	0	4	0	2	3
561	ChemLLMBench	3	3	1	4	4	4	0	4	0	3	4	2	0	0	3	1	2	2
562	ChemLLMBench	4	2	2	4	4	4	0	4	0	3	4	2	0	3	4	3	2	3
563	ChemLLMBench	3	1	1	4	4	4	0	4	0	3	4	2	0	0	3	1	2	3
564	ChemLLMBench	3	1	1	3	4	4	0	4	0	3	4	1	0	1	4	2	2	3
565	ChemLLMBench	3	1	2	4	4	4	0	4	0	3	4	2	0	1	4	1	2	3
566	ChemLLMBench	3	2	1	4	4	4	0	4	0	3	4	3	0	1	3	4	2	2
567	ChemLLMBench	4	1	1	4	4	4	0	4	0	3	4	3	0	1	3	1	2	3
568	ChemLLMBench	3	1	1	3	4	4	0	4	0	3	4	1	0	0	3	2	2	3
569	ChemLLMBench	3	2	1	4	4	4	0	4	0	3	3	3	0	0	4	1	2	3
570	ChemLLMBench	3	1	1	4	4	4	0	4	0	3	4	3	0	2	3	2	2	2
571	ChemLLMBench	3	1	1	3	4	4	0	4	0	3	4	3	0	2	3	1	2	4
572	ChemLLMBench	3	1	1	3	4	4	0	4	0	3	4	4	0	3	3	2	3	3
573	ChemLLMBench	3	1	2	4	4	4	0	4	0	3	4	3	0	3	4	2	2	3
574	ChemLLMBench	3	3	1	3	4	4	0	0	0	3	3	2	0	0	3	3	2	3
575	ChemLLMBench	3	2	2	3	4	4	0	4	0	3	4	3	0	2	3	1	2	3
576	ChemLLMBench	3	3	2	3	4	4	0	4	0	3	4	2	0	2	4	2	2	4
577	ChemLLMBench	3	2	3	4	4	4	0	4	0	3	4	3	0	3	3	3	2	2
578	ChemLLMBench	3	2	1	3	4	4	0	4	0	3	4	4	0	2	4	3	3	4
579	ChemLLMBench	3	1	3	3	4	4	0	0	0	3	4	3	0	1	3	2	3	4
580	ChemLLMBench	3	1	2	3	4	4	0	4	0	3	4	2	0	0	3	3	2	2
581	ChemLLMBench	4	3	2	4	4	4	0	4	0	3	4	4	0	0	3	1	3	4
582	ChemLLMBench	3	1	1	4	4	4	0	4	0	3	4	3	0	3	3	4	1	4
583	ChemLLMBench	3	2	1	4	4	4	0	0	0	3	4	3	0	3	4	1	2	3
584	ChemLLMBench	3	3	2	3	4	4	0	4	0	3	4	2	0	0	4	2	2	3
585	ChemLLMBench	3	1	1	4	4	4	0	4	0	3	4	3	0	1	4	2	2	2
586	ChemLLMBench	4	1	1	3	4	4	0	4	0	3	4	3	0	3	3	4	3	3
587	ChemLLMBench	4	1	1	4	4	4	0	4	0	3	4	4	0	3	4	1	2	4
588	ChemLLMBench	3	2	2	4	4	4	0	4	0	3	4	4	0	0	3	1	3	3
589	ChemLLMBench	4	1	1	3	4	4	0	4	0	3	4	2	0	1	3	1	3	2
590	ChemLLMBench	4	3	1	4	4	4	0	5	0	3	4	1	0	0	3	0	3	3
591	ChemLLMBench	3	1	1	3	4	4	0	4	0	3	4	1	0	3	3	2	2	4
592	ChemLLMBench	3	3	1	3	4	4	0	4	0	3	4	3	0	3	3	2	2	3
593	ChemLLMBench	3	1	1	4	4	4	0	4	0	3	4	3	0	1	3	1	2	3
594	ChemLLMBench	3	1	2	3	4	4	0	4	0	3	4	2	0	1	4	1	2	3
595	ChemLLMBench	3	1	1	4	4	4	0	4	0	3	4	2	0	1	3	1	2	2
596	ChemLLMBench	3	3	1	4	4	4	0	4	0	4	3	3	0	0	3	2	2	3
597	ChemLLMBench	2	3	1	3	4	4	0	4	0	3	3	3	0	0	3	2	2	3
598	ChemLLMBench	3	3	1	3	4	4	0	4	0	3	3	3	0	3	3	3	2	3
599	ChemLLMBench	3	3	2	3	4	4	0	4	0	3	4	3	0	0	3	3	2	3
600	ChemLLMBench	3	1	1	3	4	4	0	4	0	3	4	4	0	1	4	3	2	3
601	ChemLLMBench	4	2	1	4	4	4	0	4	0	4	4	3	0	2	4	4	3	3
602	ChemLLMBench	4	2	1	4	4	4	0	4	0	3	4	3	0	1	4	1	2	3
603	ChemLLMBench	3	2	2	3	4	4	0	4	0	3	4	2	0	2	4	3	3	3
604	ChemLLMBench	4	2	1	4	4	4	0	0	0	3	4	2	0	3	3	0	2	4
605	ChemLLMBench	4	3	2	4	4	4	0	4	0	3	4	4	0	0	3	1	3	4
606	ChemLLMBench	3	1	1	4	4	4	0	4	0	3	3	4	0	3	3	1	3	3
607	ChemLLMBench	4	3	1	4	4	4	0	4	0	3	4	3	0	0	3	2	3	3
608	ChemLLMBench	4	2	1	4	4	4	0	4	0	3	4	3	0	3	4	3	2	2
609	ChemLLMBench	4	1	1	4	4	4	0	4	0	3	4	2	0	3	3	2	2	3
610	ChemLLMBench	3	1	2	3	4	4	0	4	0	3	3	3	0	0	3	1	2	2
611	ChemLLMBench	4	2	2	4	4	4	0	4	0	3	4	4	0	0	4	1	3	4
612	ChemLLMBench	3	1	1	4	4	4	0	4	0	4	4	1	0	3	3	1	3	3
613	ChemLLMBench	4	1	1	3	4	4	0	4	0	4	4	1	0	1	4	3	2	3
614	ChemLLMBench	3	3	1	4	4	4	0	4	0	3	3	3	0	0	3	2	2	2
615	ChemLLMBench	3	3	1	4	4	4	0	4	0	3	4	2	0	2	4	2	2	3
616	ChemLLMBench	3	2	2	4	4	4	0	4	0	3	4	3	0	0	4	4	3	4
617	ChemLLMBench	4	2	1	4	4	4	0	4	0	3	4	2	0	0	4	4	3	3
618	ChemLLMBench	4	4	1	4	4	4	0	4	0	3	4	3	0	3	4	2	2	3
619	ChemLLMBench	3	3	1	3	4	4	0	4	0	3	4	3	0	0	3	2	2	3
620	ChemLLMBench	4	1	1	4	4	4	0	4	0	3	4	4	0	0	4	3	3	3
621	ChemLLMBench	4	1	2	3	4	4	0	4	0	3	4	3	0	3	3	1	2	3
622	ChemLLMBench	3	3	1	4	4	4	0	4	0	3	4	3	0	0	3	1	2	3
623	ChemLLMBench	3	1	2	4	4	4	0	4	0	3	4	2	0	0	3	1	2	2
624	ChemLLMBench	4	1	3	4	4	4	0	4	0	4	4	3	0	3	4	1	4	3
625	ChemLLMBench	4	1	2	4	4	4	0	4	0	3	4	4	0	3	3	1	3	4
626	ChemLLMBench	3	2	2	3	4	4	0	4	0	3	4	1	0	3	4	3	2	3
627	ChemLLMBench	4	3	1	3	4	4	0	5	0	3	4	3	0	2	4	3	2	3
628	ChemLLMBench	4	3	1	3	4	4	0	4	0	3	4	2	0	1	4	1	3	2
629	ChemLLMBench	3	3	1	3	4	4	0	4	0	3	4	3	0	2	3	2	2	3
630	ChemLLMBench	4	2	1	4	4	4	0	4	0	3	4	2	0	2	3	2	3	3
631	ChemLLMBench	2	2	1	3	4	4	0	0	0	3	4	3	0	2	4	2	2	3
632	ChemLLMBench	4	3	1	3	4	5	0	4	0	3	4	3	0	0	3	2	2	3
633	ChemLLMBench	3	2	1	3	4	4	0	4	0	3	4	3	0	1	3	3	2	3
634	ChemLLMBench	3	1	1	4	4	4	0	4	0	3	4	3	0	2	3	1	2	3
635	ChemLLMBench	3	1	1	4	4	4	0	4	0	3	3	1	0	2	3	1	2	3
636	ChemLLMBench	2	2	2	4	4	4	0	4	0	3	4	3	0	2	4	2	2	2
637	ChemLLMBench	3	1	1	3	4	4	0	4	0	3	4	2	0	1	3	1	2	3
638	ChemLLMBench	3	1	1	4	4	4	0	4	0	3	3	4	0	1	3	2	2	3
639	ChemLLMBench	4	3	2	4	4	4	0	4	0	3	4	4	0	3	4	4	3	3
640	ChemLLMBench	3	1	2	4	4	4	0	4	0	3	4	3	0	0	3	3	2	2
641	ChemLLMBench	3	2	2	4	4	4	0	5	0	3	4	2	0	0	3	4	3	3
642	ChemLLMBench	4	3	1	0	4	4	0	4	0	3	4	3	0	1	3	1	3	4
643	ChemLLMBench	3	1	2	4	4	4	0	4	0	3	4	3	0	1	4	1	2	2
644	ChemLLMBench	3	2	1	4	4	4	0	5	0	3	4	2	0	0	3	1	3	3
645	ChemLLMBench	3	3	1	0	4	4	0	4	0	3	4	2	0	0	3	2	2	3
646	ChemLLMBench	3	3	1	3	4	4	0	4	0	3	4	3	0	0	3	1	2	2
647	ChemLLMBench	3	1	1	3	4	4	0	4	0	3	4	3	0	2	3	1	2	4
648	ChemLLMBench	3	1	1	4	4	4	0	4	0	4	4	3	0	1	4	3	3	2
649	ChemLLMBench	2	1	1	3	4	4	0	4	0	3	4	2	0	1	3	2	2	3
650	ChemLLMBench	4	4	1	4	4	4	0	4	0	3	4	2	0	3	3	3	3	3
651	ChemLLMBench	4	1	1	4	4	4	0	4	0	4	4	2	0	3	4	1	2	3
652	ChemLLMBench	3	1	1	4	4	4	0	0	0	4	4	2	0	1	4	2	2	3
653	ChemLLMBench	3	3	1	4	4	4	0	4	0	3	4	2	0	2	4	3	2	3
654	ChemLLMBench	4	2	3	3	4	4	0	0	0	3	4	1	0	0	3	2	2	3
655	ChemLLMBench	4	3	1	4	4	4	0	4	0	3	4	3	0	2	4	1	2	3
656	ChemLLMBench	3	1	1	4	4	4	0	4	0	3	4	3	0	1	3	3	2	3
657	ChemLLMBench	3	1	1	3	4	4	0	4	0	4	3	2	0	0	3	4	2	2
658	ChemLLMBench	4	1	3	4	4	4	0	4	0	3	4	2	0	1	4	1	2	3
659	ChemLLMBench	3	2	1	4	4	4	0	4	0	3	3	4	0	1	3	1	2	3
660	ChemLLMBench	3	3	1	3	4	4	0	4	0	3	4	3	0	0	3	2	2	3
661	ChemLLMBench	4	2	2	4	4	4	0	4	0	3	4	3	0	0	3	3	2	4
662	ChemLLMBench	3	2	1	4	4	4	0	4	0	3	4	4	0	0	3	3	2	3
663	ChemLLMBench	3	2	1	4	4	4	0	4	0	3	3	3	0	3	3	3	2	3
664	ChemLLMBench	3	3	1	3	4	4	0	4	0	3	4	3	0	0	3	2	1	3
665	ChemLLMBench	3	3	3	4	4	4	0	4	0	3	4	3	0	0	4	1	2	3
666	ChemLLMBench	4	1	1	3	4	4	0	4	0	3	4	4	0	1	4	3	2	4
667	ChemLLMBench	3	1	1	3	4	4	0	0	0	3	4	3	0	1	3	3	2	2
668	ChemLLMBench	3	1	1	0	4	4	0	4	0	3	4	4	0	1	3	2	2	3
669	ChemLLMBench	3	3	2	4	4	4	0	4	0	3	4	4	0	1	3	1	3	3
670	ChemLLMBench	3	3	1	4	4	4	0	4	0	3	4	3	0	0	4	1	2	4
671	ChemLLMBench	4	2	1	3	4	4	0	4	0	3	4	3	0	0	3	1	2	3
672	ChemLLMBench	4	3	1	4	4	4	0	4	0	3	4	3	0	2	4	2	3	2
673	ChemLLMBench	3	3	1	3	4	4	0	4	0	3	4	3	0	2	3	2	2	2
674	ChemLLMBench	3	2	1	4	4	4	0	4	0	3	4	1	0	2	3	3	2	2
675	ChemLLMBench	4	3	1	4	4	4	0	4	0	4	4	3	0	0	3	1	3	3
676	ChemLLMBench	3	3	1	3	4	4	0	4	0	3	4	2	0	3	4	1	2	2
677	ChemLLMBench	4	1	1	3	4	4	0	4	0	3	4	1	0	3	3	2	3	3
678	ChemLLMBench	4	1	1	3	4	4	0	4	0	3	4	1	0	2	3	3	2	3
679	ChemLLMBench	3	2	2	4	4	4	0	4	0	3	4	2	0	1	3	0	3	3
680	ChemLLMBench	2	2	1	3	4	4	0	0	0	3	3	3	0	0	3	1	2	3
681	ChemLLMBench	3	1	1	4	4	4	0	4	0	3	4	1	0	2	4	1	2	3
682	ChemLLMBench	2	3	1	3	4	4	0	4	0	3	4	3	0	1	3	2	2	3
683	ChemLLMBench	4	2	2	3	4	4	0	4	0	3	4	2	0	0	3	1	2	4
684	ChemLLMBench	3	2	2	4	4	4	0	0	0	3	4	1	0	1	3	1	2	4
685	ChemLLMBench	4	2	2	4	4	4	0	4	0	3	4	2	0	2	4	3	3	4
686	ChemLLMBench	4	3	1	4	4	4	0	4	0	3	4	2	0	1	3	1	2	4
687	ChemLLMBench	3	1	1	4	4	4	0	4	0	3	4	1	0	0	3	2	2	3
688	ChemLLMBench	4	2	2	4	4	4	0	4	0	4	4	3	0	1	3	2	3	3
689	ChemLLMBench	3	1	1	3	4	4	0	4	0	4	4	4	0	0	3	3	2	2
690	ChemLLMBench	4	2	2	4	4	4	0	4	0	3	4	4	0	1	3	1	3	4
691	ChemLLMBench	4	3	1	4	4	4	0	4	0	3	4	2	0	0	3	1	2	3
692	ChemLLMBench	4	3	1	0	4	4	0	4	0	3	4	3	0	2	3	4	3	4
693	ChemLLMBench	3	1	1	4	4	4	0	4	0	3	4	4	0	2	3	4	2	3
694	ChemLLMBench	3	2	1	4	4	4	0	5	0	3	4	3	0	1	3	3	2	3
695	ChemLLMBench	3	1	1	4	4	4	0	4	0	3	4	3	0	1	3	2	2	3
696	ChemLLMBench	4	1	1	4	4	4	0	4	0	3	4	1	0	1	3	2	3	3
697	ChemLLMBench	3	1	1	4	4	4	0	4	0	3	4	3	0	1	4	1	3	3
698	ChemLLMBench	3	1	2	3	4	4	0	4	0	3	4	3	0	0	4	2	2	3
699	ChemLLMBench	3	1	1	4	4	4	0	5	0	3	4	4	0	1	3	1	2	4
700	ChemLLMBench	4	3	1	4	4	4	0	4	0	3	4	3	0	0	3	2	2	4
701	ChemLLMBench	3	2	2	3	4	4	0	4	0	3	4	2	0	1	3	2	2	3
702	ChemLLMBench	4	2	2	4	4	4	0	4	0	3	4	2	0	0	3	4	3	4
703	ChemLLMBench	4	1	1	3	4	4	0	4	0	3	4	2	0	2	4	2	2	3
704	ChemLLMBench	4	3	1	4	4	4	0	4	0	3	4	2	0	1	3	1	2	3
705	ChemLLMBench	3	1	1	4	4	4	0	4	0	3	4	2	0	1	3	3	3	3
706	ChemLLMBench	4	1	1	0	4	4	0	4	0	3	4	2	0	1	3	3	2	3
707	ChemLLMBench	3	3	1	3	4	4	0	4	0	3	3	2	0	0	3	1	2	2
708	ChemLLMBench	3	3	1	3	4	4	0	4	0	3	4	4	0	2	3	3	2	2
709	ChemLLMBench	3	1	1	3	4	4	0	0	0	3	3	3	0	2	3	3	1	2
710	ChemLLMBench	4	2	1	4	4	4	0	0	0	3	4	3	0	2	3	2	3	3
711	ChemLLMBench	3	2	1	4	4	4	0	4	0	3	4	2	0	0	3	2	2	2
712	ChemLLMBench	3	2	3	4	4	4	0	4	0	3	4	3	0	2	3	2	2	2
713	ChemLLMBench	3	1	1	3	4	4	0	4	0	3	4	4	0	2	3	1	2	2
714	ChemLLMBench	3	1	1	3	4	4	0	0	0	3	4	3	0	2	3	1	2	3
715	ChemLLMBench	3	1	2	3	4	4	0	4	0	3	4	4	0	3	3	1	3	3
716	ChemLLMBench	3	3	1	4	4	4	0	0	0	3	4	1	0	3	3	3	2	3
717	ChemLLMBench	3	2	1	3	4	4	0	4	0	3	4	2	0	0	3	3	2	2
718	ChemLLMBench	3	3	2	3	4	4	0	4	0	3	3	2	0	0	3	4	2	2
719	ChemLLMBench	4	2	1	4	4	4	0	4	0	3	4	3	0	0	4	1	2	3
720	ChemLLMBench	3	1	1	3	4	4	0	0	0	3	3	4	0	0	3	2	2	3
721	ChemLLMBench	3	1	1	3	4	4	0	4	0	3	4	3	0	1	3	1	2	2
722	ChemLLMBench	4	1	1	0	4	4	0	4	0	3	4	4	0	0	3	1	3	3
723	ChemLLMBench	3	2	1	4	4	4	0	4	0	3	4	3	0	3	3	3	2	2
724	ChemLLMBench	3	1	1	3	4	4	0	4	0	3	4	3	0	2	3	2	2	3
725	ChemLLMBench	3	3	1	4	4	4	0	4	0	3	4	2	0	0	3	1	2	3
726	ChemLLMBench	2	1	3	3	4	4	0	4	0	2	3	3	0	1	3	3	2	3
727	ChemLLMBench	4	2	1	4	4	4	0	4	0	3	4	0	0	1	3	1	2	3
728	ChemLLMBench	3	3	1	3	4	4	0	4	0	3	3	3	0	0	4	1	2	3
729	ChemLLMBench	3	2	2	4	4	4	0	4	0	3	3	3	0	0	3	3	2	3
730	ChemLLMBench	3	1	1	4	4	4	0	4	0	3	4	2	0	1	3	4	3	4
731	ChemLLMBench	4	3	1	4	4	4	0	4	0	3	4	3	0	2	3	1	2	2
732	ChemLLMBench	3	3	1	4	4	4	0	4	0	3	4	4	0	1	3	3	3	3
733	ChemLLMBench	4	2	1	4	4	4	0	4	0	3	4	3	0	3	3	3	2	3
734	ChemLLMBench	4	2	2	4	4	4	0	4	0	3	4	3	0	3	3	3	3	4
735	ChemLLMBench	3	3	1	4	4	4	0	4	0	3	4	4	0	1	4	2	2	3
736	ChemLLMBench	4	2	2	3	4	4	0	4	0	3	4	1	0	1	3	4	2	3
737	ChemLLMBench	3	1	1	2	4	4	0	4	0	3	4	0	0	3	3	1	2	4
738	ChemLLMBench	1	1	1	4	4	4	0	4	0	3	3	3	0	1	3	1	3	3
739	ChemLLMBench	3	1	1	3	4	4	0	0	0	3	4	2	0	2	3	1	2	2
740	ChemLLMBench	3	4	1	3	4	4	0	4	0	3	4	1	0	0	3	3	2	4
741	ChemLLMBench	4	1	1	4	4	5	0	4	0	3	4	3	0	3	3	2	3	4
742	ChemLLMBench	3	1	3	4	4	4	0	4	0	3	4	1	0	2	3	2	2	3
743	ChemLLMBench	4	2	1	4	4	4	0	4	0	3	4	3	0	2	3	3	2	3
744	ChemLLMBench	3	1	2	0	4	4	0	4	0	3	3	3	0	0	3	2	2	2
745	ChemLLMBench	3	4	2	3	4	4	0	4	0	3	4	3	0	2	3	2	2	3
746	ChemLLMBench	3	3	2	3	4	4	0	4	0	3	4	4	0	3	4	1	2	3
747	ChemLLMBench	2	2	1	3	4	4	0	4	0	3	4	3	0	1	3	1	2	3
748	ChemLLMBench	3	2	1	3	4	4	0	4	0	3	4	2	0	1	3	3	2	3
749	ChemLLMBench	3	2	1	0	4	4	0	0	0	3	4	3	0	1	3	1	1	2
750	ChemLLMBench	4	1	1	4	4	4	0	4	0	3	4	1	0	2	3	4	2	3
751	ChemLLMBench	2	1	2	4	4	4	0	4	0	3	4	2	0	1	3	1	2	2
752	ChemLLMBench	4	3	3	3	4	4	0	4	0	3	4	4	0	1	4	1	2	4
753	ChemLLMBench	3	1	1	3	4	4	0	4	0	3	3	1	0	2	4	4	2	3
754	ChemLLMBench	4	1	3	4	4	4	0	4	0	3	4	2	0	3	3	2	2	4
755	ChemLLMBench	4	2	2	3	4	4	0	4	0	3	4	3	0	0	3	2	2	3
756	ChemLLMBench	3	1	1	3	4	4	0	4	0	3	4	1	0	1	3	3	2	2
757	ChemLLMBench	3	1	1	3	4	4	0	4	0	3	4	1	0	0	3	4	2	3
758	ChemLLMBench	3	1	2	4	4	4	0	0	0	3	4	3	0	2	3	1	2	3
759	ChemLLMBench	4	1	1	3	4	4	0	4	0	3	4	3	0	0	3	2	2	3
760	ChemLLMBench	3	1	2	3	4	4	0	4	0	3	4	3	0	2	3	2	2	2
761	ChemLLMBench	3	1	2	3	4	4	0	4	0	3	3	1	0	0	3	3	2	2
762	ChemLLMBench	3	2	1	4	4	4	0	4	0	3	4	2	0	0	3	2	2	3
763	ChemLLMBench	3	1	1	4	4	4	0	4	0	3	4	3	0	2	3	3	2	3
764	ChemLLMBench	3	2	1	4	4	4	0	4	0	3	4	3	0	0	3	3	2	4
765	ChemLLMBench	3	3	1	4	4	4	0	4	0	3	4	2	0	0	3	2	3	4
766	ChemLLMBench	3	1	2	4	4	4	0	4	0	3	4	4	0	2	3	1	2	3
767	ChemLLMBench	4	3	2	4	4	4	0	0	0	3	4	3	0	2	3	3	3	3
768	ChemLLMBench	4	1	2	4	4	4	0	4	0	3	4	2	0	0	3	1	2	3
769	ChemLLMBench	3	1	1	4	4	4	0	5	0	3	4	1	0	1	3	4	3	3
770	ChemLLMBench	4	1	2	4	4	4	0	4	0	3	4	0	0	2	4	1	2	2
771	ChemLLMBench	0	1	1	3	4	4	0	4	0	3	3	2	0	2	3	1	1	2
772	ChemLLMBench	3	1	2	4	4	4	0	4	0	3	4	3	0	2	3	3	2	3
773	ChemLLMBench	3	1	2	4	4	4	0	4	0	3	4	3	0	0	3	4	2	3
774	ChemLLMBench	3	2	1	4	4	4	0	4	0	3	4	3	0	0	3	2	2	3
775	ChemLLMBench	4	2	2	4	4	4	0	4	0	3	4	3	0	3	3	2	3	4
776	ChemLLMBench	3	2	3	4	4	4	0	4	0	3	4	3	0	2	3	1	3	2
777	ChemLLMBench	3	1	1	4	4	4	0	4	0	3	4	3	0	1	3	2	2	3
778	ChemLLMBench	3	2	1	3	4	4	0	4	0	3	4	3	0	3	4	3	2	3
779	ChemLLMBench	2	1	1	3	4	4	0	4	0	3	4	3	0	0	3	3	2	2
780	ChemLLMBench	3	1	1	0	4	4	0	4	0	3	4	3	0	2	3	1	2	3
781	ChemLLMBench	3	1	2	3	4	5	0	4	0	3	4	4	0	2	3	1	2	3
782	ChemLLMBench	3	1	1	0	4	4	0	4	0	3	4	1	0	0	3	4	2	2
783	ChemLLMBench	3	2	1	4	4	4	0	4	0	3	4	3	0	3	4	1	3	4
784	ChemLLMBench	3	2	1	4	4	4	0	5	0	3	4	0	0	0	3	4	3	2
785	ChemLLMBench	3	2	1	3	4	4	0	0	0	3	3	3	0	2	4	2	2	2
786	ChemLLMBench	2	2	1	3	4	4	0	4	0	3	4	2	0	0	3	1	2	3
787	ChemLLMBench	4	1	1	0	4	4	0	4	0	3	4	2	0	3	4	1	3	3
788	ChemLLMBench	3	2	1	4	4	4	0	0	0	3	3	1	0	3	3	1	2	3
789	ChemLLMBench	3	2	3	3	4	4	0	4	0	3	4	3	0	0	3	2	3	4
790	ChemLLMBench	3	1	1	4	4	4	0	4	0	3	4	3	0	1	3	4	2	3
791	ChemLLMBench	3	3	2	4	4	4	0	5	0	3	4	3	0	0	3	1	2	3
792	ChemLLMBench	3	2	2	4	4	4	0	4	0	4	4	3	0	0	4	3	3	3
793	ChemLLMBench	3	3	1	0	4	4	0	0	0	4	4	3	0	1	3	1	2	3
794	ChemLLMBench	3	1	1	4	4	4	0	4	0	3	3	2	0	0	3	2	2	2
795	ChemLLMBench	3	1	2	3	4	4	0	0	0	3	4	3	0	2	3	2	3	2
796	ChemLLMBench	3	2	1	3	4	4	0	4	0	3	4	3	0	1	3	3	2	3
797	ChemLLMBench	3	3	2	3	4	4	0	0	0	3	4	0	0	2	3	1	2	3
798	ChemLLMBench	4	2	1	4	4	4	0	4	0	3	4	4	0	0	3	1	3	4
799	ChemLLMBench	3	2	1	4	4	4	0	4	0	4	4	3	0	2	3	2	2	3
800	ChemLLMBench	3	1	1	4	4	4	0	4	0	3	4	3	0	3	3	1	2	3
801	ChemLLMBench	4	3	1	0	4	4	0	4	0	3	4	3	0	2	3	3	3	3
802	ChemLLMBench	4	1	2	0	4	4	0	4	0	3	3	3	0	0	3	1	2	3
803	ChemLLMBench	3	1	1	4	4	4	0	4	0	4	4	2	0	0	4	3	2	3
804	ChemLLMBench	3	2	1	3	4	4	0	0	0	3	4	3	0	1	3	1	2	2
805	ChemLLMBench	4	1	1	4	4	4	0	4	0	3	4	2	0	0	3	1	3	3
806	ChemLLMBench	0	3	1	3	4	4	0	4	0	3	4	2	0	1	3	4	2	3
807	ChemLLMBench	2	1	2	3	4	4	0	4	0	3	4	1	0	0	3	0	1	3
808	ChemLLMBench	4	2	1	3	4	4	0	4	0	3	4	3	0	0	3	3	2	3
809	ChemLLMBench	3	1	1	4	4	4	0	4	0	3	4	2	0	0	3	3	2	3
810	ChemLLMBench	3	2	1	4	4	4	0	4	0	3	4	3	0	0	3	1	2	4
811	ChemLLMBench	3	1	1	3	4	4	0	0	0	3	4	2	0	0	3	3	2	3
812	ChemLLMBench	3	1	1	0	4	4	0	4	0	3	4	3	0	1	3	1	2	2
813	ChemLLMBench	4	2	2	3	4	4	0	4	0	3	4	3	0	1	3	4	2	4
814	ChemLLMBench	3	2	1	3	4	4	0	4	0	3	4	2	0	2	3	1	2	2
815	ChemLLMBench	3	3	1	3	4	4	0	4	0	3	4	3	0	0	4	1	2	2
816	ChemLLMBench	4	4	1	4	4	4	0	4	0	4	4	4	0	2	4	4	3	4
817	ChemLLMBench	3	1	1	4	4	4	0	4	0	3	4	3	0	3	4	1	2	2
818	ChemLLMBench	3	3	1	4	4	4	0	4	0	3	4	0	0	2	3	2	2	3
819	ChemLLMBench	3	2	1	4	4	4	0	4	0	3	4	2	0	4	4	3	2	3
820	ChemLLMBench	4	3	1	4	4	4	0	4	0	3	4	4	0	1	4	1	3	3
821	ChemLLMBench	3	3	1	0	4	4	0	4	0	3	4	2	0	0	3	1	2	2
822	ChemLLMBench	3	2	1	4	4	4	0	4	0	3	4	2	0	1	3	3	2	3
823	ChemLLMBench	4	1	2	4	4	4	0	4	0	3	4	3	0	2	4	1	2	4
824	ChemLLMBench	3	3	2	3	4	4	0	4	0	3	4	3	0	0	3	4	2	4
825	ChemLLMBench	3	3	2	4	4	4	0	4	0	3	3	3	0	1	4	2	2	2
826	ChemLLMBench	3	2	1	4	4	4	0	4	0	3	4	2	0	2	3	3	2	3
827	ChemLLMBench	3	3	1	4	4	4	0	4	0	3	4	2	0	0	4	1	2	2
828	ChemLLMBench	3	2	1	4	4	4	0	0	0	3	4	3	0	0	3	3	2	3
829	ChemLLMBench	3	1	1	3	4	4	0	4	0	3	4	3	0	0	3	2	2	2
830	ChemLLMBench	3	1	1	3	4	4	0	4	0	3	4	3	0	0	3	2	2	3
831	ChemLLMBench	3	2	1	4	4	4	0	4	0	3	2	2	0	2	3	3	2	2
832	ChemLLMBench	3	1	1	4	4	4	0	4	0	3	4	4	0	1	4	3	2	3
833	ChemLLMBench	3	3	1	4	4	4	0	4	0	3	4	1	0	3	3	2	3	2
834	ChemLLMBench	3	2	1	3	4	4	0	4	0	3	4	2	0	2	3	1	2	4
835	ChemLLMBench	3	2	2	4	4	4	0	4	0	3	4	2	0	2	3	1	3	2
836	ChemLLMBench	3	3	1	3	4	4	0	4	0	3	3	3	0	3	3	2	2	2
837	ChemLLMBench	3	1	1	0	4	4	0	4	0	3	3	2	0	0	3	1	1	3
838	ChemLLMBench	3	1	1	3	4	4	0	4	0	3	4	1	0	3	3	1	2	2
839	ChemLLMBench	3	1	2	4	4	4	0	4	0	3	4	3	0	0	3	4	2	3
840	ChemLLMBench	3	2	2	3	4	4	0	4	0	3	4	2	0	0	3	4	3	3
841	ChemLLMBench	4	1	1	4	4	4	0	4	0	3	4	1	0	0	3	3	2	3
842	ChemLLMBench	3	2	2	4	4	4	0	4	0	3	4	3	0	0	3	3	2	3
843	ChemLLMBench	3	2	2	4	4	4	0	4	0	3	4	3	0	1	3	1	2	3
844	ChemLLMBench	3	1	1	0	4	4	0	4	0	3	4	2	0	1	3	1	3	2
845	ChemLLMBench	4	3	1	4	4	4	0	4	0	3	4	1	0	3	3	0	3	3
846	ChemLLMBench	3	2	1	3	4	4	0	4	0	4	4	2	0	2	3	4	2	4
847	ChemLLMBench	2	2	1	4	4	4	0	0	0	3	4	3	0	1	3	4	2	2
848	ChemLLMBench	4	1	2	4	4	4	0	4	0	3	4	3	0	1	4	2	2	2
849	ChemLLMBench	3	3	1	4	4	4	0	4	0	3	4	2	0	3	3	2	3	3
850	ChemLLMBench	3	2	1	4	4	4	0	4	0	3	4	3	0	0	3	1	3	3
851	ChemLLMBench	3	4	1	4	4	4	0	4	0	3	4	4	0	0	3	1	2	3
852	ChemLLMBench	4	1	1	4	4	4	0	4	0	4	4	2	0	0	3	2	3	3
853	ChemLLMBench	3	3	2	3	4	4	0	0	0	3	3	1	0	3	3	3	2	3
854	ChemLLMBench	4	2	1	4	4	4	0	4	0	3	4	4	0	1	3	4	2	4
855	ChemLLMBench	3	1	1	4	4	4	0	4	0	3	4	1	0	0	3	2	3	2
856	ChemLLMBench	3	3	2	4	4	4	0	4	0	3	4	2	0	0	4	2	2	4
857	ChemLLMBench	2	3	1	3	4	4	0	4	0	3	3	1	0	1	3	3	2	3
858	ChemLLMBench	3	1	1	4	4	4	0	4	0	3	4	2	0	3	4	1	3	3
859	ChemLLMBench	3	3	1	4	4	4	0	4	0	3	4	2	0	0	4	2	2	2
860	ChemLLMBench	3	3	3	4	4	4	0	5	0	3	4	3	0	0	3	2	3	3
861	ChemLLMBench	3	1	2	4	4	5	0	4	0	3	3	3	0	1	3	4	2	2
862	ChemLLMBench	3	1	1	3	4	4	0	4	0	3	4	2	0	0	3	2	2	4
863	ChemLLMBench	3	3	2	4	4	4	0	4	0	3	4	3	0	0	3	1	2	2
864	ChemLLMBench	3	2	2	3	4	4	0	0	0	3	4	3	0	0	3	3	1	3
865	ChemLLMBench	2	1	1	3	4	4	0	4	0	3	4	3	0	1	3	1	2	2
866	ChemLLMBench	3	3	1	0	4	4	0	4	0	3	4	3	0	0	4	1	2	2
867	ChemLLMBench	3	1	1	4	4	4	0	4	0	4	4	3	0	1	4	2	3	3
868	ChemLLMBench	4	1	1	3	4	4	0	4	0	3	4	2	0	3	4	1	2	3
869	ChemLLMBench	3	1	1	4	4	4	0	4	0	3	4	4	0	0	3	3	2	2
870	ChemLLMBench	3	2	1	0	4	4	0	4	0	4	3	1	0	1	4	1	3	3
871	ChemLLMBench	4	2	1	4	4	4	0	4	0	4	4	4	0	0	4	2	3	3
872	ChemLLMBench	3	1	1	4	4	4	0	0	0	3	4	2	0	2	3	1	2	4
873	ChemLLMBench	4	2	1	4	4	4	0	4	0	3	4	3	0	3	3	2	2	3
874	ChemLLMBench	3	1	1	3	4	4	0	0	0	3	3	3	0	1	3	3	2	3
875	ChemLLMBench	4	1	1	4	4	4	0	4	0	3	4	4	0	2	3	1	2	3
876	ChemLLMBench	3	1	2	4	4	4	0	4	0	3	4	3	0	2	3	2	2	2
877	ChemLLMBench	3	3	1	3	4	4	0	4	0	3	4	1	0	0	3	1	1	2
878	ChemLLMBench	3	1	2	3	4	4	0	4	0	3	4	3	0	0	3	1	2	3
879	ChemLLMBench	3	1	1	4	4	4	0	4	0	3	3	2	0	0	3	1	3	3
880	ChemLLMBench	3	1	1	3	4	4	0	4	0	3	4	3	0	0	3	3	1	2
881	ChemLLMBench	2	2	1	3	4	4	0	4	0	3	4	3	0	2	4	2	2	2
882	ChemLLMBench	4	3	2	3	4	4	0	4	0	3	3	1	0	1	3	2	2	3
883	ChemLLMBench	3	1	1	4	4	4	0	0	0	3	4	2	0	3	3	4	2	4
884	ChemLLMBench	4	2	1	4	4	4	0	4	0	3	4	2	0	3	3	1	2	3
885	ChemLLMBench	4	2	1	4	4	4	0	4	0	3	4	3	0	0	3	2	2	3
886	ChemLLMBench	3	1	1	0	4	4	0	4	0	4	4	3	0	2	4	3	3	3
887	ChemLLMBench	4	1	1	4	4	4	0	0	0	3	4	3	0	0	3	2	2	2
888	ChemLLMBench	3	1	1	3	4	4	0	4	0	3	4	1	0	0	4	1	2	3
889	ChemLLMBench	3	1	1	3	4	4	0	4	0	4	3	3	0	0	3	0	2	2
890	ChemLLMBench	2	2	1	3	4	4	0	4	0	3	3	2	0	0	3	1	2	2
891	ChemLLMBench	4	2	1	4	4	4	0	4	0	3	4	3	0	1	3	2	2	3
892	ChemLLMBench	3	2	3	0	4	4	0	4	0	3	4	2	0	0	3	1	2	3
893	ChemLLMBench	4	2	1	4	4	4	0	4	0	3	4	2	0	1	3	1	3	3
894	ChemLLMBench	4	1	1	0	4	4	0	0	0	3	4	2	0	3	4	2	2	3
895	ChemLLMBench	3	3	2	3	4	4	0	4	0	3	4	2	0	3	4	2	2	3
896	ChemLLMBench	4	2	1	4	4	4	0	4	0	3	4	2	0	0	3	3	3	3
897	ChemLLMBench	3	1	2	4	4	4	0	4	0	4	4	1	0	2	4	2	2	3
898	ChemLLMBench	3	3	1	3	4	4	0	4	0	3	4	3	0	3	3	1	2	3
899	ChemLLMBench	2	3	3	4	4	4	0	4	0	3	4	1	0	1	3	3	2	2
900	ChemLLMBench	1	1	2	3	4	4	0	4	0	3	3	3	0	0	4	1	2	3
901	ChemLLMBench	3	2	1	4	4	4	0	4	0	3	4	4	0	0	3	2	2	3
902	ChemLLMBench	4	1	1	0	4	4	0	4	0	4	4	3	0	0	4	1	2	3
903	ChemLLMBench	4	3	1	4	4	4	0	4	0	3	4	1	0	3	3	2	2	3
904	ChemLLMBench	3	2	1	3	4	4	0	4	0	3	4	3	0	0	3	2	3	2
905	ChemLLMBench	3	1	3	3	4	4	0	4	0	4	4	3	0	3	3	4	2	2
906	ChemLLMBench	3	3	3	4	4	4	0	4	0	3	4	3	0	2	3	4	2	3
907	ChemLLMBench	3	2	1	0	4	4	0	4	0	3	3	1	0	1	3	1	2	2
908	ChemLLMBench	3	1	1	4	4	4	0	0	0	3	4	3	0	3	3	3	2	4
909	ChemLLMBench	3	1	1	4	4	4	0	4	0	3	4	2	0	2	3	2	2	3
910	ChemLLMBench	3	2	1	4	4	4	0	4	0	3	4	3	0	0	3	3	2	3
911	ChemLLMBench	3	2	1	4	4	4	0	0	0	3	4	1	0	2	3	1	2	3
912	ChemLLMBench	4	1	1	3	4	4	0	4	0	3	4	1	0	3	3	3	3	3
913	ChemLLMBench	3	3	2	0	4	4	0	4	0	3	4	3	0	1	4	2	2	3
914	ChemLLMBench	3	2	1	0	4	4	0	0	0	3	4	2	0	2	3	1	2	2
915	ChemLLMBench	3	3	1	3	4	4	0	4	0	3	3	3	0	0	3	4	2	3
916	ChemLLMBench	4	3	2	4	4	4	0	4	0	3	4	4	0	2	4	4	3	3
917	ChemLLMBench	3	1	2	3	4	4	0	4	0	3	4	3	0	1	3	1	2	3
918	ChemLLMBench	4	4	1	4	4	4	0	4	0	3	4	2	0	3	4	3	3	4
919	ChemLLMBench	3	3	2	3	4	4	0	4	0	3	4	3	0	1	3	2	2	3
920	ChemLLMBench	3	1	1	3	4	4	0	4	0	3	4	2	0	1	3	3	1	2
921	ChemLLMBench	4	1	1	4	4	4	0	4	0	3	4	2	0	2	3	2	2	3
922	ChemLLMBench	3	2	1	4	4	4	0	4	0	3	3	3	0	3	3	1	3	2
923	ChemLLMBench	3	3	1	4	4	4	0	4	0	3	4	3	0	0	4	3	2	3
924	ChemLLMBench	3	2	1	4	4	4	0	4	0	3	4	1	0	1	3	3	2	3
925	ChemLLMBench	3	2	1	3	4	4	0	4	0	3	4	3	0	0	3	2	2	3
926	ChemLLMBench	4	3	1	3	4	4	0	4	0	3	4	4	0	0	3	2	2	4
927	ChemLLMBench	3	2	1	3	4	4	0	4	0	3	4	3	0	1	3	2	2	2
928	ChemLLMBench	3	2	2	4	4	4	0	4	0	3	4	2	0	0	4	3	2	3
929	ChemLLMBench	3	1	1	4	4	4	0	5	0	3	4	4	0	1	3	1	3	4
930	ChemLLMBench	3	2	1	1	4	4	0	4	0	3	4	2	0	1	3	3	2	3
931	ChemLLMBench	4	1	1	4	4	5	0	5	0	4	4	4	0	5	5	5	3	4
932	ChemLLMBench	3	1	1	4	4	5	0	4	0	4	4	3	0	4	4	4	3	4
933	ChemLLMBench	3	3	1	4	4	5	0	4	0	4	4	3	0	0	4	4	3	3
934	ChemLLMBench	2	1	1	4	5	5	0	4	0	3	4	4	0	0	3	3	1	3
935	ChemLLMBench	4	3	1	4	4	5	0	5	0	5	4	4	0	0	4	4	3	3
936	ChemLLMBench	4	3	1	4	4	5	0	4	0	4	4	4	0	1	3	4	2	3
937	ChemLLMBench	4	3	1	5	5	4	0	5	0	4	5	4	0	4	4	2	3	4
938	ChemLLMBench	1	1	1	4	5	5	0	4	0	4	4	4	0	3	3	4	3	4
939	ChemLLMBench	3	1	1	4	4	5	0	4	0	4	4	3	0	0	3	4	2	3
940	ChemLLMBench	2	2	1	4	4	4	0	5	0	3	4	4	0	0	4	2	3	4
941	ChemLLMBench	3	2	1	4	5	5	0	4	0	4	4	4	0	3	4	4	3	3
942	ChemLLMBench	3	1	1	5	5	5	0	4	0	4	4	4	0	4	4	4	3	3
943	ChemLLMBench	4	3	1	4	4	4	0	4	0	3	4	4	0	0	4	3	3	3
944	ChemLLMBench	0	2	1	4	5	5	0	4	0	4	4	3	0	1	3	3	3	4
945	ChemLLMBench	3	3	1	4	5	4	0	4	0	4	4	4	0	4	3	4	2	4
946	ChemLLMBench	4	3	1	4	4	4	0	4	0	3	4	3	0	3	3	3	2	4
947	ChemLLMBench	3	1	1	3	5	4	0	4	0	3	4	2	0	2	3	4	3	3
948	ChemLLMBench	2	1	1	3	4	5	0	4	0	4	4	3	0	1	4	2	3	4
949	ChemLLMBench	3	1	1	4	4	5	0	4	0	3	4	4	0	0	3	4	2	4
950	ChemLLMBench	3	3	1	4	5	5	0	4	0	4	4	4	0	0	4	3	3	4
951	ChemLLMBench	0	3	1	4	4	5	0	4	0	4	4	4	0	1	3	2	3	3
952	ChemLLMBench	3	1	1	3	4	4	0	3	0	4	4	4	0	3	3	4	3	3
953	ChemLLMBench	3	1	1	4	4	5	0	4	0	4	4	2	0	3	4	2	3	3
954	ChemLLMBench	0	3	1	4	4	4	0	4	0	4	4	0	0	1	4	4	2	3
955	ChemLLMBench	4	1	1	4	5	4	0	4	0	3	4	4	0	0	4	3	3	4
956	ChemLLMBench	3	2	1	4	4	5	0	4	0	4	4	4	0	1	4	4	3	3
957	ChemLLMBench	3	1	1	4	4	4	0	4	0	4	4	3	0	0	4	3	2	2
958	ChemLLMBench	1	2	1	3	4	5	0	4	0	4	4	4	0	0	4	2	3	4
959	ChemLLMBench	3	1	1	4	4	5	0	4	0	5	4	3	0	2	3	3	3	3
960	ChemLLMBench	1	3	1	4	4	5	0	4	0	3	4	3	0	2	3	4	2	3
961	ChemLLMBench	1	3	1	4	4	4	0	4	0	4	3	0	0	1	4	4	3	3
962	ChemLLMBench	3	2	1	4	4	4	0	4	0	4	4	4	0	3	4	0	2	3
963	ChemLLMBench	2	3	1	4	4	5	0	4	0	3	4	3	0	3	3	2	2	3
964	ChemLLMBench	0	3	1	3	4	4	0	4	0	4	4	3	0	0	3	4	2	3
965	ChemLLMBench	2	3	1	5	4	4	0	4	0	4	4	5	0	4	5	3	2	3
966	ChemLLMBench	2	3	1	4	4	4	0	4	0	3	4	4	0	3	3	3	3	3
967	ChemLLMBench	0	3	1	4	4	4	0	4	0	3	4	4	0	4	3	2	2	4
968	ChemLLMBench	4	3	1	4	4	4	0	4	0	3	4	4	0	4	4	4	3	3
969	ChemLLMBench	4	2	1	4	4	4	0	4	0	3	4	4	0	1	4	4	3	4
970	ChemLLMBench	3	2	1	3	4	5	0	4	0	3	4	4	0	3	4	3	2	3
971	ChemLLMBench	4	3	1	4	4	5	0	4	0	5	4	5	0	4	3	4	3	3
972	ChemLLMBench	4	2	1	3	5	4	0	4	0	4	4	4	0	0	4	2	2	3
973	ChemLLMBench	4	3	1	4	4	4	0	5	0	3	4	4	0	3	4	4	3	3
974	ChemLLMBench	4	3	1	4	4	5	0	4	0	4	4	4	0	4	4	3	2	4
975	ChemLLMBench	3	3	1	4	4	4	0	4	0	3	4	4	0	4	4	1	3	3
976	ChemLLMBench	2	2	1	4	5	4	0	4	0	3	4	4	0	1	4	4	3	4
977	ChemLLMBench	4	2	1	4	4	5	0	5	0	4	4	5	0	4	4	5	3	4
978	ChemLLMBench	3	2	1	4	5	4	0	4	0	4	4	3	0	3	3	4	2	3
979	ChemLLMBench	3	1	1	4	4	4	0	4	0	4	4	4	0	0	5	3	2	4
980	ChemLLMBench	3	3	1	3	4	4	0	4	0	4	4	4	0	1	4	2	3	4
981	ChemLLMBench	3	2	1	4	4	5	0	4	0	4	4	4	0	0	4	2	3	3
982	ChemLLMBench	4	1	1	4	5	4	0	4	0	4	4	3	0	1	4	2	3	4
983	ChemLLMBench	1	2	1	3	4	4	0	4	0	3	4	1	0	2	3	2	2	3
984	ChemLLMBench	2	3	1	3	4	4	0	4	0	4	4	4	0	1	3	4	2	3
985	ChemLLMBench	3	4	1	4	5	4	0	4	0	3	4	4	0	0	3	2	3	4
986	ChemLLMBench	4	2	1	4	4	5	0	4	0	4	4	4	0	3	4	4	3	3
987	ChemLLMBench	3	1	1	4	4	5	0	4	0	3	4	3	0	4	4	3	2	3
988	ChemLLMBench	4	2	1	4	5	5	0	5	0	4	4	3	0	4	3	2	2	4
989	ChemLLMBench	0	1	1	4	5	4	0	4	0	4	4	3	0	4	3	4	3	3
990	ChemLLMBench	3	2	1	4	4	5	0	4	0	3	4	3	0	3	3	2	3	3
991	ChemLLMBench	2	3	1	4	4	4	0	4	0	3	4	3	0	2	3	2	3	4
992	ChemLLMBench	3	2	1	4	5	4	0	4	0	3	4	3	0	0	4	4	3	3
993	ChemLLMBench	2	1	1	4	4	4	0	4	0	4	4	4	0	0	3	4	2	3
994	ChemLLMBench	0	3	1	3	4	4	0	4	0	3	4	0	0	0	3	2	2	3
995	ChemLLMBench	3	2	1	4	5	4	0	4	0	4	4	4	0	1	4	4	3	3
996	ChemLLMBench	4	2	1	4	5	4	0	4	0	4	4	3	0	4	4	4	3	4
997	ChemLLMBench	3	1	1	3	4	4	0	4	0	4	4	3	0	3	4	2	2	3
998	ChemLLMBench	3	1	1	4	5	5	0	4	0	3	4	2	0	1	3	4	3	4
999	ChemLLMBench	0	2	1	4	4	5	0	4	0	3	4	4	0	1	4	4	2	4
1000	ChemLLMBench	2	2	1	4	5	5	0	4	0	3	4	3	0	3	4	3	2	3
1001	ChemLLMBench	4	1	1	4	5	5	0	4	0	3	4	4	0	2	4	4	3	3
1002	ChemLLMBench	3	1	1	3	5	4	0	4	0	4	4	3	0	4	3	4	3	3
1003	ChemLLMBench	3	2	1	3	4	4	0	4	0	4	4	3	0	2	3	4	2	3
1004	ChemLLMBench	4	1	1	4	4	5	0	4	0	4	4	4	0	4	4	3	3	4
1005	ChemLLMBench	4	3	1	4	4	4	0	4	0	4	3	3	0	3	3	4	2	3
1006	ChemLLMBench	3	1	1	4	4	4	0	4	0	4	4	1	0	4	4	2	3	4
1007	ChemLLMBench	0	1	1	3	4	5	0	4	0	3	4	4	0	0	3	3	3	3
1008	ChemLLMBench	3	3	1	4	4	5	0	4	0	3	4	4	0	4	3	5	3	4
1009	ChemLLMBench	3	3	1	3	4	4	0	5	0	3	4	4	0	1	4	4	3	3
1010	ChemLLMBench	3	1	1	4	5	5	0	5	0	5	4	4	0	3	4	4	3	4
1011	ChemLLMBench	3	3	1	4	5	5	0	5	0	3	4	3	0	3	4	2	3	4
1012	ChemLLMBench	4	2	1	4	4	5	0	5	0	4	4	4	0	3	3	2	3	4
1013	ChemLLMBench	2	2	1	4	5	4	0	4	0	3	4	3	0	0	3	2	2	3
1014	ChemLLMBench	3	2	1	4	5	5	0	4	0	4	4	3	0	0	4	3	3	3
1015	ChemLLMBench	4	1	1	4	5	4	0	4	0	5	4	3	0	0	4	2	2	4
1016	ChemLLMBench	4	1	1	4	4	4	0	4	0	3	4	3	0	3	4	3	3	4
1017	ChemLLMBench	3	3	1	4	5	5	0	5	0	4	4	4	0	1	3	4	3	4
1018	ChemLLMBench	3	1	1	4	5	4	0	4	0	3	4	4	0	0	4	3	3	3
1019	ChemLLMBench	3	3	1	3	4	5	0	4	0	4	4	3	0	0	4	2	2	4
1020	ChemLLMBench	4	1	1	4	4	5	0	4	0	3	4	4	0	0	3	4	2	4
1021	ChemLLMBench	2	3	1	4	4	4	0	5	0	5	4	3	0	0	4	4	3	4
1022	ChemLLMBench	3	3	1	4	4	4	0	5	0	3	4	3	0	4	3	3	3	3
1023	ChemLLMBench	1	1	1	4	5	5	0	4	0	4	4	3	0	3	3	5	3	3
1024	ChemLLMBench	0	2	1	3	4	5	0	4	0	4	4	3	0	4	3	4	2	3
1025	ChemLLMBench	2	3	1	4	4	4	0	4	0	3	4	3	0	2	3	4	2	3
1026	ChemLLMBench	2	3	1	3	4	5	0	5	0	4	4	4	0	2	4	4	2	3
1027	ChemLLMBench	3	1	1	4	4	5	0	4	0	4	4	4	0	4	5	2	3	4
1028	ChemLLMBench	4	3	1	4	5	5	0	4	0	3	4	4	0	3	4	2	3	4
1029	ChemLLMBench	1	1	1	4	4	5	0	4	0	3	4	3	0	3	4	4	3	3
1030	ChemLLMBench	4	1	1	4	5	4	0	4	0	4	4	4	0	3	4	3	3	4
1031	ChemLLMBench	3	3	1	4	4	4	0	5	0	3	4	4	0	4	4	4	3	3
1032	ChemLLMBench	3	3	1	4	5	5	0	5	0	3	4	4	0	3	3	2	3	3
1033	ChemLLMBench	2	2	1	4	5	4	0	4	0	3	4	5	0	2	4	3	2	4
1034	ChemLLMBench	3	3	1	3	4	4	0	5	0	3	4	3	0	2	3	3	3	4
1035	ChemLLMBench	4	3	1	4	4	5	0	4	0	3	4	3	0	2	4	3	2	3
1036	ChemLLMBench	3	2	1	4	4	5	0	4	0	3	4	4	0	1	4	4	3	3
1037	ChemLLMBench	3	1	1	4	5	4	0	4	0	4	4	4	0	1	4	4	3	4
1038	ChemLLMBench	0	3	1	3	4	4	0	4	0	4	4	3	0	4	3	2	2	3
1039	ChemLLMBench	2	3	1	4	4	4	0	4	0	3	4	4	0	3	4	2	3	3
1040	ChemLLMBench	3	2	1	3	4	5	0	4	0	4	4	4	0	3	4	3	2	3
1041	ChemLLMBench	4	2	1	4	4	5	0	5	0	4	4	4	0	5	4	4	3	4
1042	ChemLLMBench	3	3	1	4	4	4	0	4	0	3	4	3	0	3	3	4	2	3
1043	ChemLLMBench	4	4	1	4	4	5	0	4	0	4	4	4	0	4	4	2	3	4
1044	ChemLLMBench	4	1	1	4	5	5	0	4	0	4	4	5	0	0	4	4	3	4
1045	ChemLLMBench	2	1	1	4	5	5	0	4	0	3	4	4	0	0	3	4	3	4
1046	ChemLLMBench	1	1	1	4	5	4	0	4	0	3	4	3	0	3	4	2	3	3
1047	ChemLLMBench	4	3	1	4	4	5	0	4	0	3	4	3	0	1	4	2	2	3
1048	ChemLLMBench	3	1	1	4	5	4	0	4	0	4	4	4	0	0	4	1	3	4
1049	ChemLLMBench	2	3	1	4	4	5	0	5	0	4	4	0	0	0	3	4	2	2
1050	ChemLLMBench	3	1	1	4	4	4	0	4	0	4	4	4	0	2	3	2	3	3
1051	ChemLLMBench	3	1	1	4	5	5	0	4	0	3	4	4	0	4	4	3	3	3
1052	ChemLLMBench	4	2	1	4	5	4	0	5	0	3	4	3	0	1	4	2	2	3
1053	ChemLLMBench	5	1	1	4	5	5	0	5	0	4	4	4	0	0	4	4	3	4
1054	ChemLLMBench	3	2	1	4	5	5	0	4	0	3	5	4	0	0	3	4	3	3
1055	ChemLLMBench	3	1	1	4	4	4	0	4	0	3	4	3	0	1	4	2	2	3
1056	ChemLLMBench	4	3	1	4	5	5	0	4	0	3	4	3	0	3	4	3	2	3
1057	ChemLLMBench	0	3	1	4	5	5	0	4	0	3	4	3	0	3	4	3	2	4
1058	ChemLLMBench	0	1	1	4	5	4	0	4	0	4	4	3	0	3	4	5	3	3
1059	ChemLLMBench	1	3	1	3	5	5	0	4	0	4	4	4	0	1	4	2	2	4
1060	ChemLLMBench	1	2	1	4	4	4	0	4	0	3	4	2	0	1	4	4	3	3
1061	ChemLLMBench	3	3	1	3	4	4	0	5	0	3	4	2	0	4	4	2	2	3
1062	ChemLLMBench	3	2	1	4	4	4	0	4	0	3	4	3	0	4	3	3	3	3
1063	ChemLLMBench	3	3	1	4	4	5	0	4	0	3	4	3	0	4	4	3	3	4
1064	ChemLLMBench	2	1	1	4	4	5	0	4	0	3	4	3	0	1	3	4	2	3
1065	ChemLLMBench	3	1	1	3	4	4	0	4	0	3	4	4	0	3	4	2	3	4
1066	ChemLLMBench	3	1	1	4	5	5	0	4	0	4	4	4	0	1	4	4	3	4
1067	ChemLLMBench	1	1	1	4	4	4	0	4	0	4	4	3	0	3	4	1	3	4
1068	ChemLLMBench	1	1	1	3	5	4	0	4	0	3	4	4	0	1	3	4	3	3
1069	ChemLLMBench	2	3	1	4	4	4	0	5	0	4	4	3	0	3	4	4	3	3
1070	ChemLLMBench	3	2	1	3	4	4	0	4	0	4	4	3	0	3	4	3	2	3
1071	ChemLLMBench	3	3	1	4	4	4	0	5	0	4	4	2	0	0	3	2	2	4
1072	ChemLLMBench	4	1	1	4	4	5	0	4	0	4	4	4	0	3	4	4	3	4
1073	ChemLLMBench	3	1	1	4	4	5	0	5	0	3	4	3	0	3	4	4	2	4
1074	ChemLLMBench	3	1	1	4	4	5	0	4	0	3	4	4	0	4	4	3	3	3
1075	ChemLLMBench	0	2	1	3	4	4	0	4	0	3	4	3	0	1	3	2	2	3
1076	ChemLLMBench	3	1	1	4	5	5	0	4	0	4	4	4	0	3	3	4	3	4
1077	ChemLLMBench	1	1	1	4	4	5	0	5	0	4	4	4	0	3	4	2	2	4
1078	ChemLLMBench	4	3	1	4	4	5	0	4	0	3	4	4	0	4	4	2	4	4
1079	ChemLLMBench	4	1	1	4	5	5	0	5	0	4	4	4	0	4	4	2	3	4
1080	ChemLLMBench	0	1	1	4	4	4	0	4	0	5	4	3	0	0	4	2	2	3
1081	ChemLLMBench	4	4	1	4	5	5	0	4	0	4	4	4	0	0	4	4	3	4
1082	ChemLLMBench	3	1	1	4	4	5	0	4	0	4	5	4	0	4	4	2	2	4
1083	ChemLLMBench	0	3	1	4	4	4	0	4	0	4	4	3	0	3	4	2	2	3
1084	ChemLLMBench	4	1	1	4	4	5	0	5	0	4	4	3	0	5	5	4	3	4
1085	ChemLLMBench	4	1	1	4	5	4	0	5	0	4	4	3	0	4	4	2	2	4
1086	ChemLLMBench	2	3	1	4	4	4	0	4	0	3	4	4	0	0	4	4	3	3
1087	ChemLLMBench	4	3	1	4	5	4	0	4	0	3	4	4	0	3	3	2	3	4
1088	ChemLLMBench	4	5	1	4	4	5	0	4	0	4	4	4	0	4	5	4	3	4
1089	ChemLLMBench	0	1	1	4	4	4	0	5	0	4	4	3	0	1	4	2	2	3
1090	ChemLLMBench	0	2	1	3	4	4	0	5	0	3	4	4	0	3	3	3	3	4
1091	ChemLLMBench	3	3	1	4	5	4	0	4	0	4	4	4	0	3	4	4	3	4
1092	ChemLLMBench	2	1	1	4	4	4	0	5	0	3	4	2	0	4	4	4	2	4
1093	ChemLLMBench	3	1	1	4	4	5	0	1	0	3	4	4	0	4	4	2	2	3
1094	ChemLLMBench	3	2	1	4	4	4	0	4	0	3	4	0	0	2	4	3	2	3
1095	ChemLLMBench	4	2	1	4	4	4	0	5	0	3	4	3	0	2	3	4	3	3
1096	ChemLLMBench	3	1	1	4	4	4	0	4	0	3	4	4	0	3	3	4	3	3
1097	ChemLLMBench	3	2	1	4	5	5	0	5	0	4	4	4	0	3	3	2	2	4
1098	ChemLLMBench	3	2	1	4	4	4	0	0	0	3	4	1	0	4	4	4	2	3
1099	ChemLLMBench	2	3	1	4	4	5	0	5	0	4	4	1	0	1	4	0	2	4
1100	ChemLLMBench	2	2	1	4	4	5	0	4	0	4	4	3	0	1	4	4	2	4
1101	ChemLLMBench	0	2	1	3	4	4	0	5	0	4	4	4	0	3	4	2	2	3
1102	ChemLLMBench	1	3	1	4	4	4	0	4	0	3	4	4	0	4	3	2	2	3
1103	ChemLLMBench	3	3	1	4	4	4	0	5	0	4	4	4	0	2	4	4	3	3
1104	ChemLLMBench	4	3	1	4	4	4	0	4	0	4	4	3	0	1	3	3	3	3
1105	ChemLLMBench	3	1	1	4	5	5	0	5	0	3	4	4	0	4	4	4	3	4
1106	ChemLLMBench	2	2	1	4	5	5	0	4	0	4	4	4	0	0	3	4	3	3
1107	ChemLLMBench	1	1	1	4	4	5	0	5	0	3	4	3	0	1	4	4	3	4
1108	ChemLLMBench	5	1	1	4	4	4	0	4	0	4	4	4	0	3	3	4	2	3
1109	ChemLLMBench	3	3	1	3	4	4	0	4	0	3	4	4	0	3	4	4	2	4
1110	ChemLLMBench	3	2	1	4	4	5	0	4	0	4	4	4	0	1	4	3	2	3
1111	ChemLLMBench	3	3	1	4	5	5	0	4	0	4	4	3	0	0	4	4	2	4
1112	ChemLLMBench	3	3	1	4	4	4	0	4	0	3	4	4	0	4	4	4	2	4
1113	ChemLLMBench	1	2	1	3	4	4	0	4	0	3	4	2	0	3	3	2	2	4
1114	ChemLLMBench	3	1	1	4	5	5	0	4	0	4	4	3	0	1	4	2	2	4
1115	ChemLLMBench	0	1	1	4	4	4	0	4	0	4	4	4	0	1	4	4	3	4
1116	ChemLLMBench	2	3	1	4	5	4	0	4	0	5	4	4	0	3	3	2	3	4
1117	ChemLLMBench	3	2	1	4	4	4	0	4	0	3	4	3	0	4	4	3	3	3
1118	ChemLLMBench	4	1	1	4	5	5	0	5	0	4	4	5	0	4	4	4	3	4
1119	ChemLLMBench	3	2	1	4	4	5	0	4	0	4	4	2	0	3	3	4	3	3
1120	ChemLLMBench	0	1	1	4	5	5	0	4	0	3	4	4	0	2	4	2	3	3
1121	ChemLLMBench	3	1	1	3	4	4	0	4	0	3	4	4	0	0	3	3	3	3
1122	ChemLLMBench	3	3	1	4	4	5	0	4	0	3	4	4	0	0	4	3	3	4
1123	ChemLLMBench	0	1	1	4	4	5	0	1	0	4	4	4	0	4	4	2	2	4
1124	ChemLLMBench	4	1	1	4	4	5	0	4	0	3	4	4	0	0	4	4	3	4
1125	ChemLLMBench	3	3	1	4	4	5	0	4	0	4	4	3	0	3	4	2	3	4
1126	ChemLLMBench	3	1	1	4	4	4	0	4	0	3	4	4	0	4	4	4	3	4
1127	ChemLLMBench	3	1	1	3	5	4	0	0	0	4	4	4	0	3	3	4	3	4
1128	ChemLLMBench	3	1	1	4	4	5	0	4	0	4	4	4	0	0	4	2	2	4
1129	ChemLLMBench	3	1	1	4	4	5	0	4	0	3	4	4	0	4	4	4	2	4
1130	ChemLLMBench	4	1	1	4	4	5	0	4	0	4	4	4	0	4	4	4	3	4
1131	ChemLLMBench	4	1	1	4	5	5	0	4	0	4	4	5	0	4	3	3	3	4
1132	ChemLLMBench	4	1	1	4	4	5	0	5	0	4	4	3	0	4	4	4	3	4
1133	ChemLLMBench	0	3	1	5	4	4	0	4	0	3	4	3	0	1	3	2	2	4
1134	ChemLLMBench	3	2	1	4	4	4	0	4	0	4	4	3	0	0	3	4	2	4
1135	ChemLLMBench	0	3	1	3	4	4	0	4	0	4	4	1	0	0	3	3	2	3
1136	ChemLLMBench	3	1	1	3	5	4	0	4	0	4	4	3	0	4	3	3	3	3
1137	ChemLLMBench	2	2	1	4	4	5	0	4	0	4	4	4	0	2	3	4	3	3
1138	ChemLLMBench	2	3	1	4	5	4	0	4	0	4	4	4	0	3	4	4	3	3
1139	ChemLLMBench	2	2	1	3	4	5	0	4	0	3	4	3	0	0	3	4	2	2
1140	ChemLLMBench	3	1	1	4	5	5	0	5	0	5	4	4	0	2	4	2	3	4
1141	ChemLLMBench	0	2	1	4	4	4	0	4	0	4	4	4	0	3	4	4	2	4
1142	ChemLLMBench	4	1	1	4	5	4	0	5	0	4	4	4	0	0	4	2	3	4
1143	ChemLLMBench	4	2	1	4	4	5	0	4	0	3	4	4	0	3	3	4	3	3
1144	ChemLLMBench	3	2	1	4	4	5	0	5	0	4	4	5	0	4	4	5	3	4
1145	ChemLLMBench	4	1	1	4	4	4	0	4	0	4	4	4	0	0	4	4	3	3
1146	ChemLLMBench	3	2	1	4	4	4	0	4	0	3	4	4	0	2	4	3	2	3
1147	ChemLLMBench	3	1	1	4	4	4	0	5	0	4	4	3	0	4	4	2	2	3
1148	ChemLLMBench	3	1	1	4	4	4	0	4	0	3	4	4	0	4	3	2	3	4
1149	ChemLLMBench	0	3	1	4	4	4	0	0	0	3	4	4	0	1	3	2	2	3
1150	ChemLLMBench	3	1	1	3	5	5	0	5	0	3	4	4	0	0	3	3	3	3
1151	ChemLLMBench	3	2	1	4	5	5	0	4	0	3	4	3	0	0	4	2	3	3
1152	ChemLLMBench	3	1	1	3	4	5	0	4	0	3	4	4	0	0	4	2	3	3
1153	ChemLLMBench	4	5	1	4	5	4	0	5	0	4	4	5	0	4	4	2	3	4
1154	ChemLLMBench	3	1	1	4	4	4	0	4	0	3	4	3	0	0	3	4	2	3
1155	ChemLLMBench	3	3	1	4	5	4	0	5	0	4	4	4	0	4	4	4	2	4
1156	ChemLLMBench	3	3	1	4	4	5	0	5	0	4	4	4	0	3	4	4	3	4
1157	ChemLLMBench	4	3	1	4	5	4	0	4	0	4	4	5	0	4	4	2	3	4
1158	ChemLLMBench	4	4	1	4	4	5	0	5	0	5	4	4	0	3	5	4	3	4
1159	ChemLLMBench	4	4	1	5	4	5	0	4	0	5	4	4	0	3	4	4	3	4
1160	ChemLLMBench	4	2	1	4	4	5	0	4	0	5	4	4	0	4	3	5	3	4
1161	ChemLLMBench	3	3	1	4	4	4	0	4	0	5	4	3	0	0	3	5	3	3
1162	ChemLLMBench	1	2	1	3	5	5	0	5	0	3	4	4	0	0	4	4	3	3
1163	ChemLLMBench	3	2	1	4	4	4	0	5	0	3	4	1	0	4	3	2	3	3
1164	ChemLLMBench	3	2	1	4	4	4	0	4	0	4	4	4	0	3	4	4	3	3
1165	ChemLLMBench	4	2	1	4	4	4	0	5	0	4	3	2	0	3	4	3	3	3
1166	ChemLLMBench	4	3	1	4	5	5	0	4	0	4	4	3	0	4	4	4	4	5
1167	ChemLLMBench	4	1	1	4	5	5	0	4	0	4	4	3	0	0	4	5	3	4
1168	ChemLLMBench	4	1	1	4	5	5	0	4	0	3	4	4	0	1	4	4	3	4
1169	ChemLLMBench	3	1	1	3	4	5	0	4	0	3	4	5	0	1	4	3	3	3
1170	ChemLLMBench	3	1	1	4	4	4	0	4	0	4	4	4	0	3	3	2	2	3
1171	ChemLLMBench	4	2	1	4	4	5	0	0	0	5	4	4	0	4	4	4	2	4
1172	ChemLLMBench	3	1	1	4	4	4	0	4	0	3	4	3	0	2	4	2	2	3
1173	ChemLLMBench	3	1	1	4	4	5	0	4	0	3	4	4	0	1	3	3	2	3
1174	ChemLLMBench	4	2	1	4	4	4	0	4	0	4	4	3	0	4	3	4	2	3
1175	ChemLLMBench	3	4	1	4	5	4	0	4	0	3	4	4	0	0	4	4	3	4
1176	ChemLLMBench	2	2	1	4	4	5	0	4	0	3	4	1	0	0	3	3	2	3
1177	ChemLLMBench	3	1	1	4	4	5	0	4	0	3	4	4	0	0	4	5	3	5
1178	ChemLLMBench	3	1	0	3	4	4	0	4	0	3	4	2	0	4	4	2	2	4
1179	ChemLLMBench	0	3	1	3	4	4	0	4	0	4	4	3	0	0	3	4	2	3
1180	ChemLLMBench	3	3	1	3	4	4	0	4	0	3	4	4	0	1	4	4	3	4
1181	ChemLLMBench	3	3	1	4	4	4	0	4	0	4	4	4	0	2	4	4	2	3
1182	ChemLLMBench	3	1	1	4	4	5	0	4	0	3	4	4	0	4	3	2	3	3
1183	ChemLLMBench	4	3	1	4	4	5	0	4	0	4	4	3	0	4	4	4	2	4
1184	ChemLLMBench	4	3	1	4	4	5	0	4	0	4	4	4	0	4	4	4	3	4
1185	ChemLLMBench	4	1	1	5	4	4	0	5	0	5	4	4	0	3	4	4	3	4
1186	ChemLLMBench	4	1	1	4	5	4	0	4	0	3	4	4	0	1	3	3	3	3
1187	ChemLLMBench	4	1	1	4	4	5	0	4	0	4	4	3	0	0	4	4	3	3
1188	ChemLLMBench	4	4	1	3	5	5	0	4	0	3	4	4	0	3	4	4	3	4
1189	ChemLLMBench	3	1	1	3	5	5	0	4	0	4	4	4	0	4	4	4	3	3
1190	ChemLLMBench	3	2	1	4	4	4	0	4	0	4	4	4	0	3	4	2	2	4
1191	ChemLLMBench	2	2	1	4	4	4	0	4	0	4	4	2	0	3	4	4	2	3
1192	ChemLLMBench	4	1	1	4	5	4	0	4	0	3	4	3	0	3	3	2	3	4
1193	ChemLLMBench	4	1	1	4	5	5	0	5	0	4	4	4	0	4	4	5	3	4
1194	ChemLLMBench	4	1	1	4	5	4	0	4	0	3	4	2	0	1	3	3	3	3
1195	ChemLLMBench	3	2	1	4	5	4	0	5	0	3	4	3	0	2	4	3	2	3
1196	ChemLLMBench	3	3	1	4	5	5	0	5	0	4	4	3	0	4	4	4	3	4
1197	ChemLLMBench	0	2	1	3	4	4	0	4	0	4	4	1	0	3	4	2	2	3
1198	ChemLLMBench	3	2	1	4	4	4	0	4	0	3	4	4	0	3	3	4	3	4
1199	ChemLLMBench	1	2	1	4	4	4	0	4	0	3	4	4	0	3	3	4	2	4
1200	ChemLLMBench	3	1	1	4	5	5	0	5	0	4	4	4	0	4	5	3	3	4
1201	ChemLLMBench	0	3	1	4	4	5	0	4	0	4	4	4	0	4	4	4	3	4
1202	ChemLLMBench	1	2	1	4	4	4	0	4	0	3	4	4	0	1	3	3	3	4
1203	ChemLLMBench	3	3	1	4	4	4	0	4	0	3	4	4	0	0	4	4	2	3
1204	ChemLLMBench	1	2	1	4	4	4	0	4	0	4	4	3	0	3	3	2	3	3
1205	ChemLLMBench	1	2	1	3	4	4	0	4	0	3	3	4	0	4	4	2	2	4
1206	ChemLLMBench	3	1	1	4	4	5	0	4	0	4	4	4	0	0	5	4	3	3
1207	ChemLLMBench	3	2	1	4	5	4	0	5	0	4	4	3	0	4	4	4	3	4
1208	ChemLLMBench	3	3	1	3	4	4	0	4	0	3	4	2	0	0	4	2	2	3
1209	ChemLLMBench	2	2	1	3	4	4	0	4	0	4	4	4	0	0	3	4	3	3
1210	ChemLLMBench	3	3	1	4	4	5	0	4	0	3	4	3	0	1	4	2	2	3
1211	ChemLLMBench	4	1	1	4	4	4	0	4	0	5	4	4	0	3	4	5	3	4
1212	ChemLLMBench	2	2	1	3	4	4	0	4	0	3	4	3	0	0	3	2	2	3
1213	ChemLLMBench	3	1	1	4	4	5	0	5	0	3	4	4	0	3	3	2	3	3
1214	ChemLLMBench	4	3	1	4	5	5	0	4	0	4	4	4	0	3	4	3	2	4
1215	ChemLLMBench	3	3	1	4	5	4	0	4	0	4	4	4	0	0	4	3	3	3
1216	ChemLLMBench	4	1	1	4	5	5	0	4	0	3	4	4	0	5	4	2	3	4
1217	ChemLLMBench	4	1	1	4	5	4	0	5	0	3	4	4	0	4	4	4	3	4
1218	ChemLLMBench	4	3	1	4	5	5	0	5	0	4	4	4	0	4	4	4	3	4
1219	ChemLLMBench	4	3	1	4	4	5	0	5	0	3	4	4	0	4	4	4	3	4
1220	ChemLLMBench	4	1	1	4	4	5	0	4	0	4	4	4	0	4	4	4	2	3
1221	ChemLLMBench	0	3	1	3	4	4	0	4	0	4	4	3	0	4	4	3	2	4
1222	ChemLLMBench	3	2	1	4	4	5	0	4	0	3	4	4	0	3	3	2	3	3
1223	ChemLLMBench	4	3	1	3	5	4	0	4	0	4	4	3	0	1	4	4	3	4
1224	ChemLLMBench	2	3	1	3	4	4	0	4	0	4	4	3	0	1	4	4	2	4
1225	ChemLLMBench	3	1	1	4	4	5	0	5	0	4	4	5	0	4	4	2	4	4
1226	ChemLLMBench	3	2	1	3	5	5	0	4	0	4	4	4	0	1	4	4	2	4
1227	ChemLLMBench	3	2	1	4	4	4	0	4	0	3	4	3	0	3	3	3	2	3
1228	ChemLLMBench	3	3	1	4	4	4	0	4	0	4	4	4	0	3	4	3	3	4
1229	ChemLLMBench	3	1	1	4	5	4	0	4	0	3	4	3	0	0	4	3	3	3
1230	ChemLLMBench	3	1	1	4	5	4	0	4	0	4	4	4	0	0	3	4	3	3
1231	ChemLLMBench	0	3	1	4	5	5	0	4	0	4	4	4	0	0	3	4	3	3
1232	ChemLLMBench	4	1	1	4	5	5	0	4	0	4	4	4	0	1	4	5	2	4
1233	ChemLLMBench	3	3	1	4	4	4	0	4	0	3	4	3	0	1	3	4	2	3
1234	ChemLLMBench	3	1	1	4	4	4	0	5	0	4	4	3	0	3	3	2	3	3
1235	ChemLLMBench	3	2	1	4	5	4	0	4	0	3	4	3	0	4	4	4	2	3
1236	ChemLLMBench	4	1	1	4	4	4	0	4	0	4	4	3	0	0	4	4	3	3
1237	ChemLLMBench	4	3	1	4	5	4	0	4	0	4	4	3	0	4	4	2	3	3
1238	ChemLLMBench	3	3	1	4	4	5	0	4	0	3	4	4	0	3	4	4	2	3
1239	ChemLLMBench	3	4	1	4	4	5	0	4	0	3	4	4	0	3	3	4	3	3
1240	ChemLLMBench	2	2	1	4	4	4	0	4	0	4	5	4	0	0	4	2	2	3
1241	ChemLLMBench	4	3	1	4	4	5	0	5	0	5	4	4	0	4	4	0	3	4
1242	ChemLLMBench	0	3	1	3	5	4	0	4	0	4	3	0	0	0	3	3	1	3
1243	ChemLLMBench	3	2	1	3	4	5	0	4	0	4	4	3	0	1	4	3	3	3
1244	ChemLLMBench	4	2	1	4	4	4	0	4	0	4	4	4	0	4	3	3	3	4
1245	ChemLLMBench	3	1	1	4	4	4	0	4	0	3	4	3	0	4	4	3	2	3
1246	ChemLLMBench	4	3	1	4	4	4	0	4	0	4	4	2	0	4	3	3	3	5
1247	ChemLLMBench	4	2	1	4	4	5	0	4	0	3	4	4	0	4	4	2	4	3
1248	ChemLLMBench	4	3	1	4	5	5	0	4	0	4	4	4	0	3	4	2	3	3
1249	ChemLLMBench	3	1	1	4	5	4	0	5	0	3	4	4	0	0	3	4	3	3
1250	ChemLLMBench	3	2	1	4	5	4	0	4	0	4	4	4	0	3	4	4	3	4
1251	ChemLLMBench	3	3	1	4	4	4	0	5	0	3	4	4	0	4	4	2	3	4
1252	ChemLLMBench	4	3	1	4	5	5	0	4	0	3	4	4	0	0	4	2	3	4
1253	ChemLLMBench	3	3	1	4	4	4	0	4	0	3	4	3	0	1	4	4	2	4
1254	ChemLLMBench	2	1	1	4	5	5	0	4	0	4	4	4	0	0	4	4	3	3
1255	ChemLLMBench	3	1	1	4	4	4	0	4	0	3	4	5	0	1	3	5	3	3
1256	ChemLLMBench	4	3	1	4	5	5	0	4	0	4	4	4	0	4	5	4	3	4
1257	ChemLLMBench	3	3	1	4	4	4	0	4	0	4	4	3	0	0	3	2	3	3
1258	ChemLLMBench	3	3	1	4	5	4	0	4	0	3	4	4	0	0	4	4	3	4
1259	ChemLLMBench	3	1	1	4	4	4	0	4	0	4	4	4	0	0	4	4	3	4
1260	ChemLLMBench	0	3	1	4	4	4	0	4	0	4	4	1	0	0	3	2	2	3
1261	ChemLLMBench	3	3	1	4	4	4	0	5	0	4	4	4	0	3	5	2	3	4
1262	ChemLLMBench	0	2	1	4	4	5	0	4	0	4	4	3	0	3	3	4	3	4
1263	ChemLLMBench	4	3	1	4	5	5	0	5	0	4	4	4	0	4	4	2	3	3
1264	ChemLLMBench	3	1	1	4	4	4	0	4	0	4	4	3	0	4	4	4	2	3
1265	ChemLLMBench	5	2	1	3	5	5	0	4	0	4	4	3	0	3	4	2	2	3
1266	ChemLLMBench	3	2	1	4	5	5	0	4	0	4	4	3	0	0	4	2	2	3
1267	ChemLLMBench	3	1	1	4	4	4	0	5	0	3	4	0	0	2	4	3	2	3
1268	ChemLLMBench	3	2	1	3	4	4	0	4	0	3	4	3	0	3	4	2	2	4
1269	ChemLLMBench	3	3	1	3	4	4	0	4	0	4	4	3	0	0	4	2	3	4
1270	ChemLLMBench	0	1	1	3	4	5	0	4	0	3	4	3	0	3	3	4	3	3
1271	ChemLLMBench	3	1	1	4	4	5	0	4	0	3	4	3	0	3	4	3	3	3
1272	ChemLLMBench	4	1	1	4	4	5	0	4	0	4	4	4	0	3	4	3	3	4
1273	ChemLLMBench	3	2	1	3	4	5	0	4	0	4	4	4	0	4	3	2	2	3
1274	ChemLLMBench	4	3	1	4	4	4	0	4	0	3	4	3	0	1	3	3	2	3
1275	ChemLLMBench	3	1	1	3	4	4	0	4	0	3	4	3	0	1	4	3	3	3
1276	ChemLLMBench	0	3	1	4	4	5	0	4	0	4	4	3	0	3	4	2	3	4
1277	ChemLLMBench	3	1	1	4	4	4	0	4	0	3	3	3	0	3	3	2	3	3
1278	ChemLLMBench	4	3	1	3	4	5	0	4	0	4	4	4	0	0	3	1	3	3
1279	ChemLLMBench	3	3	1	4	4	4	0	4	0	3	4	4	0	3	4	3	3	3
1280	ChemLLMBench	3	3	0	4	4	4	0	4	0	3	4	3	0	3	3	4	2	3
1281	ChemLLMBench	4	4	1	4	4	5	0	4	0	5	4	4	0	3	4	5	3	4
1282	ChemLLMBench	0	1	1	4	4	5	0	5	0	4	4	3	0	4	4	2	2	3
1283	ChemLLMBench	4	1	1	4	4	5	0	4	0	4	4	4	0	0	4	3	2	3
1284	ChemLLMBench	0	1	1	3	4	4	0	4	0	3	4	3	0	0	3	2	3	2
1285	ChemLLMBench	3	3	1	3	4	4	0	4	0	3	4	3	0	3	4	2	3	3
1286	ChemLLMBench	3	2	1	4	4	4	0	4	0	3	4	4	0	4	4	2	3	3
1287	ChemLLMBench	4	2	1	4	4	4	0	4	0	3	4	4	0	0	4	4	3	3
1288	ChemLLMBench	3	2	1	4	4	5	0	4	0	4	4	4	0	0	4	5	3	4
1289	ChemLLMBench	3	1	1	4	5	5	0	4	0	3	4	5	0	3	4	3	2	3
1290	ChemLLMBench	4	1	1	4	5	4	0	5	0	3	4	3	0	1	3	4	2	3
1291	ChemLLMBench	0	1	1	4	4	4	0	4	0	4	4	4	0	4	3	4	2	4
1292	ChemLLMBench	3	1	1	4	4	4	0	4	0	4	4	3	0	0	4	2	2	3
1293	ChemLLMBench	3	3	1	4	4	4	0	4	0	4	4	1	0	3	4	4	3	3
1294	ChemLLMBench	0	1	1	3	5	5	0	4	0	3	4	3	0	0	4	4	3	3
1295	ChemLLMBench	1	2	1	4	4	5	0	4	0	4	4	3	0	3	5	2	2	3
1296	ChemLLMBench	2	3	1	4	5	5	0	4	0	5	4	4	0	3	4	5	3	4
1297	ChemLLMBench	3	2	1	4	4	4	0	5	0	4	4	4	0	0	4	2	3	3
1298	ChemLLMBench	4	2	1	4	5	5	0	4	0	5	4	3	0	4	3	4	3	4
1299	ChemLLMBench	4	2	1	4	4	5	0	4	0	5	4	4	0	3	4	4	3	4
1300	ChemLLMBench	3	3	1	3	4	4	0	4	0	3	4	3	0	3	4	2	3	3
1301	ChemLLMBench	3	2	1	4	4	5	0	5	0	4	4	3	0	0	3	1	3	4
1302	ChemLLMBench	4	3	1	4	5	5	0	5	0	3	4	3	0	4	4	4	3	3
1303	ChemLLMBench	1	2	1	4	4	4	0	4	0	4	4	3	0	3	4	4	2	3
1304	ChemLLMBench	3	1	1	4	5	5	0	5	0	4	4	5	0	0	4	1	3	3
1305	ChemLLMBench	2	1	1	4	5	4	0	4	0	3	4	3	0	0	4	4	3	3
1306	ChemLLMBench	3	1	1	4	4	4	0	5	0	3	4	2	0	0	4	3	3	3
1307	ChemLLMBench	2	2	1	4	4	5	0	4	0	4	4	4	0	0	3	3	2	4
1308	ChemLLMBench	4	1	1	4	4	5	0	4	0	3	4	4	0	2	3	3	2	3
1309	ChemLLMBench	0	3	1	4	4	5	0	4	0	4	4	3	0	4	4	3	3	4
1310	ChemLLMBench	1	2	1	4	4	4	0	0	0	3	4	4	0	3	4	4	2	4
1311	ChemLLMBench	3	1	1	4	4	4	0	4	0	3	4	4	0	0	3	4	2	4
1312	ChemLLMBench	4	1	1	4	4	4	0	4	0	3	4	2	0	0	3	4	2	3
1313	ChemLLMBench	3	1	1	4	4	4	0	4	0	3	4	3	0	3	4	3	3	4
1314	ChemLLMBench	1	1	1	4	4	5	0	4	0	3	4	4	0	3	3	2	3	3
1315	ChemLLMBench	2	1	1	3	4	4	0	4	0	3	4	2	0	3	3	3	2	3
1316	ChemLLMBench	0	1	1	4	4	5	0	4	0	3	4	4	0	2	3	2	2	3
1317	ChemLLMBench	3	2	1	4	5	4	0	4	0	4	4	3	0	3	4	2	3	3
1318	ChemLLMBench	4	4	1	4	4	4	0	4	0	4	4	4	0	4	4	4	3	4
1319	ChemLLMBench	3	2	1	4	4	4	0	4	0	3	4	4	0	0	4	4	3	4
1320	ChemLLMBench	3	4	1	4	4	4	0	4	0	4	4	3	0	0	4	2	2	4
1321	ChemLLMBench	2	3	1	4	4	4	0	4	0	4	4	4	0	1	3	4	2	3
1322	ChemLLMBench	4	4	1	4	4	4	0	5	0	4	4	4	0	4	4	4	2	3
1323	ChemLLMBench	3	3	1	4	5	4	0	4	0	4	4	4	0	3	4	4	3	3
1324	ChemLLMBench	3	1	1	3	4	4	0	4	0	4	4	4	0	0	4	4	3	4
1325	ChemLLMBench	0	2	1	4	5	5	0	4	0	4	4	4	0	3	4	2	3	3
1326	ChemLLMBench	4	3	1	4	4	4	0	4	0	4	4	4	0	3	3	2	2	4
1327	ChemLLMBench	3	3	1	5	5	4	0	4	0	3	4	4	0	4	4	3	3	4
1328	ChemLLMBench	3	1	1	4	4	4	0	4	0	3	4	4	0	3	3	2	4	3
1329	ChemLLMBench	4	1	1	4	4	5	0	4	0	4	4	4	0	3	4	4	3	4
1330	ChemLLMBench	3	3	1	4	4	4	0	4	0	4	4	3	0	0	3	1	2	3
1331	ChemLLMBench	2	2	1	4	5	5	0	4	0	4	4	2	0	0	4	2	3	4
1332	ChemLLMBench	3	3	1	4	5	4	0	5	0	4	4	4	0	2	4	5	2	4
1333	ChemLLMBench	3	3	1	4	5	4	0	5	0	3	4	3	0	4	4	2	2	4
1334	ChemLLMBench	3	1	1	4	4	4	0	4	0	3	4	3	0	1	4	4	3	3
1335	ChemLLMBench	3	1	1	4	4	4	0	4	0	3	4	4	0	4	3	2	3	3
1336	ChemLLMBench	3	1	1	3	4	5	0	4	0	3	4	3	0	3	4	2	3	3
1337	ChemLLMBench	3	1	1	4	4	4	0	5	0	3	4	4	0	3	4	3	3	4
1338	ChemLLMBench	3	3	1	4	4	4	0	4	0	4	4	4	0	3	4	2	2	3
1339	ChemLLMBench	3	1	1	4	5	5	0	4	0	4	4	3	0	3	3	4	3	4
1340	ChemLLMBench	3	2	1	4	5	4	0	0	0	3	4	3	0	4	4	3	3	4
1341	ChemLLMBench	0	2	1	4	5	4	0	4	0	4	4	4	0	2	4	2	3	3
1342	ChemLLMBench	3	1	1	4	4	4	0	4	0	3	4	4	0	1	4	4	2	3
1343	ChemLLMBench	4	3	1	4	5	5	0	5	0	4	5	4	0	3	4	2	3	4
1344	ChemLLMBench	4	3	1	4	5	5	0	4	0	4	4	4	0	4	4	4	3	3
1345	ChemLLMBench	4	4	1	4	5	5	0	5	0	4	4	4	0	4	4	4	3	4
1346	ChemLLMBench	4	4	1	4	5	5	0	4	0	4	4	3	0	4	4	5	3	3
1347	ChemLLMBench	3	1	1	4	4	5	0	4	0	4	4	3	0	4	4	2	3	4
1348	ChemLLMBench	4	3	1	4	5	5	0	5	0	4	4	4	0	3	4	4	3	4
1349	ChemLLMBench	4	3	1	4	5	5	0	4	0	3	4	4	0	3	4	1	4	3
1350	ChemLLMBench	4	3	1	4	5	5	0	4	0	4	4	3	0	4	4	3	2	4
1351	ChemLLMBench	4	3	1	4	5	5	0	4	0	4	4	4	0	3	4	4	3	4
1352	ChemLLMBench	4	1	1	4	5	5	0	4	0	4	4	3	0	4	4	4	3	4
1353	ChemLLMBench	4	1	1	4	5	5	0	5	0	4	4	4	0	3	4	4	3	4
1354	ChemLLMBench	4	3	1	4	5	5	0	5	0	4	5	4	0	2	4	3	5	4
1355	ChemLLMBench	4	2	1	5	5	5	0	5	0	4	4	4	0	4	4	1	3	4
1356	ChemLLMBench	4	4	1	4	5	5	0	0	0	4	4	4	0	0	4	3	3	3
1357	ChemLLMBench	4	3	1	4	5	5	0	0	0	4	4	4	0	4	4	4	3	3
1358	ChemLLMBench	4	4	1	4	5	5	0	4	0	4	4	4	0	4	5	4	3	4
1359	ChemLLMBench	3	1	1	4	5	5	0	4	0	4	4	4	0	4	4	1	3	3
1360	ChemLLMBench	4	3	1	4	5	5	0	4	0	4	4	4	0	4	4	4	3	4
1361	ChemLLMBench	4	4	1	4	4	5	0	4	0	4	4	2	0	4	4	4	3	4
1362	ChemLLMBench	4	3	1	4	5	5	0	5	0	4	4	4	0	4	4	3	3	4
1363	ChemLLMBench	4	4	1	4	5	5	0	5	0	4	4	3	0	4	4	4	3	4
1364	ChemLLMBench	4	4	1	4	5	5	0	4	0	5	4	4	0	4	5	4	4	4
1365	ChemLLMBench	4	3	1	4	5	4	0	5	0	4	4	5	0	4	5	4	4	4
1366	ChemLLMBench	4	2	1	4	5	5	0	4	0	4	4	4	0	4	3	4	3	4
1367	ChemLLMBench	4	5	1	4	5	5	0	5	0	4	4	3	0	3	4	2	3	4
1368	ChemLLMBench	4	3	1	4	5	5	0	5	0	4	4	4	0	3	5	1	3	4
1369	ChemLLMBench	4	4	1	4	5	5	0	5	0	4	4	4	0	2	4	2	4	4
1370	ChemLLMBench	4	4	1	4	5	5	0	5	0	4	4	5	0	1	5	4	3	4
1371	ChemLLMBench	3	3	1	5	4	4	0	5	0	4	5	4	0	4	4	3	2	4
1372	ChemLLMBench	4	4	1	4	5	4	0	5	0	4	4	4	0	1	4	3	3	4
1373	ChemLLMBench	3	1	1	4	4	5	0	5	0	4	4	4	0	0	4	1	3	3
1374	ChemLLMBench	4	3	1	4	5	5	0	5	0	4	5	4	0	3	4	4	3	4
1375	ChemLLMBench	4	3	1	4	5	5	0	4	0	4	4	4	0	1	5	3	4	4
1376	ChemLLMBench	4	2	1	4	5	5	0	4	0	4	4	4	0	3	4	4	3	4
1377	ChemLLMBench	3	1	1	4	5	4	0	5	0	4	4	4	0	4	3	2	3	3
1378	ChemLLMBench	4	1	1	4	5	5	0	4	0	4	4	4	0	4	4	1	3	4
1379	ChemLLMBench	4	1	1	4	5	5	0	5	0	4	5	4	0	1	5	5	3	4
1380	ChemLLMBench	4	3	1	4	5	5	0	5	0	4	5	4	0	3	4	4	3	4
1381	ChemLLMBench	4	1	1	4	5	5	0	5	0	4	4	4	0	3	4	2	4	4
1382	ChemLLMBench	4	3	1	4	5	5	0	5	0	4	4	4	0	4	4	5	4	4
1383	ChemLLMBench	4	4	1	4	5	5	0	4	0	4	4	4	0	3	5	4	2	4
1384	ChemLLMBench	4	2	1	4	5	5	0	5	0	4	4	2	0	3	3	2	3	4
1385	ChemLLMBench	4	3	1	4	5	5	0	5	0	4	4	2	0	3	5	4	4	4
1386	ChemLLMBench	4	2	1	4	5	5	0	5	0	4	4	4	0	1	4	2	3	4
1387	ChemLLMBench	4	4	1	4	4	5	0	4	0	4	4	4	0	3	4	1	3	4
1388	ChemLLMBench	4	4	1	4	5	5	0	0	0	4	4	4	0	1	4	4	3	4
1389	ChemLLMBench	4	3	1	4	5	4	0	4	0	4	4	4	0	4	4	4	3	3
1390	ChemLLMBench	4	3	1	4	4	4	0	4	0	4	4	4	0	0	5	4	3	4
1391	ChemLLMBench	3	4	1	4	5	5	0	4	0	5	4	3	0	4	5	4	3	4
1392	ChemLLMBench	4	3	1	5	5	5	0	4	0	4	4	4	0	0	4	1	3	4
1393	ChemLLMBench	3	3	1	4	5	5	0	5	0	4	4	3	0	4	4	4	4	4
1394	ChemLLMBench	4	3	1	4	5	5	0	4	0	4	4	4	0	4	5	3	3	4
1395	ChemLLMBench	4	4	1	4	5	5	0	4	0	4	5	4	0	4	4	4	3	4
1396	ChemLLMBench	4	1	1	4	5	5	0	4	0	4	4	4	0	3	4	2	3	4
1397	ChemLLMBench	4	3	1	5	5	5	0	4	0	4	4	4	0	4	4	3	3	4
1398	ChemLLMBench	3	4	1	4	5	5	0	5	0	4	4	2	0	3	4	3	3	4
1399	ChemLLMBench	4	2	1	4	5	5	0	4	0	4	4	4	0	4	4	1	3	4
1400	ChemLLMBench	4	5	1	4	5	5	0	5	0	5	4	4	0	4	4	4	3	3
1401	ChemLLMBench	4	4	1	4	5	5	0	0	0	4	4	4	0	0	4	4	4	4
1402	ChemLLMBench	4	1	1	4	5	5	0	5	0	4	4	4	0	1	4	4	2	3
1403	ChemLLMBench	4	2	1	4	5	5	0	5	0	4	4	4	0	4	5	4	3	4
1404	ChemLLMBench	3	4	1	4	5	5	0	4	0	4	4	4	0	4	4	3	3	4
1405	ChemLLMBench	3	3	1	4	4	5	0	4	0	4	4	4	0	4	4	4	3	4
1406	ChemLLMBench	4	5	1	4	5	5	0	5	0	4	4	4	0	3	4	2	3	4
1407	ChemLLMBench	4	2	1	4	5	5	0	4	0	4	4	4	0	4	4	4	3	4
1408	ChemLLMBench	4	4	1	4	5	5	0	5	0	4	4	4	0	4	4	4	3	4
1409	ChemLLMBench	4	3	1	4	5	4	0	4	0	4	4	4	0	4	4	4	3	3
1410	ChemLLMBench	4	3	1	4	5	5	0	4	0	4	4	4	0	2	4	4	3	4
1411	ChemLLMBench	4	4	1	4	5	5	0	4	0	4	4	4	0	3	4	5	2	4
1412	ChemLLMBench	4	2	1	4	5	5	0	5	0	4	4	4	0	4	4	4	4	4
1413	ChemLLMBench	4	3	1	4	5	5	0	4	0	4	5	4	0	2	4	4	3	3
1414	ChemLLMBench	4	2	1	3	5	5	0	5	0	3	4	4	0	1	5	1	3	3
1415	ChemLLMBench	4	3	1	4	4	5	0	4	0	4	4	4	0	3	4	3	3	4
1416	ChemLLMBench	4	1	1	4	5	5	0	5	0	4	5	4	0	0	3	4	3	4
1417	ChemLLMBench	4	4	1	4	5	5	0	4	0	4	4	4	0	0	4	4	3	4
1418	ChemLLMBench	4	3	1	4	4	5	0	4	0	4	4	2	0	4	5	4	3	4
1419	ChemLLMBench	4	4	1	4	5	5	0	4	0	4	4	4	0	4	4	3	3	4
1420	ChemLLMBench	4	3	1	4	5	5	0	5	0	5	4	4	0	3	5	4	3	4
1421	ChemLLMBench	4	2	1	4	5	5	0	4	0	4	4	3	0	4	4	4	3	4
1422	ChemLLMBench	4	1	1	4	4	5	0	5	0	4	4	4	0	4	4	3	3	3
1423	ChemLLMBench	4	3	1	4	5	5	0	4	0	3	4	4	0	4	4	3	3	4
1424	ChemLLMBench	4	5	1	4	5	5	0	4	0	4	4	4	0	4	4	4	3	4
1425	ChemLLMBench	4	4	1	4	5	5	0	0	0	4	4	4	0	4	4	2	3	3
1426	ChemLLMBench	4	5	1	4	4	5	0	5	0	4	5	4	0	2	4	4	4	4
1427	ChemLLMBench	4	3	1	4	5	5	0	5	0	4	4	4	0	1	5	4	3	3
1428	ChemLLMBench	0	4	1	4	5	5	0	5	0	4	4	4	0	3	4	4	3	3
1429	ChemLLMBench	4	5	1	4	5	5	0	5	0	4	5	4	0	4	5	3	4	4
1430	ChemLLMBench	4	5	1	4	5	5	0	5	0	4	4	4	0	4	5	4	3	4
1431	ChemLLMBench	4	4	1	4	5	5	0	4	0	4	4	4	0	4	4	4	3	4
1432	ChemLLMBench	4	1	1	4	5	4	0	0	0	4	4	3	0	0	4	4	4	3
1433	ChemLLMBench	0	4	1	4	5	5	0	4	0	4	4	4	0	0	4	2	3	3
1434	ChemLLMBench	4	4	1	4	5	5	0	5	0	4	4	4	0	4	4	4	3	3
1435	ChemLLMBench	4	1	1	4	5	5	0	4	0	4	5	4	0	1	4	4	3	4
1436	ChemLLMBench	3	1	1	4	5	5	0	4	0	3	4	2	0	3	4	1	3	4
1437	ChemLLMBench	4	4	1	4	4	5	0	5	0	4	4	4	0	3	5	4	4	4
1438	ChemLLMBench	4	2	1	4	5	5	0	4	0	4	4	4	0	3	4	1	3	3
1439	ChemLLMBench	4	3	1	4	5	5	0	5	0	5	4	4	0	4	5	4	3	4
1440	ChemLLMBench	4	3	1	4	5	5	0	4	0	4	4	4	0	4	4	5	3	4
1441	ChemLLMBench	4	4	1	4	5	5	0	5	0	4	5	4	0	3	4	4	2	4
1442	ChemLLMBench	4	3	1	4	5	5	0	4	0	4	4	3	0	0	4	3	3	4
1443	ChemLLMBench	0	4	1	4	5	5	0	5	0	4	4	4	0	4	4	2	3	3
1444	ChemLLMBench	4	3	1	4	5	5	0	5	0	4	4	4	0	0	4	2	3	4
1445	ChemLLMBench	4	3	1	4	5	5	0	5	0	4	4	4	0	4	4	4	4	4
1446	ChemLLMBench	4	3	1	4	5	5	0	5	0	5	4	4	0	4	5	5	4	4
1447	ChemLLMBench	3	3	1	4	5	5	0	5	0	4	4	4	0	4	4	5	3	4
1448	ChemLLMBench	0	4	1	4	5	5	0	5	0	4	4	3	0	4	4	1	3	4
1449	ChemLLMBench	3	1	1	4	5	4	0	4	0	4	4	4	0	0	4	2	3	4
1450	ChemLLMBench	4	3	1	4	5	5	0	5	0	4	4	4	0	4	4	3	3	4
1451	ChemLLMBench	4	4	1	4	5	5	0	4	0	4	5	4	0	4	4	1	3	4
1452	ChemLLMBench	4	1	1	4	5	5	0	4	0	5	5	4	0	0	4	3	3	4
1453	ChemLLMBench	4	4	1	4	5	5	0	5	0	4	4	4	0	0	4	4	3	4
1454	ChemLLMBench	4	3	1	4	4	5	0	1	0	4	4	4	0	4	3	2	4	4
1455	ChemLLMBench	4	1	1	4	5	5	0	4	0	4	4	4	0	3	4	1	4	4
1456	ChemLLMBench	3	1	1	4	5	5	0	4	0	4	4	4	0	0	5	3	3	3
1457	ChemLLMBench	3	2	1	4	5	5	0	5	0	3	4	4	0	4	4	4	2	3
1458	ChemLLMBench	4	3	1	4	5	5	0	5	0	4	4	4	0	4	4	4	2	4
1459	ChemLLMBench	4	3	1	4	4	5	0	4	0	4	4	3	0	0	4	3	3	4
1460	ChemLLMBench	4	3	1	4	5	5	0	4	0	3	4	4	0	4	3	1	2	3
1461	ChemLLMBench	4	3	1	4	5	5	0	5	0	4	4	5	0	4	5	5	4	4
1462	ChemLLMBench	3	4	1	5	5	5	0	5	0	4	4	3	0	1	4	2	3	4
1463	ChemLLMBench	4	3	1	4	5	5	0	5	0	4	4	4	0	3	4	3	3	4
1464	ChemLLMBench	3	1	1	4	5	5	0	1	0	4	4	3	0	3	3	3	3	3
1465	ChemLLMBench	4	4	1	4	5	5	0	4	0	4	5	4	0	4	5	2	3	4
1466	ChemLLMBench	3	3	1	4	5	5	0	4	0	4	4	4	0	3	3	2	3	4
1467	ChemLLMBench	4	3	1	4	5	5	0	5	0	4	4	4	0	4	4	2	3	4
1468	ChemLLMBench	4	4	1	4	4	5	0	5	0	5	4	4	0	4	5	4	3	4
1469	ChemLLMBench	4	3	1	4	5	5	0	4	0	4	4	4	0	3	4	1	3	4
1470	ChemLLMBench	4	3	1	4	4	5	0	5	0	3	4	4	0	4	4	4	3	4
1471	ChemLLMBench	4	1	1	4	5	5	0	5	0	4	4	4	0	0	5	2	4	4
1472	ChemLLMBench	4	3	1	4	4	5	0	4	0	4	4	4	0	4	4	4	3	4
1473	ChemLLMBench	4	3	1	4	5	5	0	4	0	4	4	4	0	2	4	4	3	4
1474	ChemLLMBench	3	3	1	4	5	5	0	4	0	4	4	3	0	3	4	4	3	4
1475	ChemLLMBench	4	3	1	4	4	5	0	0	0	4	4	4	0	4	4	4	3	4
1476	ChemLLMBench	4	2	1	4	5	5	0	5	0	4	5	4	0	3	4	2	4	4
1477	ChemLLMBench	4	3	1	4	5	5	0	4	0	4	5	3	0	4	4	4	3	4
1478	ChemLLMBench	4	1	1	4	5	5	0	4	0	4	4	3	0	4	3	4	3	4
1479	ChemLLMBench	4	5	1	4	5	5	0	4	0	5	4	4	0	4	4	5	3	4
1480	ChemLLMBench	4	5	1	4	5	5	0	5	0	5	4	4	0	4	4	2	4	4
1481	ChemLLMBench	4	3	1	4	5	5	0	5	0	4	4	4	0	4	5	4	4	4
1482	ChemLLMBench	4	4	1	4	5	5	0	5	0	4	4	4	0	0	5	4	3	4
1483	ChemLLMBench	4	4	1	4	5	5	0	4	0	4	4	4	0	0	5	3	3	3
1484	ChemLLMBench	4	1	1	4	5	5	0	4	0	4	4	4	0	4	4	4	3	4
1485	ChemLLMBench	4	2	1	4	5	5	0	4	0	4	4	3	0	4	4	3	3	4
1486	ChemLLMBench	4	4	1	4	5	5	0	5	0	4	4	4	0	4	5	4	3	3
1487	ChemLLMBench	4	3	1	5	4	5	0	5	0	4	4	4	0	3	4	4	3	4
1488	ChemLLMBench	4	4	1	5	5	4	0	5	0	4	4	4	0	3	4	2	3	4
1489	ChemLLMBench	4	3	1	4	5	5	0	0	0	4	4	4	0	4	5	3	3	3
1490	ChemLLMBench	3	1	1	4	5	5	0	5	0	4	4	3	0	4	5	4	4	4
1491	ChemLLMBench	4	3	1	4	5	5	0	5	0	5	4	4	0	0	4	3	3	3
1492	ChemLLMBench	4	4	1	4	5	5	0	3	0	4	4	4	0	3	4	2	3	4
1493	ChemLLMBench	4	3	1	4	5	5	0	4	0	4	4	4	0	4	4	3	3	3
1494	ChemLLMBench	4	4	1	4	5	5	0	5	0	4	4	2	0	3	4	4	3	4
1495	ChemLLMBench	4	2	1	4	5	5	0	4	0	4	5	4	0	4	5	2	3	4
1496	ChemLLMBench	4	4	1	4	5	5	0	5	0	4	4	4	0	4	4	4	2	4
1497	ChemLLMBench	4	1	1	4	5	5	0	5	0	4	4	3	0	4	4	4	2	4
1498	ChemLLMBench	4	4	1	4	5	5	0	4	0	4	4	3	0	4	5	3	3	4
1499	ChemLLMBench	4	4	1	5	5	5	0	0	0	5	4	4	0	3	4	4	3	4
1500	ChemLLMBench	3	3	1	4	5	5	0	5	0	4	4	4	0	4	4	3	3	3
1501	ChemLLMBench	4	1	1	4	5	5	0	5	0	4	4	4	0	4	4	3	3	4
1502	ChemLLMBench	3	1	1	4	5	5	0	4	0	4	4	4	0	4	4	3	3	3
1503	ChemLLMBench	1	4	1	4	5	5	0	5	0	4	4	4	0	4	4	4	3	3
1504	ChemLLMBench	4	3	1	4	5	4	0	5	0	4	4	4	0	0	5	1	3	4
1505	ChemLLMBench	4	3	1	4	5	5	0	5	0	4	4	4	0	4	4	3	3	4
1506	ChemLLMBench	4	4	1	5	5	5	0	4	0	4	4	4	0	4	4	4	3	4
1507	ChemLLMBench	4	1	1	4	5	5	0	5	0	4	4	4	0	4	4	4	3	4
1508	ChemLLMBench	4	4	1	4	5	5	0	4	0	4	5	4	0	4	5	5	2	4
1509	ChemLLMBench	4	3	1	4	5	5	0	5	0	4	4	4	0	4	4	4	4	2
1510	ChemLLMBench	4	1	1	4	5	5	0	5	0	4	4	4	0	1	4	3	3	4
1511	ChemLLMBench	4	3	1	4	5	5	0	4	0	4	4	4	0	4	5	4	3	4
1512	ChemLLMBench	4	3	1	4	5	5	0	0	0	4	4	4	0	0	4	1	3	4
1513	ChemLLMBench	4	4	1	4	5	5	0	5	0	4	4	4	0	3	4	4	3	3
1514	ChemLLMBench	4	5	1	4	5	5	0	4	0	4	4	4	0	0	5	3	3	4
1515	ChemLLMBench	4	3	1	4	4	4	0	4	0	4	4	4	0	3	4	3	2	3
1516	ChemLLMBench	4	1	1	4	5	5	0	4	0	4	4	4	0	4	4	2	4	4
1517	ChemLLMBench	4	1	1	4	5	5	0	4	0	5	5	2	0	3	4	5	3	3
1518	ChemLLMBench	4	4	1	4	5	5	0	5	0	4	4	4	0	4	4	3	3	3
1519	ChemLLMBench	3	3	1	4	5	4	0	5	0	4	4	4	0	2	4	4	4	4
1520	ChemLLMBench	4	4	1	4	5	5	0	5	0	5	4	4	0	4	4	4	4	4
1521	ChemLLMBench	4	2	1	5	5	5	0	5	0	4	5	4	0	4	5	3	3	4
1522	ChemLLMBench	4	2	1	4	5	5	0	4	0	4	4	4	0	4	4	3	3	4
1523	ChemLLMBench	4	3	1	4	5	5	0	4	0	4	4	4	0	3	4	4	3	4
1524	ChemLLMBench	4	3	1	4	5	5	0	4	0	4	4	4	0	0	4	2	3	4
1525	ChemLLMBench	4	5	1	4	5	5	0	4	0	4	4	4	0	4	4	1	3	3
1526	ChemLLMBench	4	3	1	4	5	5	0	5	0	4	4	4	0	3	4	4	3	4
1527	ChemLLMBench	4	3	1	4	5	5	0	4	0	5	4	3	0	1	4	3	3	4
1528	ChemLLMBench	4	3	1	4	5	5	0	5	0	4	4	4	0	4	4	2	3	3
1529	ChemLLMBench	4	4	1	5	5	5	0	4	0	4	4	4	0	3	4	2	3	4
1530	ChemLLMBench	4	3	1	4	5	5	0	4	0	4	4	4	0	0	4	4	3	3
1531	ChemLLMBench	4	3	1	4	5	5	0	4	0	4	4	4	0	3	4	4	3	4
1532	ChemLLMBench	4	3	1	4	5	5	0	5	0	3	4	4	0	4	5	4	3	4
1533	ChemLLMBench	4	1	1	4	5	5	0	4	0	4	4	4	0	4	4	4	3	4
1534	ChemLLMBench	4	1	1	4	5	4	0	4	0	4	4	4	0	2	4	4	4	3
1535	ChemLLMBench	3	3	1	4	4	5	0	4	0	4	4	4	0	2	4	4	3	3
1536	ChemLLMBench	4	2	1	4	4	5	0	0	0	4	4	2	0	4	4	3	3	4
1537	ChemLLMBench	4	3	1	4	4	5	0	5	0	4	4	4	0	4	4	4	3	4
1538	ChemLLMBench	4	3	1	4	5	5	0	4	0	4	4	4	0	4	5	4	4	4
1539	ChemLLMBench	4	3	1	4	5	5	0	4	0	4	4	4	0	4	5	4	3	4
1540	ChemLLMBench	4	4	1	5	5	5	0	4	0	4	4	4	0	4	3	4	3	4
1541	ChemLLMBench	4	4	1	4	5	5	0	4	0	4	4	4	0	0	4	4	3	4
1542	ChemLLMBench	4	3	1	4	5	5	0	5	0	4	4	4	0	4	4	4	3	4
1543	ChemLLMBench	3	3	1	4	5	5	0	4	0	4	4	3	0	4	5	4	3	4
1544	ChemLLMBench	4	4	1	5	5	5	0	4	0	4	5	4	0	4	4	2	3	4
1545	ChemLLMBench	4	1	1	4	5	5	0	5	0	4	4	3	0	3	4	3	3	3
1546	ChemLLMBench	4	2	1	4	5	5	0	4	0	4	4	4	0	4	5	5	3	4
1547	ChemLLMBench	4	3	1	4	4	5	0	5	0	4	4	4	0	4	4	5	3	3
1548	ChemLLMBench	4	4	1	4	5	5	0	4	0	4	4	3	0	3	5	5	3	3
1549	ChemLLMBench	4	4	1	4	5	5	0	5	0	4	4	4	0	3	4	2	2	3
1550	ChemLLMBench	3	3	1	4	5	4	0	5	0	4	4	4	0	0	5	1	3	4
1551	ChemLLMBench	4	1	1	4	5	5	0	5	0	4	4	4	0	4	4	2	3	4
1552	ChemLLMBench	4	2	1	4	5	5	0	4	0	4	4	4	0	4	4	4	3	4
1553	ChemLLMBench	4	4	1	4	5	5	0	4	0	4	4	4	0	4	5	4	3	4
1554	ChemLLMBench	4	3	1	4	5	5	0	5	0	4	4	4	0	4	4	5	4	4
1555	ChemLLMBench	4	1	1	4	5	5	0	5	0	4	4	4	0	1	5	4	3	3
1556	ChemLLMBench	4	1	1	4	5	5	0	4	0	4	4	4	0	3	4	5	3	4
1557	ChemLLMBench	4	3	1	4	5	5	0	5	0	4	4	4	0	3	4	2	3	3
1558	ChemLLMBench	4	1	1	4	5	5	0	4	0	4	4	4	0	4	3	5	3	3
1559	ChemLLMBench	4	4	1	4	5	4	0	5	0	4	5	4	0	4	5	4	2	4
1560	ChemLLMBench	4	1	1	4	5	5	0	4	0	4	4	3	0	3	4	4	3	4
1561	ChemLLMBench	3	3	1	4	5	5	0	4	0	4	4	3	0	4	4	3	3	4
1562	ChemLLMBench	4	3	1	5	5	5	0	5	0	4	4	4	0	0	5	5	2	4
1563	ChemLLMBench	4	3	1	4	5	5	0	4	0	4	4	3	0	4	4	1	3	4
1564	ChemLLMBench	4	1	1	4	5	5	0	4	0	4	4	4	0	3	4	3	3	3
1565	ChemLLMBench	4	3	1	4	5	5	0	5	0	4	4	4	0	1	4	4	3	4
1566	ChemLLMBench	4	3	1	4	4	5	0	4	0	4	4	3	0	3	4	1	3	3
1567	ChemLLMBench	4	3	1	4	5	5	0	4	0	4	4	4	0	3	4	4	3	4
1568	ChemLLMBench	4	3	1	4	5	5	0	5	0	4	4	4	0	4	4	5	3	4
1569	ChemLLMBench	4	4	1	4	5	5	0	5	0	4	4	4	0	4	4	3	3	4
1570	ChemLLMBench	4	1	1	4	5	5	0	4	0	4	5	4	0	0	4	3	3	4
1571	ChemLLMBench	3	1	1	4	5	5	0	4	0	4	5	4	0	3	5	3	3	3
1572	ChemLLMBench	4	1	1	4	5	5	0	5	0	4	4	4	0	4	4	4	3	4
1573	ChemLLMBench	4	1	1	4	5	5	0	4	0	4	4	4	0	4	4	2	3	4
1574	ChemLLMBench	4	1	1	4	5	5	0	4	0	4	4	4	0	4	4	4	3	4
1575	ChemLLMBench	4	3	1	4	4	5	0	5	0	4	4	4	0	2	4	5	3	4
1576	ChemLLMBench	4	4	1	4	5	5	0	5	0	5	4	4	0	4	4	4	3	3
1577	ChemLLMBench	3	3	1	4	5	4	0	4	0	4	4	1	0	4	4	2	4	4
1578	ChemLLMBench	4	4	1	4	5	4	0	5	0	4	4	4	0	4	4	4	3	3
1579	ChemLLMBench	3	3	1	4	5	5	0	5	0	4	4	4	0	4	5	4	4	4
1580	ChemLLMBench	4	3	1	4	5	5	0	4	0	4	4	3	0	4	4	3	4	3
1581	ChemLLMBench	4	3	1	5	5	5	0	5	0	4	4	4	0	0	4	2	4	4
1582	ChemLLMBench	0	1	1	4	5	5	0	4	0	4	4	3	0	0	4	0	3	4
1583	ChemLLMBench	4	4	1	4	5	5	0	5	0	4	4	4	0	4	4	4	3	4
1584	ChemLLMBench	3	4	1	4	5	5	0	0	0	4	4	4	0	3	4	4	3	4
1585	ChemLLMBench	4	2	1	4	5	5	0	5	0	4	4	5	0	4	4	4	3	4
1586	ChemLLMBench	4	3	1	4	5	5	0	4	0	4	4	4	0	4	4	3	3	2
1587	ChemLLMBench	4	1	1	4	5	5	0	4	0	4	4	4	0	4	4	4	4	4
1588	ChemLLMBench	4	1	1	4	5	5	0	4	0	4	4	4	0	4	5	4	3	4
1589	ChemLLMBench	4	2	1	4	5	5	0	4	0	4	5	4	0	2	4	4	3	3
1590	ChemLLMBench	4	3	1	4	5	5	0	5	0	4	4	3	0	1	5	4	3	3
1591	ChemLLMBench	4	3	1	4	5	5	0	4	0	4	4	4	0	3	4	2	3	4
1592	ChemLLMBench	4	1	1	4	5	5	0	4	0	4	4	3	0	4	5	4	3	4
1593	ChemLLMBench	4	3	1	4	5	5	0	4	0	4	4	4	0	1	5	4	3	4
1594	ChemLLMBench	4	4	1	4	5	5	0	4	0	4	4	4	0	3	5	4	3	4
1595	ChemLLMBench	4	4	1	4	5	5	0	4	0	4	4	4	0	4	5	2	3	4
1596	ChemLLMBench	0	1	1	4	5	5	0	4	0	3	4	4	0	1	5	1	3	3
1597	ChemLLMBench	4	3	1	4	5	5	0	4	0	4	4	4	0	0	4	1	3	4
1598	ChemLLMBench	4	4	1	4	5	5	0	4	0	4	4	4	0	0	4	1	3	4
1599	ChemLLMBench	4	4	1	4	5	5	0	5	0	4	4	4	0	4	4	4	3	3
1600	ChemLLMBench	3	3	1	4	5	5	0	0	0	4	4	4	0	0	4	4	3	3
1601	ChemLLMBench	4	1	1	4	4	5	0	4	0	4	4	4	0	4	4	1	4	4
1602	ChemLLMBench	3	3	1	4	5	5	0	5	0	4	4	4	0	4	4	4	2	4
1603	ChemLLMBench	4	4	1	4	5	5	0	4	0	4	4	4	0	4	5	4	3	4
1604	ChemLLMBench	4	3	1	4	5	5	0	5	0	4	4	4	0	4	4	4	3	4
1605	ChemLLMBench	4	4	1	4	4	5	0	4	0	4	4	4	0	4	4	4	4	4
1606	ChemLLMBench	4	3	1	4	5	5	0	5	0	4	4	4	0	3	4	5	3	4
1607	ChemLLMBench	4	5	1	4	5	5	0	4	0	4	4	4	0	3	5	4	2	4
1608	ChemLLMBench	3	1	1	4	5	5	0	4	0	3	4	4	0	2	5	3	3	3
1609	ChemLLMBench	4	1	1	4	5	4	0	4	0	4	4	4	0	4	4	3	4	4
1610	ChemLLMBench	4	4	1	5	4	5	0	5	0	4	4	4	0	5	4	4	4	4
1611	ChemLLMBench	4	3	1	4	5	5	0	5	0	5	5	4	0	1	4	3	3	4
1612	ChemLLMBench	4	3	1	4	5	5	0	4	0	4	5	4	0	4	4	4	3	3
1613	ChemLLMBench	4	4	1	4	5	5	0	4	0	4	4	4	0	4	4	3	3	4
1614	ChemLLMBench	4	4	1	4	5	5	0	4	0	4	4	4	0	2	5	3	3	4
1615	ChemLLMBench	4	3	1	4	5	5	0	5	0	4	4	4	0	3	3	2	3	4
1616	ChemLLMBench	3	1	1	4	5	5	0	4	0	4	4	4	0	4	4	4	3	4
1617	ChemLLMBench	1	1	1	4	4	5	0	4	0	4	4	4	0	1	4	3	3	3
1618	ChemLLMBench	4	1	1	4	5	5	0	5	0	4	4	4	0	4	4	4	3	4
1619	ChemLLMBench	4	5	1	4	5	5	0	5	0	4	4	4	0	4	5	4	3	4
1620	ChemLLMBench	3	4	1	4	5	5	0	5	0	4	4	4	0	4	4	2	3	4
1621	ChemLLMBench	4	3	1	4	5	5	0	4	0	4	4	4	0	2	5	3	3	4
1622	ChemLLMBench	4	2	1	4	5	5	0	5	0	5	4	4	0	4	4	2	3	4
1623	ChemLLMBench	4	3	1	4	5	5	0	4	0	4	4	4	0	0	4	4	3	4
1624	ChemLLMBench	4	3	1	4	5	5	0	5	0	4	4	4	0	2	4	4	3	4
1625	ChemLLMBench	4	1	1	4	4	5	0	5	0	4	4	4	0	4	4	4	4	4
1626	ChemLLMBench	4	4	1	5	5	5	0	4	0	4	4	4	0	4	3	3	3	3
1627	ChemLLMBench	4	3	1	4	5	5	0	4	0	4	4	4	0	3	5	4	3	3
1628	ChemLLMBench	4	1	1	4	5	5	0	5	0	4	4	4	0	1	4	3	4	4
1629	ChemLLMBench	4	3	1	4	5	5	0	5	0	4	4	4	0	4	4	4	3	4
1630	ChemLLMBench	4	3	1	4	5	5	0	4	0	4	4	4	0	0	4	4	3	4
1631	ChemLLMBench	4	3	1	4	5	5	0	4	0	4	4	4	0	1	4	3	4	4
1632	ChemLLMBench	4	1	1	4	5	5	0	4	0	3	4	4	0	3	4	1	2	4
1633	ChemLLMBench	4	5	1	4	5	5	0	5	0	4	4	2	0	3	5	5	3	4
1634	ChemLLMBench	4	5	1	4	5	5	0	4	0	4	4	4	0	4	5	4	3	4
1635	ChemLLMBench	4	3	1	4	5	5	0	5	0	4	4	4	0	2	4	2	3	4
1636	ChemLLMBench	4	3	1	4	5	5	0	0	0	4	5	4	0	0	4	4	3	4
1637	ChemLLMBench	4	3	1	4	5	4	0	4	0	4	4	4	0	4	4	3	3	4
1638	ChemLLMBench	3	4	1	4	4	5	0	4	0	4	4	4	0	4	4	3	3	4
1639	ChemLLMBench	4	3	1	4	5	5	0	5	0	5	4	4	0	4	5	4	4	4
1640	ChemLLMBench	4	1	1	4	5	5	0	5	0	4	4	4	0	4	4	2	3	4
1641	ChemLLMBench	4	3	1	4	5	5	0	4	0	4	4	4	0	1	4	4	3	4
1642	ChemLLMBench	4	5	1	4	5	5	0	4	0	4	4	4	0	1	4	3	3	3
1643	ChemLLMBench	4	1	1	4	5	5	0	4	0	4	4	4	0	4	4	4	4	4
1644	ChemLLMBench	4	2	1	4	5	5	0	4	0	4	4	4	0	0	4	4	3	4
1645	ChemLLMBench	4	4	1	4	5	5	0	5	0	4	5	2	0	4	4	5	4	4
1646	ChemLLMBench	0	4	1	4	5	5	0	4	0	3	4	4	0	4	4	2	3	3
1647	ChemLLMBench	4	3	1	4	5	5	0	5	0	4	4	4	0	4	4	2	3	4
1648	ChemLLMBench	4	1	1	4	5	5	0	4	0	4	4	4	0	4	4	4	4	4
1649	ChemLLMBench	4	2	1	5	5	5	0	5	0	4	4	4	0	1	5	4	4	4
1650	ChemLLMBench	4	1	1	4	5	5	0	4	0	4	4	4	0	1	4	1	3	4
1651	ChemLLMBench	4	4	1	4	5	5	0	0	0	4	4	4	0	3	4	3	3	4
1652	ChemLLMBench	4	3	1	4	5	5	0	4	0	4	4	4	0	4	4	1	3	3
1653	ChemLLMBench	3	4	1	4	5	4	0	4	0	4	4	4	0	4	5	5	3	4
1654	ChemLLMBench	4	4	1	5	5	5	0	4	0	4	4	4	0	4	5	0	3	4
1655	ChemLLMBench	3	1	1	4	4	5	0	4	0	4	5	4	0	2	4	4	4	4
1656	ChemLLMBench	4	1	1	4	5	5	0	5	0	4	4	4	0	4	4	1	3	4
1657	ChemLLMBench	4	3	1	4	5	4	0	5	0	4	4	4	0	5	4	4	3	3
1658	ChemLLMBench	4	3	1	4	5	5	0	5	0	4	4	4	0	4	4	4	3	4
1659	ChemLLMBench	3	3	1	4	4	5	0	5	0	4	4	2	0	0	5	4	3	4
1660	ChemLLMBench	4	4	1	4	5	5	0	5	0	4	5	4	0	0	5	1	3	3
1661	ChemLLMBench	3	2	1	4	5	5	0	4	0	4	4	4	0	0	4	3	3	4
1662	ChemLLMBench	4	4	1	4	5	5	0	4	0	4	4	4	0	0	4	4	3	4
1663	ChemLLMBench	3	4	1	4	5	5	0	4	0	4	4	3	0	2	4	3	3	3
1664	ChemLLMBench	4	4	1	4	5	5	0	5	0	4	4	4	0	4	4	2	3	4
1665	ChemLLMBench	4	3	1	5	4	5	0	5	0	4	4	5	0	5	4	4	3	4
1666	ChemLLMBench	4	3	1	4	5	5	0	5	0	4	4	3	0	0	4	4	3	4
1667	ChemLLMBench	4	4	1	4	5	5	0	4	0	4	4	4	0	1	4	1	3	3
1668	ChemLLMBench	4	3	1	4	5	5	0	5	0	4	4	4	0	3	4	0	3	3
1669	ChemLLMBench	4	1	1	4	4	5	0	5	0	4	4	4	0	3	4	4	4	3
1670	ChemLLMBench	4	4	1	4	5	5	0	4	0	4	4	4	0	1	4	3	3	4
1671	ChemLLMBench	4	3	1	4	5	5	0	5	0	4	4	4	0	4	4	4	2	3
1672	ChemLLMBench	4	1	1	4	5	5	0	4	0	4	4	4	0	3	4	4	3	3
1673	ChemLLMBench	4	3	1	4	5	5	0	5	0	5	4	4	0	4	5	1	3	3
1674	ChemLLMBench	3	3	1	4	5	5	0	5	0	4	4	4	0	3	4	2	4	4
1675	ChemLLMBench	3	1	1	4	5	5	0	4	0	4	4	4	0	1	5	4	3	3
1676	ChemLLMBench	4	1	1	4	5	5	0	4	0	4	4	4	0	4	4	4	3	4
1677	ChemLLMBench	4	3	1	4	4	5	0	4	0	4	4	3	0	0	4	1	3	4
1678	ChemLLMBench	3	4	1	4	5	5	0	0	0	4	4	2	0	4	4	4	3	4
1679	ChemLLMBench	4	2	1	4	4	5	0	4	0	4	4	2	0	1	4	4	3	4
1680	ChemLLMBench	5	2	1	4	5	5	0	4	0	4	4	4	0	4	5	2	3	4
1681	ChemLLMBench	4	4	1	4	4	5	0	0	0	4	4	4	0	4	4	4	3	4
1682	ChemLLMBench	4	1	1	4	5	5	0	5	0	4	4	4	0	4	4	2	3	4
1683	ChemLLMBench	4	1	1	4	5	5	0	5	0	4	4	4	0	3	4	2	3	4
1684	ChemLLMBench	4	2	1	4	5	5	0	1	0	3	5	3	0	4	4	3	4	4
1685	ChemLLMBench	4	4	1	4	5	5	0	4	0	4	4	3	0	4	4	1	3	3
1686	ChemLLMBench	4	3	1	4	5	5	0	4	0	4	4	4	0	4	4	2	3	3
1687	ChemLLMBench	4	2	1	4	5	5	0	5	0	4	4	4	0	4	5	5	3	3
1688	ChemLLMBench	3	2	1	4	5	5	0	0	0	4	4	4	0	0	4	3	3	4
1689	ChemLLMBench	4	3	1	4	5	5	0	5	0	4	4	4	0	0	4	1	3	3
1690	ChemLLMBench	4	3	1	4	5	5	0	4	0	4	4	4	0	4	4	1	3	4
1691	ChemLLMBench	4	4	1	4	5	5	0	5	0	4	4	4	0	4	4	5	3	4
1692	ChemLLMBench	4	3	1	4	4	5	0	4	0	4	4	4	0	4	4	3	2	4
1693	ChemLLMBench	4	3	1	4	5	5	0	4	0	4	4	4	0	1	3	4	3	4
1694	ChemLLMBench	4	2	1	4	5	5	0	4	0	4	4	4	0	3	4	4	3	4
1695	ChemLLMBench	4	1	1	4	5	5	0	4	0	4	4	4	0	3	5	1	3	4
1696	ChemLLMBench	4	3	1	4	5	5	0	4	0	4	4	4	0	4	4	1	2	4
1697	ChemLLMBench	4	4	1	5	5	5	0	4	0	4	4	4	0	1	5	1	3	3
1698	ChemLLMBench	4	1	1	4	4	5	0	4	0	4	4	4	0	4	4	5	3	3
1699	ChemLLMBench	4	3	1	4	5	5	0	4	0	4	4	4	0	4	4	3	3	3
1700	ChemLLMBench	4	3	1	4	5	5	0	4	0	4	4	4	0	5	4	4	4	4
1701	ChemLLMBench	4	3	1	4	5	5	0	5	0	4	4	4	0	4	4	1	4	4
1702	ChemLLMBench	4	5	1	4	4	5	0	5	0	4	4	4	0	4	5	4	3	3
1703	ChemLLMBench	4	3	1	4	5	5	0	4	0	4	4	4	0	4	4	2	3	4
1704	ChemLLMBench	4	4	1	4	4	5	0	5	0	4	4	4	0	4	5	4	3	4
1705	ChemLLMBench	3	1	1	4	5	5	0	0	0	4	4	4	0	3	4	4	3	3
1706	ChemLLMBench	4	3	1	4	5	5	0	5	0	4	5	3	0	4	4	3	3	4
1707	ChemLLMBench	4	1	1	5	5	5	0	0	0	4	4	4	0	4	4	4	4	4
1708	ChemLLMBench	4	3	1	4	5	5	0	4	0	4	4	4	0	0	4	4	3	4
1709	ChemLLMBench	4	3	1	4	5	5	0	5	0	5	4	4	0	2	4	4	3	4
1710	ChemLLMBench	3	2	1	4	5	5	0	5	0	4	4	4	0	4	4	4	3	4
1711	ChemLLMBench	4	1	1	4	5	5	0	4	0	4	4	4	0	1	4	4	3	3
1712	ChemLLMBench	4	5	1	4	4	5	0	5	0	4	4	4	0	4	4	4	3	4
1713	ChemLLMBench	4	3	1	4	4	5	0	5	0	4	4	4	0	0	3	3	3	3
1714	ChemLLMBench	4	2	1	4	5	5	0	4	0	4	4	4	0	0	4	2	3	4
1715	ChemLLMBench	4	1	1	4	5	5	0	4	0	4	4	4	0	4	4	3	3	4
1716	ChemLLMBench	4	3	1	4	4	5	0	4	0	4	4	4	0	0	4	4	4	3
1717	ChemLLMBench	4	3	1	4	4	5	0	5	0	4	4	4	0	4	4	2	3	4
1718	ChemLLMBench	4	2	1	4	5	5	0	4	0	4	4	2	0	4	4	4	3	3
1719	ChemLLMBench	4	1	1	4	5	5	0	4	0	3	4	4	0	1	5	3	3	4
1720	ChemLLMBench	4	3	1	4	5	5	0	1	0	4	4	3	0	4	4	2	4	4
1721	ChemLLMBench	4	3	1	4	4	5	0	4	0	4	4	4	0	4	4	4	3	3
1722	ChemLLMBench	3	1	1	4	4	5	0	0	0	4	4	3	0	1	3	1	2	3
1723	Civil Service Examination	2	3	1	2	3	0	4	3	4	3	3	1	0	0	2	0	2	4
1724	Civil Service Examination	2	2	1	2	0	0	4	0	4	3	2	2	0	0	2	0	2	3
1725	Civil Service Examination	3	2	1	3	0	2	3	3	0	3	3	3	0	2	4	1	2	3
1726	Civil Service Examination	2	3	1	3	0	0	2	3	0	3	3	3	0	2	3	0	3	3
1727	Civil Service Examination	3	3	1	1	0	0	3	3	0	3	3	3	0	3	4	2	2	4
1728	Civil Service Examination	2	3	1	3	0	0	3	0	3	4	3	3	2	0	3	0	2	3
1729	Civil Service Examination	2	3	1	2	3	3	3	1	0	3	2	1	2	0	1	0	2	2
1730	Civil Service Examination	2	3	1	3	0	4	3	0	4	3	4	2	3	2	2	0	2	3
1731	Civil Service Examination	2	3	1	3	0	4	3	3	0	4	3	1	0	0	3	0	2	3
1732	Civil Service Examination	3	3	1	3	0	0	3	3	0	3	3	4	0	3	4	0	3	3
1733	Civil Service Examination	2	2	1	2	2	3	3	0	2	2	2	1	0	1	1	0	1	2
1734	Civil Service Examination	2	3	1	2	0	4	4	3	4	3	2	2	0	0	3	0	2	3
1735	Civil Service Examination	2	2	1	2	3	4	3	2	0	3	3	2	0	1	2	0	2	3
1736	Civil Service Examination	2	3	1	3	0	4	4	2	0	3	3	2	0	2	1	0	5	3
1737	Civil Service Examination	2	3	1	2	0	4	3	2	4	3	3	2	3	2	3	0	1	3
1738	Civil Service Examination	2	3	1	2	4	4	3	0	4	3	3	2	2	2	3	0	2	3
1739	Civil Service Examination	1	3	1	3	0	4	3	0	3	3	3	2	0	0	2	0	1	3
1740	Civil Service Examination	2	3	1	2	0	0	3	3	0	3	3	2	0	0	3	0	2	3
1741	Civil Service Examination	2	2	1	2	0	3	3	3	4	3	3	3	0	0	3	0	2	2
1742	Civil Service Examination	3	3	1	3	3	4	4	0	4	4	4	2	0	2	3	0	2	3
1743	Civil Service Examination	3	3	1	3	0	0	3	3	0	3	3	3	0	3	4	1	3	3
1744	Civil Service Examination	3	3	1	3	0	0	3	3	0	3	3	3	0	2	4	0	3	4
1745	Civil Service Examination	2	3	1	3	4	4	4	0	4	3	4	2	0	0	3	0	2	4
1746	Civil Service Examination	2	3	3	3	4	5	4	3	4	4	3	3	2	0	3	0	2	4
1747	Civil Service Examination	2	3	1	3	0	3	3	3	3	4	3	3	0	3	3	0	2	3
1748	Civil Service Examination	2	3	1	2	4	4	0	0	0	3	4	2	2	0	3	0	2	4
1749	Civil Service Examination	2	3	1	3	0	0	4	0	4	3	3	2	4	0	2	0	2	3
1750	Civil Service Examination	3	3	1	3	0	0	0	0	4	3	3	2	4	0	3	0	2	4
1751	Civil Service Examination	2	3	2	3	0	0	3	0	4	3	3	3	0	0	3	0	2	4
1752	Civil Service Examination	2	3	1	2	0	3	4	0	4	3	3	2	2	0	1	0	2	3
1753	Civil Service Examination	2	3	1	3	0	4	3	0	4	3	3	3	0	2	3	0	2	3
1754	Civil Service Examination	2	2	1	2	0	4	3	0	4	2	2	2	0	0	2	0	2	1
1755	Civil Service Examination	2	3	1	2	4	4	0	3	0	3	3	2	0	0	3	0	2	3
1756	Civil Service Examination	2	3	1	3	3	3	3	0	0	3	3	3	2	0	3	0	3	3
1757	Civil Service Examination	3	3	3	3	0	3	3	0	4	4	4	2	2	0	3	0	3	3
1758	Civil Service Examination	3	3	1	2	0	0	3	2	0	3	3	3	0	3	4	1	2	3
1759	Civil Service Examination	2	3	1	2	0	3	3	0	3	3	3	2	2	0	2	0	2	2
1760	Civil Service Examination	3	3	1	3	0	0	2	3	0	4	3	3	0	3	4	0	3	3
1761	Civil Service Examination	3	3	1	3	4	4	4	3	4	3	3	3	0	2	3	0	2	4
1762	Civil Service Examination	2	2	3	3	0	3	3	0	4	3	3	3	3	0	3	0	2	4
1763	Civil Service Examination	3	3	1	3	0	0	3	3	0	3	4	3	0	3	4	1	3	3
1764	Civil Service Examination	2	3	1	3	3	4	3	0	3	3	3	2	2	0	3	0	2	3
1765	Civil Service Examination	3	2	1	2	0	0	3	3	0	3	3	3	0	3	4	0	3	3
1766	Civil Service Examination	3	2	1	1	0	0	2	0	1	3	3	3	0	1	2	0	2	3
1767	Civil Service Examination	3	3	1	3	0	4	3	3	4	4	3	2	2	2	3	0	2	3
1768	Civil Service Examination	2	2	1	2	3	3	3	0	3	3	3	2	0	0	1	0	2	4
1769	Civil Service Examination	1	2	1	2	3	3	0	3	0	3	2	2	3	1	2	0	1	2
1770	Civil Service Examination	2	3	2	3	3	4	3	0	3	3	3	2	2	0	2	0	2	3
1771	Civil Service Examination	2	2	1	1	0	3	4	0	2	3	2	2	0	1	3	0	1	4
1772	Civil Service Examination	2	2	1	2	0	4	4	1	4	3	3	2	0	2	3	0	2	3
1773	Civil Service Examination	2	2	1	2	0	0	3	3	3	3	2	3	0	0	2	0	2	3
1774	Civil Service Examination	2	3	1	1	3	5	0	0	4	3	3	3	0	0	3	0	2	3
1775	Civil Service Examination	3	2	1	3	0	0	2	3	0	3	3	3	0	3	3	0	2	4
1776	Civil Service Examination	3	4	3	3	0	4	5	0	4	4	4	3	4	0	4	0	3	4
1777	Civil Service Examination	3	3	1	2	0	0	2	3	0	3	3	4	2	0	3	0	2	3
1778	Civil Service Examination	2	3	1	3	0	4	4	0	4	3	3	2	0	0	3	0	2	4
1779	Civil Service Examination	3	3	1	3	0	0	3	3	0	3	3	3	0	2	4	0	3	3
1780	Civil Service Examination	2	2	1	3	0	4	4	0	4	3	3	3	2	0	3	0	2	4
1781	Civil Service Examination	2	3	1	3	3	4	4	0	0	3	3	2	0	2	3	0	2	3
1782	Civil Service Examination	2	3	3	2	0	0	0	5	0	3	3	3	0	0	3	0	2	3
1783	Civil Service Examination	3	2	1	2	0	0	3	3	0	3	3	3	0	1	3	0	2	2
1784	Civil Service Examination	3	3	1	3	0	0	2	2	0	3	3	3	0	3	3	3	2	3
1785	Civil Service Examination	2	3	3	3	0	0	4	0	4	4	4	2	0	0	3	0	2	4
1786	Civil Service Examination	2	2	1	1	0	0	2	3	2	3	2	1	0	0	2	0	1	2
1787	Civil Service Examination	2	3	1	2	0	4	3	0	4	3	3	1	0	0	3	0	2	3
1788	Civil Service Examination	2	2	1	1	0	0	3	3	0	2	3	1	0	0	2	0	2	4
1789	Civil Service Examination	2	3	1	2	4	4	3	3	0	4	3	2	0	2	3	0	2	3
1790	Civil Service Examination	2	3	3	3	1	4	4	3	3	3	3	3	0	0	3	0	2	3
1791	Civil Service Examination	2	3	3	3	3	4	3	3	0	3	3	3	0	0	3	0	2	4
1792	Civil Service Examination	2	2	1	2	0	4	4	0	4	3	3	1	0	0	2	0	2	2
1793	Civil Service Examination	2	2	1	1	0	0	3	1	3	3	1	1	0	0	3	0	2	3
1794	Civil Service Examination	2	3	1	1	0	0	0	3	0	3	2	2	0	2	3	1	2	3
1795	Civil Service Examination	2	3	1	2	0	3	4	0	4	3	3	2	3	0	3	0	2	3
1796	Civil Service Examination	2	3	1	2	0	0	3	0	4	4	3	1	0	0	2	0	2	3
1797	Civil Service Examination	3	3	1	3	0	5	4	0	4	3	3	2	3	0	3	0	2	3
1798	Civil Service Examination	2	3	2	2	0	0	4	0	3	3	2	1	3	0	2	0	2	4
1799	Civil Service Examination	1	3	1	3	0	4	4	3	4	3	3	3	0	0	3	0	2	2
1800	Civil Service Examination	3	3	1	3	0	0	2	2	0	3	3	3	0	3	3	0	3	3
1801	Civil Service Examination	3	2	1	3	3	4	3	3	3	3	3	3	0	2	3	0	1	3
1802	Civil Service Examination	3	3	2	3	0	5	4	0	4	4	3	2	0	0	3	0	2	4
1803	Civil Service Examination	2	3	1	3	0	4	3	2	4	3	3	3	2	1	3	0	2	3
1804	Civil Service Examination	3	3	1	3	0	0	2	3	0	3	3	3	0	3	4	0	3	3
1805	Civil Service Examination	2	2	1	3	0	3	3	0	3	3	3	2	4	2	3	0	2	3
1806	Civil Service Examination	3	2	1	2	0	0	4	0	4	3	3	3	0	0	3	0	2	3
1807	Civil Service Examination	3	3	1	2	4	4	0	0	0	3	3	3	0	2	3	0	1	3
1808	Civil Service Examination	2	2	1	2	0	2	3	0	3	3	3	2	0	0	2	0	2	2
1809	Civil Service Examination	3	3	1	3	0	0	3	3	0	3	3	3	2	2	3	0	2	3
1810	Civil Service Examination	2	3	1	3	0	4	3	3	4	3	3	3	2	3	3	0	3	3
1811	Civil Service Examination	2	3	1	2	0	4	3	2	3	3	3	2	2	2	3	0	2	3
1812	Civil Service Examination	2	3	1	3	0	4	3	2	3	3	3	2	3	2	3	0	2	3
1813	Civil Service Examination	2	3	1	3	0	4	4	2	4	4	4	2	3	2	3	0	3	3
1814	Civil Service Examination	3	3	1	3	3	4	3	3	0	3	3	3	0	0	1	0	2	3
1815	Civil Service Examination	3	3	1	3	0	4	4	0	4	4	2	1	4	0	2	0	2	4
1816	Civil Service Examination	2	3	1	3	0	0	3	2	3	3	3	3	3	2	3	0	2	3
1817	Civil Service Examination	2	3	1	3	4	4	3	3	3	3	3	1	0	2	2	0	2	3
1818	Civil Service Examination	2	3	1	3	0	4	4	0	4	3	3	3	2	0	4	0	2	3
1819	Civil Service Examination	2	3	1	2	0	3	3	0	3	3	2	1	3	0	1	0	1	3
1820	Civil Service Examination	3	2	1	2	0	3	3	3	4	3	1	1	0	0	2	0	2	3
1821	Civil Service Examination	2	3	1	3	0	4	3	1	3	3	4	2	2	2	3	0	2	3
1822	Civil Service Examination	3	3	1	3	0	0	3	3	0	3	3	3	0	3	3	0	2	3
1823	Civil Service Examination	2	3	1	3	2	4	3	3	0	4	3	3	0	2	3	0	2	3
1824	Civil Service Examination	2	3	1	3	0	0	3	2	4	5	3	3	0	0	3	0	2	3
1825	Civil Service Examination	3	3	3	3	0	5	4	0	4	4	3	3	4	0	4	1	3	4
1826	Civil Service Examination	2	2	1	2	0	0	3	3	3	3	3	2	0	0	2	0	2	3
1827	Civil Service Examination	2	3	1	2	4	4	0	0	0	4	3	3	0	0	3	0	2	3
1828	Civil Service Examination	2	3	1	3	0	2	3	1	3	4	3	1	3	0	1	0	2	4
1829	Civil Service Examination	3	3	1	3	0	0	3	3	0	3	3	3	0	3	4	0	2	3
1830	Civil Service Examination	3	3	2	2	0	0	3	3	0	3	3	3	0	2	3	0	3	3
1831	Civil Service Examination	3	3	1	2	0	4	4	3	3	3	2	3	0	1	3	0	3	3
1832	Civil Service Examination	3	3	1	3	0	4	4	2	3	3	3	3	3	1	3	0	2	3
1833	Civil Service Examination	3	3	1	2	0	0	2	3	0	3	3	2	0	3	3	0	2	3
1834	Civil Service Examination	2	3	1	3	0	3	3	3	4	3	3	2	3	2	3	0	2	3
1835	Civil Service Examination	2	3	1	3	0	4	3	2	3	3	3	3	3	1	3	0	2	3
1836	Civil Service Examination	3	3	1	3	4	4	5	2	3	3	4	3	4	2	3	0	3	4
1837	Civil Service Examination	3	2	1	2	0	0	3	3	0	3	3	2	0	1	3	0	2	3
1838	Civil Service Examination	1	2	1	2	2	3	2	3	0	3	2	2	0	0	3	0	2	3
1839	Civil Service Examination	2	3	1	3	2	2	0	0	0	3	3	2	2	0	3	0	2	3
1840	Civil Service Examination	3	3	2	3	0	0	3	3	0	3	3	3	0	2	4	2	2	3
1841	Civil Service Examination	2	3	2	3	0	0	3	0	3	3	3	2	2	0	1	0	2	3
1842	Civil Service Examination	2	2	1	3	0	3	3	3	3	3	3	3	3	0	3	0	1	3
1843	Civil Service Examination	3	3	1	3	0	4	4	3	4	3	3	3	4	0	3	0	2	3
1844	Civil Service Examination	2	3	1	3	3	3	3	0	3	3	3	2	0	0	1	0	2	3
1845	Civil Service Examination	2	2	1	1	0	0	3	3	0	3	3	2	0	0	3	0	2	1
1846	Civil Service Examination	2	3	1	3	0	0	3	0	3	3	3	2	3	0	2	0	2	3
1847	Civil Service Examination	2	2	1	3	3	3	3	0	0	4	3	2	0	0	3	0	2	3
1848	Civil Service Examination	3	2	2	2	1	0	4	3	0	3	3	3	0	0	2	0	2	3
1849	Civil Service Examination	2	3	1	1	0	4	4	4	3	3	2	1	0	0	1	0	2	2
1850	Civil Service Examination	2	3	1	3	0	0	3	0	3	3	3	2	0	0	3	0	2	2
1851	Civil Service Examination	3	3	1	2	0	0	2	3	0	3	3	3	0	2	3	0	2	3
1852	Civil Service Examination	3	3	1	3	0	0	2	3	0	3	3	3	0	3	4	1	3	4
1853	Civil Service Examination	2	2	1	2	0	0	3	3	0	3	3	2	0	0	3	0	2	2
1854	Civil Service Examination	2	3	1	3	3	0	4	0	3	4	4	3	0	0	3	0	2	3
1855	Civil Service Examination	2	2	3	2	0	0	3	0	3	3	3	3	0	0	3	0	1	4
1856	Civil Service Examination	2	2	1	2	0	3	3	0	4	3	3	2	0	0	3	0	2	3
1857	Civil Service Examination	1	3	1	3	0	4	3	0	4	3	2	1	3	0	1	0	1	3
1858	Civil Service Examination	1	2	1	2	0	2	3	3	3	2	3	2	2	0	1	0	2	4
1859	Civil Service Examination	3	2	1	2	0	0	2	3	0	3	2	2	0	1	3	3	2	3
1860	Civil Service Examination	3	3	1	3	4	4	0	0	0	3	3	1	0	1	2	0	2	3
1861	Civil Service Examination	2	2	1	3	4	4	4	0	4	3	3	2	0	0	3	2	2	3
1862	Civil Service Examination	2	3	1	3	0	3	3	3	2	3	3	2	3	0	3	0	2	3
1863	Civil Service Examination	2	3	1	3	0	4	3	2	3	4	3	2	2	2	3	0	2	3
1864	Civil Service Examination	3	3	1	3	0	0	0	3	0	3	3	3	0	3	4	0	2	3
1865	Civil Service Examination	2	2	1	2	3	3	3	3	0	3	3	1	0	1	1	0	2	2
1866	Civil Service Examination	3	3	1	3	4	4	4	0	0	3	3	3	3	1	3	0	2	4
1867	Civil Service Examination	2	3	1	3	0	3	3	3	0	4	1	1	0	0	3	0	2	2
1868	Civil Service Examination	2	2	1	3	2	4	3	0	3	3	4	2	0	2	3	0	2	3
1869	Civil Service Examination	2	3	1	2	0	4	3	3	4	3	3	1	3	0	1	0	2	3
1870	Civil Service Examination	2	3	1	3	0	3	3	0	4	4	3	3	0	0	3	0	2	3
1871	Civil Service Examination	2	3	1	3	3	4	3	3	0	3	3	2	0	2	3	0	2	4
1872	Civil Service Examination	1	2	1	2	0	3	3	1	0	3	3	2	0	2	2	0	2	1
1873	Civil Service Examination	2	3	1	3	3	3	3	0	0	4	3	2	0	0	2	0	2	2
1874	Civil Service Examination	3	3	1	2	0	0	2	2	0	3	3	4	0	3	4	2	3	3
1875	Civil Service Examination	2	3	3	3	4	4	3	0	4	3	3	2	3	1	2	1	2	3
1876	Civil Service Examination	2	2	3	3	0	3	3	1	3	3	3	2	2	0	2	0	2	3
1877	Civil Service Examination	3	3	1	3	0	3	4	1	0	3	3	3	0	3	3	0	2	3
1878	Civil Service Examination	3	3	1	3	0	0	3	3	0	3	3	4	0	3	4	3	3	4
1879	Civil Service Examination	2	3	1	3	0	3	3	1	4	3	3	2	4	0	3	0	2	3
1880	Civil Service Examination	2	3	1	3	0	0	3	0	3	3	3	2	0	0	3	0	2	3
1881	Civil Service Examination	3	4	1	4	0	4	4	0	4	4	4	2	2	0	4	0	3	4
1882	Civil Service Examination	3	4	1	4	0	0	4	3	4	5	3	4	3	0	4	0	3	4
1883	Civil Service Examination	1	2	1	1	0	0	3	2	0	3	3	3	2	1	1	0	2	3
1884	Civil Service Examination	2	2	1	1	0	4	3	0	3	3	2	1	2	0	1	0	1	3
1885	Civil Service Examination	2	2	1	2	3	3	3	2	3	3	3	1	0	1	2	0	1	2
1886	Civil Service Examination	2	3	1	2	1	4	4	2	3	3	3	1	2	1	3	0	2	2
1887	Civil Service Examination	2	3	1	3	0	4	3	0	4	4	3	3	2	0	3	0	2	3
1888	Civil Service Examination	3	2	2	3	0	0	2	3	0	3	3	3	0	3	4	1	3	3
1889	Civil Service Examination	2	3	1	2	3	4	4	3	4	3	3	3	0	1	3	0	2	3
1890	Civil Service Examination	2	3	1	2	4	4	4	0	4	3	3	2	0	0	2	0	2	4
1891	Civil Service Examination	3	3	2	3	0	0	3	3	0	3	3	3	0	3	3	0	3	3
1892	Civil Service Examination	2	2	1	3	0	3	3	0	3	3	3	2	4	0	1	0	2	3
1893	Civil Service Examination	3	3	1	2	0	0	3	3	3	3	3	3	0	0	3	0	2	2
1894	Civil Service Examination	2	3	1	3	0	0	3	0	3	3	4	2	0	0	2	0	2	3
1895	Civil Service Examination	2	3	3	3	0	3	3	1	4	3	3	3	4	0	3	0	2	3
1896	Civil Service Examination	2	3	1	2	0	0	3	0	3	3	3	2	2	0	2	0	2	2
1897	Civil Service Examination	2	3	1	3	0	3	3	0	4	3	3	2	0	0	3	0	2	3
1898	Civil Service Examination	2	3	1	2	0	0	3	0	3	3	3	1	3	0	2	0	1	3
1899	Civil Service Examination	3	3	1	3	0	0	3	3	0	3	3	3	0	2	3	1	2	3
1900	Civil Service Examination	2	3	1	1	0	3	4	0	3	3	3	1	2	0	3	0	2	3
1901	Civil Service Examination	2	2	1	2	0	3	3	0	3	3	3	2	0	0	2	0	2	3
1902	Civil Service Examination	2	3	1	3	0	4	4	2	4	3	4	3	0	2	4	0	3	4
1903	Civil Service Examination	3	2	1	3	0	0	2	3	0	3	2	3	0	3	3	1	2	3
1904	Civil Service Examination	3	2	1	3	0	0	2	3	0	3	3	3	0	3	3	0	2	2
1905	Civil Service Examination	2	2	1	1	0	2	2	2	0	2	1	2	0	2	1	0	2	1
1906	Civil Service Examination	3	3	1	3	0	4	3	1	4	3	3	2	3	0	3	0	2	3
1907	Civil Service Examination	2	3	1	2	0	3	3	0	4	3	3	3	4	0	2	0	2	4
1908	Civil Service Examination	3	3	3	3	0	3	3	0	3	3	3	2	3	0	3	0	2	3
1909	Civil Service Examination	1	2	1	2	0	0	3	0	1	2	3	1	2	0	2	0	2	3
1910	Civil Service Examination	2	2	1	2	0	3	3	0	2	3	3	1	0	0	1	0	2	3
1911	Civil Service Examination	2	3	1	2	4	5	3	0	4	3	3	2	0	0	3	0	2	3
1912	Civil Service Examination	3	2	1	2	0	0	3	3	0	3	3	2	0	1	2	0	2	2
1913	Civil Service Examination	2	3	1	2	0	0	3	0	3	3	2	2	2	0	3	0	3	3
1914	Civil Service Examination	2	3	1	3	0	0	3	0	5	4	3	3	0	0	3	0	2	4
1915	Civil Service Examination	2	3	2	3	0	5	4	2	3	4	3	2	3	0	3	0	2	3
1916	Civil Service Examination	2	3	1	3	0	0	3	3	0	3	3	4	0	2	3	0	3	3
1917	Civil Service Examination	3	3	1	2	0	0	3	3	0	3	3	3	0	2	3	0	3	4
1918	Civil Service Examination	2	2	1	1	4	4	0	4	0	3	3	1	0	0	1	0	1	3
1919	Civil Service Examination	3	3	2	4	0	4	4	0	4	3	3	3	4	0	4	0	3	4
1920	Civil Service Examination	2	3	1	3	0	0	3	0	4	3	3	3	2	0	3	0	2	3
1921	Civil Service Examination	3	3	1	4	0	0	3	3	0	4	4	4	0	3	4	0	3	4
1922	Civil Service Examination	2	3	1	3	0	0	4	4	0	3	2	2	0	1	3	0	3	4
1923	Civil Service Examination	2	2	1	2	3	4	4	0	4	4	3	2	0	1	3	0	2	3
1924	Civil Service Examination	2	2	1	2	0	2	2	3	0	3	3	3	0	1	3	3	2	3
1925	Civil Service Examination	3	3	1	2	0	0	3	3	0	3	3	3	0	2	4	1	2	3
1926	Civil Service Examination	2	2	1	2	3	4	0	0	3	3	3	2	2	0	3	2	2	3
1927	Civil Service Examination	2	3	1	3	4	4	4	0	4	3	3	2	2	2	3	0	2	4
1928	Civil Service Examination	2	3	1	3	0	3	3	0	3	3	3	3	3	1	3	0	2	3
1929	Civil Service Examination	4	3	1	3	0	0	3	3	0	3	3	3	0	3	4	3	2	4
1930	Civil Service Examination	2	3	1	3	0	4	3	3	4	3	3	2	3	2	3	0	2	3
1931	Civil Service Examination	2	2	1	2	2	3	2	0	3	3	2	2	0	0	3	0	2	2
1932	Civil Service Examination	2	3	1	3	3	4	0	0	0	3	3	2	0	0	3	2	2	4
1933	Civil Service Examination	1	2	1	1	0	4	3	0	3	2	2	1	0	0	1	0	1	1
1934	Civil Service Examination	3	2	1	2	4	3	4	0	0	3	3	3	3	0	3	0	2	3
1935	Civil Service Examination	2	2	1	1	0	0	3	3	0	2	3	1	0	0	2	0	2	2
1936	Civil Service Examination	2	2	1	2	3	4	3	0	0	3	3	2	0	0	3	0	2	3
1937	Civil Service Examination	3	3	2	3	0	0	2	2	0	3	3	3	0	3	3	3	3	4
1938	Civil Service Examination	2	2	1	2	0	0	2	2	0	3	2	3	0	2	3	3	2	2
1939	Civil Service Examination	2	3	1	3	0	4	4	3	4	3	3	2	0	0	3	0	3	4
1940	Civil Service Examination	3	3	1	2	0	4	4	0	3	3	3	2	0	0	3	0	2	3
1941	Civil Service Examination	3	3	1	3	3	4	4	0	3	4	3	3	4	0	3	0	2	3
1942	Civil Service Examination	2	2	1	1	0	2	3	3	0	3	1	2	2	0	2	0	2	3
1943	Civil Service Examination	3	3	1	3	3	4	3	0	4	3	3	2	3	0	3	0	2	3
1944	Civil Service Examination	3	3	1	3	0	0	3	3	4	3	3	3	0	0	3	0	2	3
1945	Civil Service Examination	2	3	1	3	0	0	3	4	0	3	3	2	0	0	3	0	2	3
1946	Civil Service Examination	3	3	1	3	0	0	2	3	0	3	3	3	0	2	3	2	3	3
1947	Civil Service Examination	3	3	1	3	0	0	3	3	0	3	3	4	0	3	4	0	3	3
1948	Civil Service Examination	3	2	1	3	0	0	2	2	0	3	3	3	0	3	3	2	2	4
1949	Civil Service Examination	1	2	1	2	3	4	4	3	0	3	3	2	0	2	1	0	2	2
1950	Civil Service Examination	2	3	1	3	0	0	3	3	3	4	3	3	0	0	3	0	1	3
1951	Civil Service Examination	2	3	1	3	0	4	3	2	3	3	3	3	0	3	3	0	2	3
1952	Civil Service Examination	2	3	1	3	0	0	3	0	3	3	2	2	3	0	2	0	1	3
1953	Civil Service Examination	2	2	1	3	1	3	3	0	3	3	3	3	1	0	3	0	2	3
1954	Civil Service Examination	2	3	1	2	0	4	3	0	4	3	3	2	3	0	3	0	2	3
1955	Civil Service Examination	2	3	3	3	0	4	4	2	4	4	4	2	0	1	3	0	2	3
1956	Civil Service Examination	2	2	1	3	0	3	3	0	3	3	2	2	1	1	1	0	2	2
1957	Civil Service Examination	2	2	1	2	0	0	3	3	3	3	2	1	0	0	2	0	2	2
1958	Civil Service Examination	1	1	1	1	0	0	3	3	0	2	1	1	0	0	1	0	2	3
1959	Civil Service Examination	1	2	1	1	0	0	3	3	3	3	2	2	0	0	3	0	2	3
1960	Civil Service Examination	2	3	3	3	0	0	3	3	4	4	3	3	0	0	3	0	2	3
1961	Civil Service Examination	3	3	1	2	0	0	3	3	0	3	3	3	0	2	3	0	2	3
1962	Civil Service Examination	3	2	1	3	0	0	2	3	0	3	3	3	0	3	4	0	3	3
1963	Civil Service Examination	3	3	1	3	0	0	2	3	0	3	3	3	2	3	4	0	3	3
1964	Civil Service Examination	1	3	1	2	0	0	3	3	0	3	2	3	0	0	1	0	2	2
1965	Civil Service Examination	2	2	1	3	3	4	0	0	0	3	4	2	0	0	3	0	2	4
1966	Civil Service Examination	3	3	1	3	0	0	3	3	0	3	3	3	0	3	3	0	2	3
1967	Civil Service Examination	3	2	1	2	0	0	2	2	0	3	2	2	0	1	3	2	2	2
1968	Civil Service Examination	2	3	1	3	0	3	4	0	4	3	3	3	3	1	3	0	2	4
1969	Civil Service Examination	2	3	1	3	4	4	0	0	0	3	3	2	0	1	3	0	2	4
1970	Civil Service Examination	2	3	3	3	0	4	3	0	4	3	4	2	0	0	3	0	2	4
1971	Civil Service Examination	2	2	1	2	3	0	0	3	0	3	1	2	0	0	2	0	2	3
1972	Civil Service Examination	2	3	1	3	0	3	3	0	3	3	3	2	3	0	3	0	2	3
1973	Civil Service Examination	3	2	1	2	0	4	3	3	4	3	3	2	2	0	4	0	2	3
1974	Civil Service Examination	3	3	1	3	0	0	2	3	0	3	3	3	0	3	4	0	2	3
1975	Civil Service Examination	2	2	1	3	3	4	3	3	4	3	3	3	2	0	3	0	2	3
1976	Civil Service Examination	3	2	1	2	0	4	3	3	2	3	4	2	2	3	3	0	2	2
1977	Civil Service Examination	2	3	1	2	2	3	3	0	3	3	2	1	0	0	1	0	2	3
1978	Civil Service Examination	2	2	1	2	3	4	3	3	2	3	3	1	2	2	2	0	2	3
1979	Civil Service Examination	2	3	3	3	0	4	4	1	4	3	4	3	3	0	3	0	2	3
1980	Civil Service Examination	2	3	1	3	0	4	4	0	4	3	3	3	4	0	3	0	2	4
1981	Civil Service Examination	2	3	1	3	0	0	3	0	4	3	3	3	3	0	3	0	2	3
1982	Civil Service Examination	2	3	1	3	4	4	4	3	0	3	3	2	0	2	1	0	2	4
1983	Civil Service Examination	2	3	1	2	3	3	3	0	3	3	3	3	2	0	3	0	2	3
1984	Civil Service Examination	2	3	2	3	0	4	3	0	4	3	3	2	2	0	3	0	2	3
1985	Civil Service Examination	2	2	1	1	2	0	3	3	2	3	3	1	0	0	2	0	2	2
1986	Civil Service Examination	2	3	1	3	0	4	3	0	4	3	4	2	3	0	3	0	1	2
1987	Civil Service Examination	2	3	1	3	0	4	4	0	4	4	3	3	5	0	3	0	2	4
1988	Civil Service Examination	2	3	1	2	0	4	4	3	4	3	3	2	4	0	3	0	1	3
1989	Civil Service Examination	2	3	1	2	3	3	2	0	2	3	2	1	0	1	2	0	2	1
1990	Civil Service Examination	2	3	2	3	4	4	3	2	3	3	3	2	0	2	3	0	2	3
1991	Civil Service Examination	2	3	1	3	3	4	4	0	4	4	3	3	2	2	3	0	2	4
1992	Civil Service Examination	2	3	1	3	3	4	3	0	0	3	3	2	0	1	3	0	2	3
1993	Civil Service Examination	1	3	1	3	1	4	3	3	1	3	3	3	0	0	3	0	2	3
1994	Civil Service Examination	2	3	1	3	2	3	3	0	0	3	3	2	2	0	3	0	1	4
1995	Civil Service Examination	3	3	1	3	0	0	2	3	0	3	3	2	0	2	4	0	2	3
1996	Civil Service Examination	3	3	1	3	0	0	2	3	0	3	3	3	0	3	4	0	3	3
1997	Civil Service Examination	3	3	1	3	0	0	3	3	3	3	3	3	2	0	3	0	2	4
1998	Civil Service Examination	1	2	1	2	0	4	3	0	0	3	3	2	0	1	3	0	2	3
[truncated: 14,109 more rows]
