# Supplementary material for: General scales unlock AI evaluation with explanatory and predictive power
Source: Nature. 2026 Apr 1;652(8108):58–67. doi: 10.1038/s41586-026-10303-2 (PMC13043289; doi:10.1038/s41586-026-10303-2)
Supplement: Supplementary file 5 — Source Data Fig. 3 [file 41586_2026_10303_MOESM5_ESM.csv]

Dimension	Group	Model	Data_Type	X_Value_Demand	Y_Value_SuccessProbability	Sample_Size_n
AS	GPT/o1	babbage-002	Regression Curve	0.0	0.4841878800743992
AS	GPT/o1	babbage-002	Regression Curve	0.1	0.46668692155499364
AS	GPT/o1	babbage-002	Regression Curve	0.2	0.4492675706536551
AS	GPT/o1	babbage-002	Regression Curve	0.30000000000000004	0.4319717697039714
AS	GPT/o1	babbage-002	Regression Curve	0.4	0.4148402659112583
AS	GPT/o1	babbage-002	Regression Curve	0.5	0.39791223701350986
AS	GPT/o1	babbage-002	Regression Curve	0.6000000000000001	0.38122494839308096
AS	GPT/o1	babbage-002	Regression Curve	0.7000000000000001	0.36481344766006274
AS	GPT/o1	babbage-002	Regression Curve	0.8	0.34871030149448795
AS	GPT/o1	babbage-002	Regression Curve	0.9	0.33294537819380354
AS	GPT/o1	babbage-002	Regression Curve	1.0	0.317545677987265
AS	GPT/o1	babbage-002	Regression Curve	1.1	0.30253521181096543
AS	GPT/o1	babbage-002	Regression Curve	1.2000000000000002	0.2879349279416012
AS	GPT/o1	babbage-002	Regression Curve	1.3	0.273762684711018
AS	GPT/o1	babbage-002	Regression Curve	1.4000000000000001	0.2600332665039754
AS	GPT/o1	babbage-002	Regression Curve	1.5	0.24675843940397227
AS	GPT/o1	babbage-002	Regression Curve	1.6	0.23394704221038143
AS	GPT/o1	babbage-002	Regression Curve	1.7000000000000002	0.2216051081076344
AS	GPT/o1	babbage-002	Regression Curve	1.8	0.20973601201720007
AS	GPT/o1	babbage-002	Regression Curve	1.9000000000000001	0.19834063859107778
AS	GPT/o1	babbage-002	Regression Curve	2.0	0.18741756589093989
AS	GPT/o1	babbage-002	Regression Curve	2.1	0.17696326001538637
AS	GPT/o1	babbage-002	Regression Curve	2.2	0.1669722762624167
AS	GPT/o1	babbage-002	Regression Curve	2.3000000000000003	0.15743746281822815
AS	GPT/o1	babbage-002	Regression Curve	2.4000000000000004	0.14835016342091845
AS	GPT/o1	babbage-002	Regression Curve	2.5	0.13970041593484897
AS	GPT/o1	babbage-002	Regression Curve	2.6	0.13147714426746934
AS	GPT/o1	babbage-002	Regression Curve	2.7	0.12366834154780472
AS	GPT/o1	babbage-002	Regression Curve	2.8000000000000003	0.11626124295056806
AS	GPT/o1	babbage-002	Regression Curve	2.9000000000000004	0.10924248698143574
AS	GPT/o1	babbage-002	Regression Curve	3.0	0.10259826443009828
AS	GPT/o1	babbage-002	Regression Curve	3.1	0.09631445454382863
AS	GPT/o1	babbage-002	Regression Curve	3.2	0.09037674827353216
AS	GPT/o1	babbage-002	Regression Curve	3.3000000000000003	0.08477075869660955
AS	GPT/o1	babbage-002	Regression Curve	3.4000000000000004	0.07948211892812669
AS	GPT/o1	babbage-002	Regression Curve	3.5	0.0744965679965609
AS	GPT/o1	babbage-002	Regression Curve	3.6	0.06980002528641235
AS	GPT/o1	babbage-002	Regression Curve	3.7	0.06537865424134853
AS	GPT/o1	babbage-002	Regression Curve	3.8000000000000003	0.06121891608262348
AS	GPT/o1	babbage-002	Regression Curve	3.9000000000000004	0.057307614332642254
AS	GPT/o1	babbage-002	Regression Curve	4.0	0.05363193094692427
AS	GPT/o1	babbage-002	Regression Curve	4.1000000000000005	0.05017945485331081
AS	GPT/o1	babbage-002	Regression Curve	4.2	0.046938203678669174
AS	GPT/o1	babbage-002	Regression Curve	4.3	0.04389663941380357
AS	GPT/o1	babbage-002	Regression Curve	4.4	0.041043678729626144
AS	GPT/o1	babbage-002	Regression Curve	4.5	0.03836869861430819
AS	GPT/o1	babbage-002	Regression Curve	4.6000000000000005	0.03586153795418201
AS	GPT/o1	babbage-002	Regression Curve	4.7	0.03351249563230509
AS	GPT/o1	babbage-002	Regression Curve	4.800000000000001	0.03131232566920761
AS	GPT/o1	babbage-002	Regression Curve	4.9	0.02925222988152394
AS	GPT/o1	babbage-002	Regression Curve	5.0	0.027323848486794346
AS	GPT/o1	babbage-002	Regression Curve	5.1000000000000005	0.025519249037349607
AS	GPT/o1	babbage-002	Regression Curve	5.2	0.023830914023296075
AS	GPT/o1	babbage-002	Regression Curve	5.300000000000001	0.02225172744449954
AS	GPT/o1	babbage-002	Regression Curve	5.4	0.0207749606142882
AS	GPT/o1	babbage-002	Regression Curve	5.5	0.01939425742342821
AS	GPT/o1	babbage-002	Regression Curve	5.6000000000000005	0.018103619261760767
AS	GPT/o1	babbage-002	Regression Curve	5.7	0.016897389766657486
AS	GPT/o1	babbage-002	Regression Curve	5.800000000000001	0.015770239542038732
AS	GPT/o1	babbage-002	Regression Curve	5.9	0.014717150968963871
AS	GPT/o1	babbage-002	Regression Curve	6.0	0.013733403208576174
AS	GPT/o1	babbage-002	Regression Curve	6.1000000000000005	0.012814557480293285
AS	GPT/o1	babbage-002	Regression Curve	6.2	0.011956442682392687
AS	GPT/o1	babbage-002	Regression Curve	6.300000000000001	0.011155141408366941
AS	GPT/o1	babbage-002	Regression Curve	6.4	0.010406976400438497
AS	GPT/o1	babbage-002	Regression Curve	6.5	0.009708497471252638
AS	GPT/o1	babbage-002	Regression Curve	6.6000000000000005	0.00905646891584795
AS	GPT/o1	babbage-002	Regression Curve	6.7	0.008447857428380962
AS	GPT/o1	babbage-002	Regression Curve	6.800000000000001	0.007879820531612104
AS	GPT/o1	babbage-002	Regression Curve	6.9	0.007349695521711445
AS	GPT/o1	babbage-002	Regression Curve	7.0	0.0068549889263931916
AS	GPT/o1	babbage-002	Regression Curve	7.1000000000000005	0.0063933664706279664
AS	GPT/o1	babbage-002	Regression Curve	7.2	0.005962643541110162
AS	GPT/o1	babbage-002	Regression Curve	7.300000000000001	0.005560776138185717
AS	GPT/o1	babbage-002	Regression Curve	7.4	0.005185852301992038
AS	GPT/o1	babbage-002	Regression Curve	7.5	0.004836083998054516
AS	GPT/o1	babbage-002	Regression Curve	7.6000000000000005	0.004509799446460064
AS	GPT/o1	babbage-002	Regression Curve	7.7	0.004205435877930033
AS	GPT/o1	babbage-002	Regression Curve	7.800000000000001	0.003921532699593677
AS	GPT/o1	babbage-002	Regression Curve	7.9	0.0036567250529748237
AS	GPT/o1	babbage-002	Regression Curve	8.0	0.0034097377466106743
AS	GPT/o1	babbage-002	Regression Curve	8.1	0.0031793795457892844
AS	GPT/o1	babbage-002	Regression Curve	8.200000000000001	0.002964537802092267
AS	GPT/o1	babbage-002	Regression Curve	8.3	0.002764173405736702
AS	GPT/o1	babbage-002	Regression Curve	8.4	0.0025773160441034094
AS	GPT/o1	babbage-002	Regression Curve	8.5	0.0024030597502993226
AS	GPT/o1	babbage-002	Regression Curve	8.6	0.0022405587261135466
AS	GPT/o1	babbage-002	Regression Curve	8.700000000000001	0.0020890234242766843
AS	GPT/o1	babbage-002	Regression Curve	8.8	0.001947716875509399
AS	GPT/o1	babbage-002	Regression Curve	8.9	0.0018159512464396646
AS	GPT/o1	babbage-002	Regression Curve	9.0	0.0016930846150704799
AS	GPT/o1	babbage-002	Regression Curve	9.1	0.0015785179510844026
AS	GPT/o1	babbage-002	Regression Curve	9.200000000000001	0.0014716922888726098
AS	GPT/o1	babbage-002	Regression Curve	9.3	0.001372086081769827
AS	GPT/o1	babbage-002	Regression Curve	9.4	0.0012792127265587332
AS	GPT/o1	babbage-002	Regression Curve	9.5	0.0011926182478755984
AS	GPT/o1	babbage-002	Regression Curve	9.600000000000001	0.0011118791327005971
AS	GPT/o1	babbage-002	Regression Curve	9.700000000000001	0.0010366003056498665
AS	GPT/o1	babbage-002	Regression Curve	9.8	0.0009664132363007232
AS	GPT/o1	babbage-002	Regression Curve	9.9	0.0009009741702756754
AS	GPT/o1	babbage-002	Regression Curve	10.0	0.000839962476284408
AS	GPT/o1	babbage-002	Empirical Data	1.0	0.125	16.0
AS	GPT/o1	babbage-002	Empirical Data	2.0	0.15141955835962145	317.0
AS	GPT/o1	babbage-002	Empirical Data	3.0	0.18835098335854766	1322.0
AS	GPT/o1	babbage-002	Empirical Data	4.0	0.009316770186335404	322.0
AS	GPT/o1	babbage-002	Empirical Data	5.0	0.0	19.0
AS	GPT/o1	davinci-002	Regression Curve	0.0	0.7627521844970709
AS	GPT/o1	davinci-002	Regression Curve	0.1	0.7454423593781005
AS	GPT/o1	davinci-002	Regression Curve	0.2	0.7273210862590643
AS	GPT/o1	davinci-002	Regression Curve	0.30000000000000004	0.7084144038772923
AS	GPT/o1	davinci-002	Regression Curve	0.4	0.6887577779387434
AS	GPT/o1	davinci-002	Regression Curve	0.5	0.6683963165372742
AS	GPT/o1	davinci-002	Regression Curve	0.6000000000000001	0.6473847608583524
AS	GPT/o1	davinci-002	Regression Curve	0.7000000000000001	0.6257872270624135
AS	GPT/o1	davinci-002	Regression Curve	0.8	0.6036766844845268
AS	GPT/o1	davinci-002	Regression Curve	0.9	0.5811341666281858
AS	GPT/o1	davinci-002	Regression Curve	1.0	0.5582477242520439
AS	GPT/o1	davinci-002	Regression Curve	1.1	0.5351111433017879
AS	GPT/o1	davinci-002	Regression Curve	1.2000000000000002	0.5118224635171268
AS	GPT/o1	davinci-002	Regression Curve	1.3	0.4884823451766325
AS	GPT/o1	davinci-002	Regression Curve	1.4000000000000001	0.4651923406184322
AS	GPT/o1	davinci-002	Regression Curve	1.5	0.4420531330587586
AS	GPT/o1	davinci-002	Regression Curve	1.6	0.4191628072735851
AS	GPT/o1	davinci-002	Regression Curve	1.7000000000000002	0.3966152147176317
AS	GPT/o1	davinci-002	Regression Curve	1.8	0.37449848981837486
AS	GPT/o1	davinci-002	Regression Curve	1.9000000000000001	0.35289376504556613
AS	GPT/o1	davinci-002	Regression Curve	2.0	0.33187412074984785
AS	GPT/o1	davinci-002	Regression Curve	2.1	0.3115037926982351
AS	GPT/o1	davinci-002	Regression Curve	2.2	0.29183764677903046
AS	GPT/o1	davinci-002	Regression Curve	2.3000000000000003	0.2729209175135552
AS	GPT/o1	davinci-002	Regression Curve	2.4000000000000004	0.2547891956470705
AS	GPT/o1	davinci-002	Regression Curve	2.5	0.23746864081945332
AS	GPT/o1	davinci-002	Regression Curve	2.6	0.22097638850200924
AS	GPT/o1	davinci-002	Regression Curve	2.7	0.20532111613947632
AS	GPT/o1	davinci-002	Regression Curve	2.8000000000000003	0.1905037316417453
AS	GPT/o1	davinci-002	Regression Curve	2.9000000000000004	0.17651814774147984
AS	GPT/o1	davinci-002	Regression Curve	3.0	0.1633521078719581
AS	GPT/o1	davinci-002	Regression Curve	3.1	0.15098803267003624
AS	GPT/o1	davinci-002	Regression Curve	3.2	0.13940386051509526
AS	GPT/o1	davinci-002	Regression Curve	3.3000000000000003	0.12857386025562195
AS	GPT/o1	davinci-002	Regression Curve	3.4000000000000004	0.11846939909297825
AS	GPT/o1	davinci-002	Regression Curve	3.5	0.10905965320568722
AS	GPT/o1	davinci-002	Regression Curve	3.6	0.10031225290541561
AS	GPT/o1	davinci-002	Regression Curve	3.7	0.0921938577904479
AS	GPT/o1	davinci-002	Regression Curve	3.8000000000000003	0.08467066044085209
AS	GPT/o1	davinci-002	Regression Curve	3.9000000000000004	0.07770881967039601
AS	GPT/o1	davinci-002	Regression Curve	4.0	0.07127482624054439
AS	GPT/o1	davinci-002	Regression Curve	4.1000000000000005	0.06533580530436126
AS	GPT/o1	davinci-002	Regression Curve	4.2	0.05985976075074944
AS	GPT/o1	davinci-002	Regression Curve	4.3	0.05481576713648841
AS	GPT/o1	davinci-002	Regression Curve	4.4	0.0501741150992787
AS	GPT/o1	davinci-002	Regression Curve	4.5	0.04590641610922282
AS	GPT/o1	davinci-002	Regression Curve	4.6000000000000005	0.04198567220137528
AS	GPT/o1	davinci-002	Regression Curve	4.7	0.03838631599198303
AS	GPT/o1	davinci-002	Regression Curve	4.800000000000001	0.035084225860534585
AS	GPT/o1	davinci-002	Regression Curve	4.9	0.03205672071469051
AS	GPT/o1	davinci-002	Regression Curve	5.0	0.02928253827347374
AS	GPT/o1	davinci-002	Regression Curve	5.1000000000000005	0.026741800326624748
AS	GPT/o1	davinci-002	Regression Curve	5.2	0.0244159679696537
AS	GPT/o1	davinci-002	Regression Curve	5.300000000000001	0.022287789384853655
AS	GPT/o1	davinci-002	Regression Curve	5.4	0.020341242344475357
AS	GPT/o1	davinci-002	Regression Curve	5.5	0.018561473256497537
AS	GPT/o1	davinci-002	Regression Curve	5.6000000000000005	0.01693473425680557
AS	GPT/o1	davinci-002	Regression Curve	5.7	0.015448319573341694
AS	GPT/o1	davinci-002	Regression Curve	5.800000000000001	0.014090502146036205
AS	GPT/o1	davinci-002	Regression Curve	5.9	0.012850471278489126
AS	GPT/o1	davinci-002	Regression Curve	6.0	0.011718271920464715
AS	GPT/o1	davinci-002	Regression Curve	6.1000000000000005	0.01068474603114253
AS	GPT/o1	davinci-002	Regression Curve	6.2	0.00974147634858562
AS	GPT/o1	davinci-002	Regression Curve	6.300000000000001	0.008880732788001293
AS	GPT/o1	davinci-002	Regression Curve	6.4	0.008095421607226962
AS	GPT/o1	davinci-002	Regression Curve	6.5	0.007379037409846679
AS	GPT/o1	davinci-002	Regression Curve	6.6000000000000005	0.006725618002058003
AS	GPT/o1	davinci-002	Regression Curve	6.7	0.0061297020767418975
AS	GPT/o1	davinci-002	Regression Curve	6.800000000000001	0.0055862896652714095
AS	GPT/o1	davinci-002	Regression Curve	6.9	0.005090805272793747
AS	GPT/o1	davinci-002	Regression Curve	7.0	0.004639063594620856
AS	GPT/o1	davinci-002	Regression Curve	7.1000000000000005	0.004227237698752615
AS	GPT/o1	davinci-002	Regression Curve	7.2	0.003851829551398266
AS	GPT/o1	davinci-002	Regression Curve	7.300000000000001	0.003509642757780335
AS	GPT/o1	davinci-002	Regression Curve	7.4	0.0031977573887641726
AS	GPT/o1	davinci-002	Regression Curve	7.5	0.002913506764339286
AS	GPT/o1	davinci-002	Regression Curve	7.6000000000000005	0.0026544560671751837
AS	GPT/o1	davinci-002	Regression Curve	7.7	0.002418382662962592
AS	GPT/o1	davinci-002	Regression Curve	7.800000000000001	0.0022032580086852153
AS	GPT/o1	davinci-002	Regression Curve	7.9	0.0020072310350671206
AS	GPT/o1	davinci-002	Regression Curve	8.0	0.001828612894979337
AS	GPT/o1	davinci-002	Regression Curve	8.1	0.0016658629753858259
AS	GPT/o1	davinci-002	Regression Curve	8.200000000000001	0.0015175760763199034
AS	GPT/o1	davinci-002	Regression Curve	8.3	0.0013824706662960602
AS	GPT/o1	davinci-002	Regression Curve	8.4	0.0012593781293926403
AS	GPT/o1	davinci-002	Regression Curve	8.5	0.001147232924923552
AS	GPT/o1	davinci-002	Regression Curve	8.6	0.001045063586104154
AS	GPT/o1	davinci-002	Regression Curve	8.700000000000001	0.0009519844893745054
AS	GPT/o1	davinci-002	Regression Curve	8.8	0.0008671883310496424
AS	GPT/o1	davinci-002	Regression Curve	8.9	0.0007899392527080762
AS	GPT/o1	davinci-002	Regression Curve	9.0	0.0007195665611999666
AS	GPT/o1	davinci-002	Regression Curve	9.1	0.0006554589933542876
AS	GPT/o1	davinci-002	Regression Curve	9.200000000000001	0.0005970594793932231
AS	GPT/o1	davinci-002	Regression Curve	9.3	0.0005438603627283412
AS	GPT/o1	davinci-002	Regression Curve	9.4	0.0004953990372255379
AS	GPT/o1	davinci-002	Regression Curve	9.5	0.0004512539661948585
AS	GPT/o1	davinci-002	Regression Curve	9.600000000000001	0.00041104105029836943
AS	GPT/o1	davinci-002	Regression Curve	9.700000000000001	0.0003744103142867132
AS	GPT/o1	davinci-002	Regression Curve	9.8	0.0003410428849851109
AS	GPT/o1	davinci-002	Regression Curve	9.9	0.000310648235265132
AS	GPT/o1	davinci-002	Regression Curve	10.0	0.0002829616708718383
AS	GPT/o1	davinci-002	Empirical Data	1.0	0.3125	16.0
AS	GPT/o1	davinci-002	Empirical Data	2.0	0.2870662460567823	317.0
AS	GPT/o1	davinci-002	Empirical Data	3.0	0.2723146747352496	1322.0
AS	GPT/o1	davinci-002	Empirical Data	4.0	0.012422360248447204	322.0
AS	GPT/o1	davinci-002	Empirical Data	5.0	0.05263157894736842	19.0
AS	GPT/o1	gpt-35-turbo	Regression Curve	0.0	0.9844741363934417
AS	GPT/o1	gpt-35-turbo	Regression Curve	0.1	0.9818416224131726
AS	GPT/o1	gpt-35-turbo	Regression Curve	0.2	0.9787723726879112
AS	GPT/o1	gpt-35-turbo	Regression Curve	0.30000000000000004	0.9751974431277811
AS	GPT/o1	gpt-35-turbo	Regression Curve	0.4	0.9710382768386612
AS	GPT/o1	gpt-35-turbo	Regression Curve	0.5	0.9662058250482062
AS	GPT/o1	gpt-35-turbo	Regression Curve	0.6000000000000001	0.9605997642349523
AS	GPT/o1	gpt-35-turbo	Regression Curve	0.7000000000000001	0.9541078945899625
AS	GPT/o1	gpt-35-turbo	Regression Curve	0.8	0.9466058327561112
AS	GPT/o1	gpt-35-turbo	Regression Curve	0.9	0.9379571434952522
AS	GPT/o1	gpt-35-turbo	Regression Curve	1.0	0.9280140886450816
AS	GPT/o1	gpt-35-turbo	Regression Curve	1.1	0.9166192038207187
AS	GPT/o1	gpt-35-turbo	Regression Curve	1.2000000000000002	0.9036079378114936
AS	GPT/o1	gpt-35-turbo	Regression Curve	1.3	0.8888125976735118
AS	GPT/o1	gpt-35-turbo	Regression Curve	1.4000000000000001	0.8720678222680168
AS	GPT/o1	gpt-35-turbo	Regression Curve	1.5	0.8532177442358312
AS	GPT/o1	gpt-35-turbo	Regression Curve	1.6	0.8321248805455634
AS	GPT/o1	gpt-35-turbo	Regression Curve	1.7000000000000002	0.8086806036503855
AS	GPT/o1	gpt-35-turbo	Regression Curve	1.8	0.7828167869960141
AS	GPT/o1	gpt-35-turbo	Regression Curve	1.9000000000000001	0.7545179045863204
AS	GPT/o1	gpt-35-turbo	Regression Curve	2.0	0.7238325320150909
AS	GPT/o1	gpt-35-turbo	Regression Curve	2.1	0.690882909134028
AS	GPT/o1	gpt-35-turbo	Regression Curve	2.2	0.6558710662596742
AS	GPT/o1	gpt-35-turbo	Regression Curve	2.3000000000000003	0.6190800744412265
AS	GPT/o1	gpt-35-turbo	Regression Curve	2.4000000000000004	0.5808693201834284
AS	GPT/o1	gpt-35-turbo	Regression Curve	2.5	0.5416633349613289
AS	GPT/o1	gpt-35-turbo	Regression Curve	2.6	0.5019345594183866
AS	GPT/o1	gpt-35-turbo	Regression Curve	2.7	0.4621813407892616
AS	GPT/o1	gpt-35-turbo	Regression Curve	2.8000000000000003	0.42290325004102874
AS	GPT/o1	gpt-35-turbo	Regression Curve	2.9000000000000004	0.3845762706709168
AS	GPT/o1	gpt-35-turbo	Regression Curve	3.0	0.34763043376533176
AS	GPT/o1	gpt-35-turbo	Regression Curve	3.1	0.31243204783915157
AS	GPT/o1	gpt-35-turbo	Regression Curve	3.2	0.2792719076290437
AS	GPT/o1	gpt-35-turbo	Regression Curve	3.3000000000000003	0.2483599509307829
AS	GPT/o1	gpt-35-turbo	Regression Curve	3.4000000000000004	0.2198259685728422
AS	GPT/o1	gpt-35-turbo	Regression Curve	3.5	0.19372531687697267
AS	GPT/o1	gpt-35-turbo	Regression Curve	3.6	0.17004821314775528
AS	GPT/o1	gpt-35-turbo	Regression Curve	3.7	0.14873111096233094
AS	GPT/o1	gpt-35-turbo	Regression Curve	3.8000000000000003	0.1296687929452594
AS	GPT/o1	gpt-35-turbo	Regression Curve	3.9000000000000004	0.11272609733221273
AS	GPT/o1	gpt-35-turbo	Regression Curve	4.0	0.09774852572652151
AS	GPT/o1	gpt-35-turbo	Regression Curve	4.1000000000000005	0.08457129731898716
AS	GPT/o1	gpt-35-turbo	Regression Curve	4.2	0.07302667950764545
AS	GPT/o1	gpt-35-turbo	Regression Curve	4.3	0.06294961989687448
AS	GPT/o1	gpt-35-turbo	Regression Curve	4.4	0.0541818307467432
AS	GPT/o1	gpt-35-turbo	Regression Curve	4.5	0.04657454462980795
AS	GPT/o1	gpt-35-turbo	Regression Curve	4.6000000000000005	0.039990183783549293
AS	GPT/o1	gpt-35-turbo	Regression Curve	4.7	0.034303179779990825
AS	GPT/o1	gpt-35-turbo	Regression Curve	4.800000000000001	0.029400156799282116
AS	GPT/o1	gpt-35-turbo	Regression Curve	4.9	0.025179660133948685
AS	GPT/o1	gpt-35-turbo	Regression Curve	5.0	0.02155157780411004
AS	GPT/o1	gpt-35-turbo	Regression Curve	5.1000000000000005	0.01843637115796146
AS	GPT/o1	gpt-35-turbo	Regression Curve	5.2	0.015764202092337698
AS	GPT/o1	gpt-35-turbo	Regression Curve	5.300000000000001	0.013474020852721681
AS	GPT/o1	gpt-35-turbo	Regression Curve	5.4	0.01151265929259955
AS	GPT/o1	gpt-35-turbo	Regression Curve	5.5	0.009833959595181631
AS	GPT/o1	gpt-35-turbo	Regression Curve	5.6000000000000005	0.008397957197905665
AS	GPT/o1	gpt-35-turbo	Regression Curve	5.7	0.007170128372859204
AS	GPT/o1	gpt-35-turbo	Regression Curve	5.800000000000001	0.006120706996895502
AS	GPT/o1	gpt-35-turbo	Regression Curve	5.9	0.00522407095839949
AS	GPT/o1	gpt-35-turbo	Regression Curve	6.0	0.0044581959445409115
AS	GPT/o1	gpt-35-turbo	Regression Curve	6.1000000000000005	0.003804172670552359
AS	GPT/o1	gpt-35-turbo	Regression Curve	6.2	0.0032457826659131376
AS	GPT/o1	gpt-35-turbo	Regression Curve	6.300000000000001	0.0027691273023831373
AS	GPT/o1	gpt-35-turbo	Regression Curve	6.4	0.0023623046709737154
AS	GPT/o1	gpt-35-turbo	Regression Curve	6.5	0.0020151290676881633
AS	GPT/o1	gpt-35-turbo	Regression Curve	6.6000000000000005	0.0017188881432702045
AS	GPT/o1	gpt-35-turbo	Regression Curve	6.7	0.0014661331478607773
AS	GPT/o1	gpt-35-turbo	Regression Curve	6.800000000000001	0.0012504981141063568
AS	GPT/o1	gpt-35-turbo	Regression Curve	6.9	0.0010665442427079711
AS	GPT/o1	gpt-35-turbo	Regression Curve	7.0	0.0009096261637009032
AS	GPT/o1	gpt-35-turbo	Regression Curve	7.1000000000000005	0.0007757771332702203
AS	GPT/o1	gpt-35-turbo	Regression Curve	7.2	0.0006616105831198042
AS	GPT/o1	gpt-35-turbo	Regression Curve	7.300000000000001	0.0005642357643253134
AS	GPT/o1	gpt-35-turbo	Regression Curve	7.4	0.00048118551957023283
AS	GPT/o1	gpt-35-turbo	Regression Curve	7.5	0.0004103544775602795
AS	GPT/o1	gpt-35-turbo	Regression Curve	7.6000000000000005	0.0003499461930319866
AS	GPT/o1	gpt-35-turbo	Regression Curve	7.7	0.0002984279574259341
AS	GPT/o1	gpt-35-turbo	Regression Curve	7.800000000000001	0.0002544921815275804
AS	GPT/o1	gpt-35-turbo	Regression Curve	7.9	0.0002170234047794655
AS	GPT/o1	gpt-35-turbo	Regression Curve	8.0	0.00018507011905660248
AS	GPT/o1	gpt-35-turbo	Regression Curve	8.1	0.0001578207098471214
AS	GPT/o1	gpt-35-turbo	Regression Curve	8.200000000000001	0.0001345829171841593
AS	GPT/o1	gpt-35-turbo	Regression Curve	8.3	0.00011476630432298789
AS	GPT/o1	gpt-35-turbo	Regression Curve	8.4	9.786729583558444e-05
AS	GPT/o1	gpt-35-turbo	Regression Curve	8.5	8.345641009133106e-05
AS	GPT/o1	gpt-35-turbo	Regression Curve	8.6	7.116736540878672e-05
AS	GPT/o1	gpt-35-turbo	Regression Curve	8.700000000000001	6.0687785729258475e-05
AS	GPT/o1	gpt-35-turbo	Regression Curve	8.8	5.175127155197798e-05
AS	GPT/o1	gpt-35-turbo	Regression Curve	8.9	4.413063601712759e-05
AS	GPT/o1	gpt-35-turbo	Regression Curve	9.0	3.763213523662301e-05
AS	GPT/o1	gpt-35-turbo	Regression Curve	9.1	3.209054695377153e-05
AS	GPT/o1	gpt-35-turbo	Regression Curve	9.200000000000001	2.736497296602913e-05
AS	GPT/o1	gpt-35-turbo	Regression Curve	9.3	2.3335258990528045e-05
AS	GPT/o1	gpt-35-turbo	Regression Curve	9.4	1.9898941237446844e-05
AS	GPT/o1	gpt-35-turbo	Regression Curve	9.5	1.696864226606351e-05
AS	GPT/o1	gpt-35-turbo	Regression Curve	9.600000000000001	1.44698500622609e-05
AS	GPT/o1	gpt-35-turbo	Regression Curve	9.700000000000001	1.2339023977029982e-05
AS	GPT/o1	gpt-35-turbo	Regression Curve	9.8	1.0521979445240827e-05
AS	GPT/o1	gpt-35-turbo	Regression Curve	9.9	8.972510469848086e-06
AS	GPT/o1	gpt-35-turbo	Regression Curve	10.0	7.65121488602632e-06
AS	GPT/o1	gpt-35-turbo	Empirical Data	1.0	0.875	16.0
AS	GPT/o1	gpt-35-turbo	Empirical Data	2.0	0.6782334384858044	317.0
AS	GPT/o1	gpt-35-turbo	Empirical Data	3.0	0.44478063540090773	1322.0
AS	GPT/o1	gpt-35-turbo	Empirical Data	4.0	0.046583850931677016	322.0
AS	GPT/o1	gpt-35-turbo	Empirical Data	5.0	0.05263157894736842	19.0
AS	GPT/o1	gpt4o	Regression Curve	0.0	0.9996557768040052
AS	GPT/o1	gpt4o	Regression Curve	0.1	0.9995642053064615
AS	GPT/o1	gpt4o	Regression Curve	0.2	0.9994482870729425
AS	GPT/o1	gpt4o	Regression Curve	0.30000000000000004	0.9993015569732745
AS	GPT/o1	gpt4o	Regression Curve	0.4	0.9991158379813351
AS	GPT/o1	gpt4o	Regression Curve	0.5	0.9988807908231526
AS	GPT/o1	gpt4o	Regression Curve	0.6000000000000001	0.9985833469208496
AS	GPT/o1	gpt4o	Regression Curve	0.7000000000000001	0.998206995458784
AS	GPT/o1	gpt4o	Regression Curve	0.8	0.9977308887558292
AS	GPT/o1	gpt4o	Regression Curve	0.9	0.9971287223781644
AS	GPT/o1	gpt4o	Regression Curve	1.0	0.996367337657878
AS	GPT/o1	gpt4o	Regression Curve	1.1	0.9954049848192793
AS	GPT/o1	gpt4o	Regression Curve	1.2000000000000002	0.994189175496009
AS	GPT/o1	gpt4o	Regression Curve	1.3	0.9926540454756408
AS	GPT/o1	gpt4o	Regression Curve	1.4000000000000001	0.9907171445681092
AS	GPT/o1	gpt4o	Regression Curve	1.5	0.9882755748078261
AS	GPT/o1	gpt4o	Regression Curve	1.6	0.9852014175741279
AS	GPT/o1	gpt4o	Regression Curve	1.7000000000000002	0.9813364351084793
AS	GPT/o1	gpt4o	Regression Curve	1.8	0.9764861176665144
AS	GPT/o1	gpt4o	Regression Curve	1.9000000000000001	0.9704132954499117
AS	GPT/o1	gpt4o	Regression Curve	2.0	0.9628317717615645
AS	GPT/o1	gpt4o	Regression Curve	2.1	0.9534007910677089
AS	GPT/o1	gpt4o	Regression Curve	2.2	0.9417216584082925
AS	GPT/o1	gpt4o	Regression Curve	2.3000000000000003	0.9273384771618036
AS	GPT/o1	gpt4o	Regression Curve	2.4000000000000004	0.9097457161398725
AS	GPT/o1	gpt4o	Regression Curve	2.5	0.8884059924224075
AS	GPT/o1	gpt4o	Regression Curve	2.6	0.8627817340385732
AS	GPT/o1	gpt4o	Regression Curve	2.7	0.8323837347423316
AS	GPT/o1	gpt4o	Regression Curve	2.8000000000000003	0.7968373583454625
AS	GPT/o1	gpt4o	Regression Curve	2.9000000000000004	0.7559627382512725
AS	GPT/o1	gpt4o	Regression Curve	3.0	0.7098588421160352
AS	GPT/o1	gpt4o	Regression Curve	3.1	0.6589741439206066
AS	GPT/o1	gpt4o	Regression Curve	3.2	0.6041419307447775
AS	GPT/o1	gpt4o	Regression Curve	3.3000000000000003	0.5465599265328787
AS	GPT/o1	gpt4o	Regression Curve	3.4000000000000004	0.4877045436742137
AS	GPT/o1	gpt4o	Regression Curve	3.5	0.4291881307865531
AS	GPT/o1	gpt4o	Regression Curve	3.6	0.3725864259524313
AS	GPT/o1	gpt4o	Regression Curve	3.7	0.3192741570565857
AS	GPT/o1	gpt4o	Regression Curve	3.8000000000000003	0.2703037420057161
AS	GPT/o1	gpt4o	Regression Curve	3.9000000000000004	0.22634692757042693
AS	GPT/o1	gpt4o	Regression Curve	4.0	0.18769962789029287
AS	GPT/o1	gpt4o	Regression Curve	4.1000000000000005	0.15433472954828545
AS	GPT/o1	gpt4o	Regression Curve	4.2	0.12598084849880056
AS	GPT/o1	gpt4o	Regression Curve	4.3	0.10220648537261143
AS	GPT/o1	gpt4o	Regression Curve	4.4	0.0824952114792877
AS	GPT/o1	gpt4o	Regression Curve	4.5	0.06630465284974676
AS	GPT/o1	gpt4o	Regression Curve	4.6000000000000005	0.05310773623080065
AS	GPT/o1	gpt4o	Regression Curve	4.7	0.042418132593537314
AS	GPT/o1	gpt4o	Regression Curve	4.800000000000001	0.03380333699743622
AS	GPT/o1	gpt4o	Regression Curve	4.9	0.026889011016412463
AS	GPT/o1	gpt4o	Regression Curve	5.0	0.021357717515806198
AS	GPT/o1	gpt4o	Regression Curve	5.1000000000000005	0.01694444445930526
AS	GPT/o1	gpt4o	Regression Curve	5.2	0.013430597231288284
AS	GPT/o1	gpt4o	Regression Curve	5.300000000000001	0.01063754762946751
AS	GPT/o1	gpt4o	Regression Curve	5.4	0.008420387780886506
AS	GPT/o1	gpt4o	Regression Curve	5.5	0.006662233677154233
AS	GPT/o1	gpt4o	Regression Curve	5.6000000000000005	0.0052692266285803025
AS	GPT/o1	gpt4o	Regression Curve	5.7	0.004166261930414986
AS	GPT/o1	gpt4o	Regression Curve	5.800000000000001	0.0032934075415843376
AS	GPT/o1	gpt4o	Regression Curve	5.9	0.0026029428784837454
AS	GPT/o1	gpt4o	Regression Curve	6.0	0.002056935765251411
AS	GPT/o1	gpt4o	Regression Curve	6.1000000000000005	0.001625275367976863
AS	GPT/o1	gpt4o	Regression Curve	6.2	0.0012840849523647097
AS	GPT/o1	gpt4o	Regression Curve	6.300000000000001	0.0010144470976612974
AS	GPT/o1	gpt4o	Regression Curve	6.4	0.0008013835633665947
AS	GPT/o1	gpt4o	Regression Curve	6.5	0.0006330412402460842
AS	GPT/o1	gpt4o	Regression Curve	6.6000000000000005	0.0005000439839171944
AS	GPT/o1	gpt4o	Regression Curve	6.7	0.000394977418630355
AS	GPT/o1	gpt4o	Regression Curve	6.800000000000001	0.000311979986922375
AS	GPT/o1	gpt4o	Regression Curve	6.9	0.00024641867991753117
AS	GPT/o1	gpt4o	Regression Curve	7.0	0.0001946321287011706
AS	GPT/o1	gpt4o	Regression Curve	7.1000000000000005	0.00015372719779605586
AS	GPT/o1	gpt4o	Regression Curve	7.2	0.00012141802230763069
AS	GPT/o1	gpt4o	Regression Curve	7.300000000000001	9.589868435820713e-05
AS	GPT/o1	gpt4o	Regression Curve	7.4	7.574253108846823e-05
AS	GPT/o1	gpt4o	Regression Curve	7.5	5.982257991963092e-05
AS	GPT/o1	gpt4o	Regression Curve	7.6000000000000005	4.7248607103420174e-05
AS	GPT/o1	gpt4o	Regression Curve	7.7	3.7317430572117615e-05
AS	GPT/o1	gpt4o	Regression Curve	7.800000000000001	2.9473624786160302e-05
AS	GPT/o1	gpt4o	Regression Curve	7.9	2.3278481729544807e-05
AS	GPT/o1	gpt4o	Regression Curve	8.0	1.8385489057153777e-05
AS	GPT/o1	gpt4o	Regression Curve	8.1	1.4520958202435959e-05
AS	GPT/o1	gpt4o	Regression Curve	8.200000000000001	1.1468721619398076e-05
AS	GPT/o1	gpt4o	Regression Curve	8.3	9.05804488672594e-06
AS	GPT/o1	gpt4o	Regression Curve	8.4	7.154078572780702e-06
AS	GPT/o1	gpt4o	Regression Curve	8.5	5.650316418440847e-06
AS	GPT/o1	gpt4o	Regression Curve	8.6	4.462638369465635e-06
AS	GPT/o1	gpt4o	Regression Curve	8.700000000000001	3.5246054857860614e-06
AS	GPT/o1	gpt4o	Regression Curve	8.8	2.783743685347729e-06
AS	GPT/o1	gpt4o	Regression Curve	8.9	2.1986085336915227e-06
AS	GPT/o1	gpt4o	Regression Curve	9.0	1.7364669438949073e-06
AS	GPT/o1	gpt4o	Regression Curve	9.1	1.3714661378420122e-06
AS	GPT/o1	gpt4o	Regression Curve	9.200000000000001	1.0831874626532302e-06
AS	GPT/o1	gpt4o	Regression Curve	9.3	8.555041759900059e-07
AS	GPT/o1	gpt4o	Regression Curve	9.4	6.756793125324488e-07
AS	GPT/o1	gpt4o	Regression Curve	9.5	5.336531707741291e-07
AS	GPT/o1	gpt4o	Regression Curve	9.600000000000001	4.2148056466022684e-07
AS	GPT/o1	gpt4o	Regression Curve	9.700000000000001	3.328863612671852e-07
AS	GPT/o1	gpt4o	Regression Curve	9.8	2.62914441958764e-07
AS	GPT/o1	gpt4o	Regression Curve	9.9	2.076504501737029e-07
AS	GPT/o1	gpt4o	Regression Curve	10.0	1.6400281641136212e-07
AS	GPT/o1	gpt4o	Empirical Data	1.0	1.0	16.0
AS	GPT/o1	gpt4o	Empirical Data	2.0	0.9463722397476341	317.0
AS	GPT/o1	gpt4o	Empirical Data	3.0	0.7518910741301059	1322.0
AS	GPT/o1	gpt4o	Empirical Data	4.0	0.15527950310559005	322.0
AS	GPT/o1	gpt4o	Empirical Data	5.0	0.2631578947368421	19.0
AS	GPT/o1	o1-mini	Regression Curve	0.0	0.9992478693239845
AS	GPT/o1	o1-mini	Regression Curve	0.1	0.9990834314107326
AS	GPT/o1	o1-mini	Regression Curve	0.2	0.9988830827120374
AS	GPT/o1	o1-mini	Regression Curve	0.30000000000000004	0.99863900032943
AS	GPT/o1	o1-mini	Regression Curve	0.4	0.9983416666430306
AS	GPT/o1	o1-mini	Regression Curve	0.5	0.9979795067460607
AS	GPT/o1	o1-mini	Regression Curve	0.6000000000000001	0.9975384505295928
AS	GPT/o1	o1-mini	Regression Curve	0.7000000000000001	0.9970014048381507
AS	GPT/o1	o1-mini	Regression Curve	0.8	0.9963476188309117
AS	GPT/o1	o1-mini	Regression Curve	0.9	0.9955519233182978
AS	GPT/o1	o1-mini	Regression Curve	1.0	0.9945838225726481
AS	GPT/o1	o1-mini	Regression Curve	1.1	0.9934064152262418
AS	GPT/o1	o1-mini	Regression Curve	1.2000000000000002	0.991975119837895
AS	GPT/o1	o1-mini	Regression Curve	1.3	0.9902361812517826
AS	GPT/o1	o1-mini	Regression Curve	1.4000000000000001	0.9881249370663584
AS	GPT/o1	o1-mini	Regression Curve	1.5	0.9855638309397774
AS	GPT/o1	o1-mini	Regression Curve	1.6	0.9824601732799595
AS	GPT/o1	o1-mini	Regression Curve	1.7000000000000002	0.9787036730918451
AS	GPT/o1	o1-mini	Regression Curve	1.8	0.9741638012762689
AS	GPT/o1	o1-mini	Regression Curve	1.9000000000000001	0.9686871002817525
AS	GPT/o1	o1-mini	Regression Curve	2.0	0.962094633088086
AS	GPT/o1	o1-mini	Regression Curve	2.1	0.9541798712033001
AS	GPT/o1	o1-mini	Regression Curve	2.2	0.9447074598747652
AS	GPT/o1	o1-mini	Regression Curve	2.3000000000000003	0.9334134671809916
AS	GPT/o1	o1-mini	Regression Curve	2.4000000000000004	0.9200079102549499
AS	GPT/o1	o1-mini	Regression Curve	2.5	0.9041805280200058
AS	GPT/o1	o1-mini	Regression Curve	2.6	0.885610882393575
AS	GPT/o1	o1-mini	Regression Curve	2.7	0.8639838353390755
AS	GPT/o1	o1-mini	Regression Curve	2.8000000000000003	0.8390111550188717
AS	GPT/o1	o1-mini	Regression Curve	2.9000000000000004	0.8104593277442418
AS	GPT/o1	o1-mini	Regression Curve	3.0	0.7781825049731839
AS	GPT/o1	o1-mini	Regression Curve	3.1	0.742157917238003
AS	GPT/o1	o1-mini	Regression Curve	3.2	0.7025192600330918
AS	GPT/o1	o1-mini	Regression Curve	3.3000000000000003	0.659581979650179
AS	GPT/o1	o1-mini	Regression Curve	3.4000000000000004	0.6138537534260645
AS	GPT/o1	o1-mini	Regression Curve	3.5	0.5660244650995218
AS	GPT/o1	o1-mini	Regression Curve	3.6	0.5169329577441277
AS	GPT/o1	o1-mini	Regression Curve	3.7	0.467512420752561
AS	GPT/o1	o1-mini	Regression Curve	3.8000000000000003	0.4187212356484879
AS	GPT/o1	o1-mini	Regression Curve	3.9000000000000004	0.3714698135969944
AS	GPT/o1	o1-mini	Regression Curve	4.0	0.32655502048753304
AS	GPT/o1	o1-mini	Regression Curve	4.1000000000000005	0.2846117876871284
AS	GPT/o1	o1-mini	Regression Curve	4.2	0.2460872227404129
AS	GPT/o1	o1-mini	Regression Curve	4.3	0.21123752110506772
AS	GPT/o1	o1-mini	Regression Curve	4.4	0.18014381452377132
AS	GPT/o1	o1-mini	Regression Curve	4.5	0.152740730676378
AS	GPT/o1	o1-mini	Regression Curve	4.6000000000000005	0.12885101082554282
AS	GPT/o1	o1-mini	Regression Curve	4.7	0.10822054429613276
AS	GPT/o1	o1-mini	Regression Curve	4.800000000000001	0.09054990165134855
AS	GPT/o1	o1-mini	Regression Curve	4.9	0.07552024202000437
AS	GPT/o1	o1-mini	Regression Curve	5.0	0.06281293820395584
AS	GPT/o1	o1-mini	Regression Curve	5.1000000000000005	0.0521232575227722
AS	GPT/o1	o1-mini	Regression Curve	5.2	0.043168979961780186
AS	GPT/o1	o1-mini	Regression Curve	5.300000000000001	0.03569503412635005
AS	GPT/o1	o1-mini	Regression Curve	5.4	0.029475208761495515
AS	GPT/o1	o1-mini	Regression Curve	5.5	0.024311857478238712
AS	GPT/o1	o1-mini	Regression Curve	5.6000000000000005	0.020034330485313796
AS	GPT/o1	o1-mini	Regression Curve	5.7	0.016496684112872303
AS	GPT/o1	o1-mini	Regression Curve	5.800000000000001	0.013575059201737651
AS	GPT/o1	o1-mini	Regression Curve	5.9	0.011164991058460664
AS	GPT/o1	o1-mini	Regression Curve	6.0	0.00917881648082406
AS	GPT/o1	o1-mini	Regression Curve	6.1000000000000005	0.007543273270553916
AS	GPT/o1	o1-mini	Regression Curve	6.2	0.0061973393068165865
AS	GPT/o1	o1-mini	Regression Curve	6.300000000000001	0.005090326400498911
AS	GPT/o1	o1-mini	Regression Curve	6.4	0.004180224264709792
AS	GPT/o1	o1-mini	Regression Curve	6.5	0.003432278418998
AS	GPT/o1	o1-mini	Regression Curve	6.6000000000000005	0.002817779968647138
AS	GPT/o1	o1-mini	Regression Curve	6.7	0.002313042984878787
AS	GPT/o1	o1-mini	Regression Curve	6.800000000000001	0.0018985452627221702
AS	GPT/o1	o1-mini	Regression Curve	6.9	0.0015582095983776598
AS	GPT/o1	o1-mini	Regression Curve	7.0	0.0012788047757041998
AS	GPT/o1	o1-mini	Regression Curve	7.1000000000000005	0.0010494477770577424
AS	GPT/o1	o1-mini	Regression Curve	7.2	0.0008611910879958948
AS	GPT/o1	o1-mini	Regression Curve	7.300000000000001	0.0007066812039176683
AS	GPT/o1	o1-mini	Regression Curve	7.4	0.0005798764936507292
AS	GPT/o1	o1-mini	Regression Curve	7.5	0.00047581439804482276
AS	GPT/o1	o1-mini	Regression Curve	7.6000000000000005	0.0003904195351782433
AS	GPT/o1	o1-mini	Regression Curve	7.7	0.00032034565770183883
AS	GPT/o1	o1-mini	Regression Curve	7.800000000000001	0.00026284558018882694
AS	GPT/o1	o1-mini	Regression Curve	7.9	0.00021566418677343492
AS	GPT/o1	o1-mini	Regression Curve	8.0	0.0001769504642729518
AS	GPT/o1	o1-mini	Regression Curve	8.1	0.0001451852049766046
AS	GPT/o1	o1-mini	Regression Curve	8.200000000000001	0.00011912160621875978
AS	GPT/o1	o1-mini	Regression Curve	8.3	9.77364785020663e-05
AS	GPT/o1	o1-mini	Regression Curve	8.4	8.019017587125634e-05
AS	GPT/o1	o1-mini	Regression Curve	8.5	6.579369491056767e-05
AS	GPT/o1	o1-mini	Regression Curve	8.6	5.398166363757468e-05
AS	GPT/o1	o1-mini	Regression Curve	8.700000000000001	4.429016842859314e-05
AS	GPT/o1	o1-mini	Regression Curve	8.8	3.633855413047903e-05
AS	GPT/o1	o1-mini	Regression Curve	8.9	2.9814486554138867e-05
AS	GPT/o1	o1-mini	Regression Curve	9.0	2.4461693332186607e-05
AS	GPT/o1	o1-mini	Regression Curve	9.1	2.006990341837447e-05
AS	GPT/o1	o1-mini	Regression Curve	9.200000000000001	1.6466591259259998e-05
AS	GPT/o1	o1-mini	Regression Curve	9.3	1.3510202148418016e-05
AS	GPT/o1	o1-mini	Regression Curve	9.4	1.108459318226615e-05
AS	GPT/o1	o1-mini	Regression Curve	9.5	9.094471804181223e-06
AS	GPT/o1	o1-mini	Regression Curve	9.600000000000001	7.461652988451262e-06
AS	GPT/o1	o1-mini	Regression Curve	9.700000000000001	6.121988192046723e-06
AS	GPT/o1	o1-mini	Regression Curve	9.8	5.022845536637776e-06
AS	GPT/o1	o1-mini	Regression Curve	9.9	4.12104230109038e-06
AS	GPT/o1	o1-mini	Regression Curve	10.0	3.3811485489188923e-06
AS	GPT/o1	o1-mini	Empirical Data	1.0	1.0	16.0
AS	GPT/o1	o1-mini	Empirical Data	2.0	0.9495268138801262	317.0
AS	GPT/o1	o1-mini	Empirical Data	3.0	0.8101361573373677	1322.0
AS	GPT/o1	o1-mini	Empirical Data	4.0	0.30124223602484473	322.0
AS	GPT/o1	o1-mini	Empirical Data	5.0	0.2631578947368421	19.0
AS	GPT/o1	o1_re=low	Regression Curve	0.0	0.9971249906859314
AS	GPT/o1	o1_re=low	Regression Curve	0.1	0.9966544214266022
AS	GPT/o1	o1_re=low	Regression Curve	0.2	0.9961071320946048
AS	GPT/o1	o1_re=low	Regression Curve	0.30000000000000004	0.9954707208312901
AS	GPT/o1	o1_re=low	Regression Curve	0.4	0.9947308185568778
AS	GPT/o1	o1_re=low	Regression Curve	0.5	0.9938707901830252
AS	GPT/o1	o1_re=low	Regression Curve	0.6000000000000001	0.9928713951508181
AS	GPT/o1	o1_re=low	Regression Curve	0.7000000000000001	0.9917104034642125
AS	GPT/o1	o1_re=low	Regression Curve	0.8	0.9903621636979147
AS	GPT/o1	o1_re=low	Regression Curve	0.9	0.9887971201102521
AS	GPT/o1	o1_re=low	Regression Curve	1.0	0.9869812771232257
AS	GPT/o1	o1_re=low	Regression Curve	1.1	0.9848756112207676
AS	GPT/o1	o1_re=low	Regression Curve	1.2000000000000002	0.9824354329855716
AS	GPT/o1	o1_re=low	Regression Curve	1.3	0.9796097058194053
AS	GPT/o1	o1_re=low	Regression Curve	1.4000000000000001	0.9763403331987712
AS	GPT/o1	o1_re=low	Regression Curve	1.5	0.9725614334808199
AS	GPT/o1	o1_re=low	Regression Curve	1.6	0.9681986306946951
AS	GPT/o1	o1_re=low	Regression Curve	1.7000000000000002	0.9631684018205742
AS	GPT/o1	o1_re=low	Regression Curve	1.8	0.9573775360808976
AS	GPT/o1	o1_re=low	Regression Curve	1.9000000000000001	0.9507227798608708
AS	GPT/o1	o1_re=low	Regression Curve	2.0	0.9430907617927154
AS	GPT/o1	o1_re=low	Regression Curve	2.1	0.9343583154410159
AS	GPT/o1	o1_re=low	Regression Curve	2.2	0.9243933401816145
AS	GPT/o1	o1_re=low	Regression Curve	2.3000000000000003	0.9130563612990831
AS	GPT/o1	o1_re=low	Regression Curve	2.4000000000000004	0.9002029634801743
AS	GPT/o1	o1_re=low	Regression Curve	2.5	0.8856872713856876
AS	GPT/o1	o1_re=low	Regression Curve	2.6	0.8693666287305594
AS	GPT/o1	o1_re=low	Regression Curve	2.7	0.8511075740470985
AS	GPT/o1	o1_re=low	Regression Curve	2.8000000000000003	0.8307931181095952
AS	GPT/o1	o1_re=low	Regression Curve	2.9000000000000004	0.8083311887296709
AS	GPT/o1	o1_re=low	Regression Curve	3.0	0.7836639235489739
AS	GPT/o1	o1_re=low	Regression Curve	3.1	0.7567772714133015
AS	GPT/o1	o1_re=low	Regression Curve	3.2	0.7277101330664473
AS	GPT/o1	o1_re=low	Regression Curve	3.3000000000000003	0.6965620730577166
AS	GPT/o1	o1_re=low	Regression Curve	3.4000000000000004	0.6634985201081006
AS	GPT/o1	o1_re=low	Regression Curve	3.5	0.6287523987230791
AS	GPT/o1	o1_re=low	Regression Curve	3.6	0.5926213436162703
AS	GPT/o1	o1_re=low	Regression Curve	3.7	0.5554600519502524
AS	GPT/o1	o1_re=low	Regression Curve	3.8000000000000003	0.5176678913156235
AS	GPT/o1	o1_re=low	Regression Curve	3.9000000000000004	0.4796725184963857
AS	GPT/o1	o1_re=low	Regression Curve	4.0	0.44191085380179196
AS	GPT/o1	o1_re=low	Regression Curve	4.1000000000000005	0.4048091701987227
AS	GPT/o1	o1_re=low	Regression Curve	4.2	0.368764199070463
AS	GPT/o1	o1_re=low	Regression Curve	4.3	0.3341269908258733
AS	GPT/o1	o1_re=low	Regression Curve	4.4	0.3011908381319718
AS	GPT/o1	o1_re=low	Regression Curve	4.5	0.2701839721889789
AS	GPT/o1	o1_re=low	Regression Curve	4.6000000000000005	0.24126710686337544
AS	GPT/o1	o1_re=low	Regression Curve	4.7	0.2145353515233885
AS	GPT/o1	o1_re=low	Regression Curve	4.800000000000001	0.19002362306847276
AS	GPT/o1	o1_re=low	Regression Curve	4.9	0.16771449254777876
AS	GPT/o1	o1_re=low	Regression Curve	5.0	0.14754738769870632
AS	GPT/o1	o1_re=low	Regression Curve	5.1000000000000005	0.1294281951524032
AS	GPT/o1	o1_re=low	Regression Curve	5.2	0.11323850869645187
AS	GPT/o1	o1_re=low	Regression Curve	5.300000000000001	0.09884400029646954
AS	GPT/o1	o1_re=low	Regression Curve	5.4	0.08610160880924285
AS	GPT/o1	o1_re=low	Regression Curve	5.5	0.07486542339959742
AS	GPT/o1	o1_re=low	Regression Curve	5.6000000000000005	0.0649912746251693
AS	GPT/o1	o1_re=low	Regression Curve	5.7	0.056340136301279584
AS	GPT/o1	o1_re=low	Regression Curve	5.800000000000001	0.04878049203465875
AS	GPT/o1	o1_re=low	Regression Curve	5.9	0.04218984074914208
AS	GPT/o1	o1_re=low	Regression Curve	6.0	0.03645551481943001
AS	GPT/o1	o1_re=low	Regression Curve	6.1000000000000005	0.03147497058070925
AS	GPT/o1	o1_re=low	Regression Curve	6.2	0.027155690230209223
AS	GPT/o1	o1_re=low	Regression Curve	6.300000000000001	0.02341481091887084
AS	GPT/o1	o1_re=low	Regression Curve	6.4	0.020178574023356995
AS	GPT/o1	o1_re=low	Regression Curve	6.5	0.01738166685023604
AS	GPT/o1	o1_re=low	Regression Curve	6.6000000000000005	0.014966511144057445
AS	GPT/o1	o1_re=low	Regression Curve	6.7	0.01288253796264414
AS	GPT/o1	o1_re=low	Regression Curve	6.800000000000001	0.011085476612802932
AS	GPT/o1	o1_re=low	Regression Curve	6.9	0.009536676090655428
AS	GPT/o1	o1_re=low	Regression Curve	7.0	0.008202470450718119
AS	GPT/o1	o1_re=low	Regression Curve	7.1000000000000005	0.007053594336469162
AS	GPT/o1	o1_re=low	Regression Curve	7.2	0.006064651171599206
AS	GPT/o1	o1_re=low	Regression Curve	7.300000000000001	0.005213633911820896
AS	GPT/o1	o1_re=low	Regression Curve	7.4	0.004481496521036862
AS	GPT/o1	o1_re=low	Regression Curve	7.5	0.0038517732429272276
AS	GPT/o1	o1_re=low	Regression Curve	7.6000000000000005	0.003310242115522391
AS	GPT/o1	o1_re=low	Regression Curve	7.7	0.0028446288871045453
AS	GPT/o1	o1_re=low	Regression Curve	7.800000000000001	0.0024443474341180214
AS	GPT/o1	o1_re=low	Regression Curve	7.9	0.0021002728788411867
AS	GPT/o1	o1_re=low	Regression Curve	8.0	0.0018045437999046445
AS	GPT/o1	o1_re=low	Regression Curve	8.1	0.0015503901815627015
AS	GPT/o1	o1_re=low	Regression Curve	8.200000000000001	0.0013319840291014069
AS	GPT/o1	o1_re=low	Regression Curve	8.3	0.001144309868000702
AS	GPT/o1	o1_re=low	Regression Curve	8.4	0.0009830526301645643
AS	GPT/o1	o1_re=low	Regression Curve	8.5	0.0008445007032007823
AS	GPT/o1	o1_re=low	Regression Curve	8.6	0.0007254621733220235
AS	GPT/o1	o1_re=low	Regression Curve	8.700000000000001	0.000623192526326502
AS	GPT/o1	o1_re=low	Regression Curve	8.8	0.0005353322833393224
AS	GPT/o1	o1_re=low	Regression Curve	8.9	0.00045985323870879636
AS	GPT/o1	o1_re=low	Regression Curve	9.0	0.000395012137523895
AS	GPT/o1	o1_re=low	Regression Curve	9.1	0.0003393107809471284
AS	GPT/o1	o1_re=low	Regression Curve	9.200000000000001	0.00029146168046959877
AS	GPT/o1	o1_re=low	Regression Curve	9.3	0.00025035849891235425
AS	GPT/o1	o1_re=low	Regression Curve	9.4	0.00021505061814244928
AS	GPT/o1	o1_re=low	Regression Curve	9.5	0.00018472126260777274
AS	GPT/o1	o1_re=low	Regression Curve	9.600000000000001	0.00015866868539238504
AS	GPT/o1	o1_re=low	Regression Curve	9.700000000000001	0.00013628999091178844
AS	GPT/o1	o1_re=low	Regression Curve	9.8	0.00011706722684145466
AS	GPT/o1	o1_re=low	Regression Curve	9.9	0.00010055542851601751
AS	GPT/o1	o1_re=low	Regression Curve	10.0	8.637234284592544e-05
AS	GPT/o1	o1_re=low	Empirical Data	1.0	0.875	16.0
AS	GPT/o1	o1_re=low	Empirical Data	2.0	0.9211356466876972	317.0
AS	GPT/o1	o1_re=low	Empirical Data	3.0	0.8479576399394856	1322.0
AS	GPT/o1	o1_re=low	Empirical Data	4.0	0.391304347826087	322.0
AS	GPT/o1	o1_re=low	Empirical Data	5.0	0.5263157894736842	19.0
AS	LLAMA	llama3d2-1b	Regression Curve	0.0	0.9055212178554074
AS	LLAMA	llama3d2-1b	Regression Curve	0.1	0.894277320869484
AS	LLAMA	llama3d2-1b	Regression Curve	0.2	0.8818698571763256
AS	LLAMA	llama3d2-1b	Regression Curve	0.30000000000000004	0.8682208428063264
AS	LLAMA	llama3d2-1b	Regression Curve	0.4	0.8532572098500765
AS	LLAMA	llama3d2-1b	Regression Curve	0.5	0.8369136086434
AS	LLAMA	llama3d2-1b	Regression Curve	0.6000000000000001	0.8191355693259467
AS	LLAMA	llama3d2-1b	Regression Curve	0.7000000000000001	0.79988294411306
AS	LLAMA	llama3d2-1b	Regression Curve	0.8	0.7791335059999727
AS	LLAMA	llama3d2-1b	Regression Curve	0.9	0.7568865309022106
AS	LLAMA	llama3d2-1b	Regression Curve	1.0	0.7331661435499109
AS	LLAMA	llama3d2-1b	Regression Curve	1.1	0.7080241696722501
AS	LLAMA	llama3d2-1b	Regression Curve	1.2000000000000002	0.6815422161628386
AS	LLAMA	llama3d2-1b	Regression Curve	1.3	0.6538327050517208
AS	LLAMA	llama3d2-1b	Regression Curve	1.4000000000000001	0.6250386226494643
AS	LLAMA	llama3d2-1b	Regression Curve	1.5	0.595331815108027
AS	LLAMA	llama3d2-1b	Regression Curve	1.6	0.5649097636322088
AS	LLAMA	llama3d2-1b	Regression Curve	1.7000000000000002	0.5339908983589795
AS	LLAMA	llama3d2-1b	Regression Curve	1.8	0.5028086454271385
AS	LLAMA	llama3d2-1b	Regression Curve	1.9000000000000001	0.47160452898020405
AS	LLAMA	llama3d2-1b	Regression Curve	2.0	0.4406207499713203
AS	LLAMA	llama3d2-1b	Regression Curve	2.1	0.41009272083921317
AS	LLAMA	llama3d2-1b	Regression Curve	2.2	0.38024204000411915
AS	LLAMA	llama3d2-1b	Regression Curve	2.3000000000000003	0.351270341879714
AS	LLAMA	llama3d2-1b	Regression Curve	2.4000000000000004	0.3233543646696681
AS	LLAMA	llama3d2-1b	Regression Curve	2.5	0.29664245451803745
AS	LLAMA	llama3d2-1b	Regression Curve	2.6	0.27125258916884004
AS	LLAMA	llama3d2-1b	Regression Curve	2.7	0.24727187557366634
AS	LLAMA	llama3d2-1b	Regression Curve	2.8000000000000003	0.22475736882481093
AS	LLAMA	llama3d2-1b	Regression Curve	2.9000000000000004	0.20373798380265465
AS	LLAMA	llama3d2-1b	Regression Curve	3.0	0.1842172292964265
AS	LLAMA	llama3d2-1b	Regression Curve	3.1	0.16617648497225934
AS	LLAMA	llama3d2-1b	Regression Curve	3.2	0.14957855848541288
AS	LLAMA	llama3d2-1b	Regression Curve	3.3000000000000003	0.13437129538013828
AS	LLAMA	llama3d2-1b	Regression Curve	3.4000000000000004	0.12049106005693865
AS	LLAMA	llama3d2-1b	Regression Curve	3.5	0.10786595486994831
AS	LLAMA	llama3d2-1b	Regression Curve	3.6	0.09641869088696278
AS	LLAMA	llama3d2-1b	Regression Curve	3.7	0.0860690644257918
AS	LLAMA	llama3d2-1b	Regression Curve	3.8000000000000003	0.07673602632924269
AS	LLAMA	llama3d2-1b	Regression Curve	3.9000000000000004	0.06833935559313115
AS	LLAMA	llama3d2-1b	Regression Curve	4.0	0.0608009659144921
AS	LLAMA	llama3d2-1b	Regression Curve	4.1000000000000005	0.05404588404520396
AS	LLAMA	llama3d2-1b	Regression Curve	4.2	0.048002943832250344
AS	LLAMA	llama3d2-1b	Regression Curve	4.3	0.04260524083241407
AS	LLAMA	llama3d2-1b	Regression Curve	4.4	0.037790390616610325
AS	LLAMA	llama3d2-1b	Regression Curve	4.5	0.033500630342735836
AS	LLAMA	llama3d2-1b	Regression Curve	4.6000000000000005	0.029682798674037617
AS	LLAMA	llama3d2-1b	Regression Curve	4.7	0.026288224243146953
AS	LLAMA	llama3d2-1b	Regression Curve	4.800000000000001	0.02327254801996933
AS	LLAMA	llama3d2-1b	Regression Curve	4.9	0.020595500397754977
AS	LLAMA	llama3d2-1b	Regression Curve	5.0	0.01822064971657398
AS	LLAMA	llama3d2-1b	Regression Curve	5.1000000000000005	0.01611513536603963
AS	LLAMA	llama3d2-1b	Regression Curve	5.2	0.014249395562281834
AS	LLAMA	llama3d2-1b	Regression Curve	5.300000000000001	0.01259689735468606
AS	LLAMA	llama3d2-1b	Regression Curve	5.4	0.011133874341635255
AS	LLAMA	llama3d2-1b	Regression Curve	5.5	0.00983907590701863
AS	LLAMA	llama3d2-1b	Regression Curve	5.6000000000000005	0.008693530473218575
AS	LLAMA	llama3d2-1b	Regression Curve	5.7	0.007680324245900947
AS	LLAMA	llama3d2-1b	Regression Curve	5.800000000000001	0.006784396149813065
AS	LLAMA	llama3d2-1b	Regression Curve	5.9	0.005992349077240569
AS	LLAMA	llama3d2-1b	Regression Curve	6.0	0.005292277152263495
AS	LLAMA	llama3d2-1b	Regression Curve	6.1000000000000005	0.004673608421032514
AS	LLAMA	llama3d2-1b	Regression Curve	6.2	0.004126962183141523
AS	LLAMA	llama3d2-1b	Regression Curve	6.300000000000001	0.0036440200590241254
AS	LLAMA	llama3d2-1b	Regression Curve	6.4	0.003217409824743716
AS	LLAMA	llama3d2-1b	Regression Curve	6.5	0.0028406010238880963
AS	LLAMA	llama3d2-1b	Regression Curve	6.6000000000000005	0.002507811374932207
AS	LLAMA	llama3d2-1b	Regression Curve	6.7	0.002213923022357527
AS	LLAMA	llama3d2-1b	Regression Curve	6.800000000000001	0.0019544077240501974
AS	LLAMA	llama3d2-1b	Regression Curve	6.9	0.0017252601207424772
AS	LLAMA	llama3d2-1b	Regression Curve	7.0	0.0015229382915387417
AS	LLAMA	llama3d2-1b	Regression Curve	7.1000000000000005	0.001344310859946902
AS	LLAMA	llama3d2-1b	Regression Curve	7.2	0.0011866099752014657
AS	LLAMA	llama3d2-1b	Regression Curve	7.300000000000001	0.0010473895525269505
AS	LLAMA	llama3d2-1b	Regression Curve	7.4	0.0009244882123433613
AS	LLAMA	llama3d2-1b	Regression Curve	7.5	0.0008159964116155569
AS	LLAMA	llama3d2-1b	Regression Curve	7.6000000000000005	0.0007202273102245908
AS	LLAMA	llama3d2-1b	Regression Curve	7.7	0.0006356909612199167
AS	LLAMA	llama3d2-1b	Regression Curve	7.800000000000001	0.000561071456069751
AS	LLAMA	llama3d2-1b	Regression Curve	7.9	0.0004952066946372392
AS	LLAMA	llama3d2-1b	Regression Curve	8.0	0.00043707048471550137
AS	LLAMA	llama3d2-1b	Regression Curve	8.1	0.0003857567077432247
AS	LLAMA	llama3d2-1b	Regression Curve	8.200000000000001	0.00034046531600794575
AS	LLAMA	llama3d2-1b	Regression Curve	8.3	0.0003004899524536155
AS	LLAMA	llama3d2-1b	Regression Curve	8.4	0.00026520700737239143
AS	LLAMA	llama3d2-1b	Regression Curve	8.5	0.000234065947004406
AS	LLAMA	llama3d2-1b	Regression Curve	8.6	0.00020658076761171583
AS	LLAMA	llama3d2-1b	Regression Curve	8.700000000000001	0.00018232244514074567
AS	LLAMA	llama3d2-1b	Regression Curve	8.8	0.00016091226533528863
AS	LLAMA	llama3d2-1b	Regression Curve	8.9	0.00014201593228945644
AS	LLAMA	llama3d2-1b	Regression Curve	9.0	0.00012533836510268735
AS	LLAMA	llama3d2-1b	Regression Curve	9.1	0.00011061910266863455
AS	LLAMA	llama3d2-1b	Regression Curve	9.200000000000001	9.762824583458506e-05
AS	LLAMA	llama3d2-1b	Regression Curve	9.3	8.616287433311396e-05
AS	LLAMA	llama3d2-1b	Regression Curve	9.4	7.604388312597152e-05
AS	LLAMA	llama3d2-1b	Regression Curve	9.5	6.711318921350231e-05
AS	LLAMA	llama3d2-1b	Regression Curve	9.600000000000001	5.923126564251301e-05
AS	LLAMA	llama3d2-1b	Regression Curve	9.700000000000001	5.227496447334168e-05
AS	LLAMA	llama3d2-1b	Regression Curve	9.8	4.613559491607885e-05
AS	LLAMA	llama3d2-1b	Regression Curve	9.9	4.0717226781814326e-05
AS	LLAMA	llama3d2-1b	Regression Curve	10.0	3.593519287564671e-05
AS	LLAMA	llama3d2-1b	Empirical Data	1.0	0.625	16.0
AS	LLAMA	llama3d2-1b	Empirical Data	2.0	0.3943217665615142	317.0
AS	LLAMA	llama3d2-1b	Empirical Data	3.0	0.28517397881996975	1322.0
AS	LLAMA	llama3d2-1b	Empirical Data	4.0	0.009316770186335404	322.0
AS	LLAMA	llama3d2-1b	Empirical Data	5.0	0.0	19.0
AS	LLAMA	llama3d2-3b	Regression Curve	0.0	0.9868689328060726
AS	LLAMA	llama3d2-3b	Regression Curve	0.1	0.9845226705622535
AS	LLAMA	llama3d2-3b	Regression Curve	0.2	0.9817649240389957
AS	LLAMA	llama3d2-3b	Regression Curve	0.30000000000000004	0.9785265203575866
AS	LLAMA	llama3d2-3b	Regression Curve	0.4	0.9747278064431313
AS	LLAMA	llama3d2-3b	Regression Curve	0.5	0.9702775021439122
AS	LLAMA	llama3d2-3b	Regression Curve	0.6000000000000001	0.9650716042123016
AS	LLAMA	llama3d2-3b	Regression Curve	0.7000000000000001	0.9589924294920685
AS	LLAMA	llama3d2-3b	Regression Curve	0.8	0.9519079199805555
AS	LLAMA	llama3d2-3b	Regression Curve	0.9	0.9436713735848161
AS	LLAMA	llama3d2-3b	Regression Curve	1.0	0.9341218109663864
AS	LLAMA	llama3d2-3b	Regression Curve	1.1	0.9230852373431745
AS	LLAMA	llama3d2-3b	Regression Curve	1.2000000000000002	0.9103771018356778
AS	LLAMA	llama3d2-3b	Regression Curve	1.3	0.8958062850925385
AS	LLAMA	llama3d2-3b	Regression Curve	1.4000000000000001	0.8791809428032195
AS	LLAMA	llama3d2-3b	Regression Curve	1.5	0.8603164779011695
AS	LLAMA	llama3d2-3b	Regression Curve	1.6	0.8390457846676211
AS	LLAMA	llama3d2-3b	Regression Curve	1.7000000000000002	0.8152316825387831
AS	LLAMA	llama3d2-3b	Regression Curve	1.8	0.7887811255783729
AS	LLAMA	llama3d2-3b	Regression Curve	1.9000000000000001	0.7596603465779888
AS	LLAMA	llama3d2-3b	Regression Curve	2.0	0.7279096179868971
AS	LLAMA	llama3d2-3b	Regression Curve	2.1	0.6936558726148014
AS	LLAMA	llama3d2-3b	Regression Curve	2.2	0.6571211501822715
AS	LLAMA	llama3d2-3b	Regression Curve	2.3000000000000003	0.6186248605630529
AS	LLAMA	llama3d2-3b	Regression Curve	2.4000000000000004	0.5785782909014915
AS	LLAMA	llama3d2-3b	Regression Curve	2.5	0.5374706578558397
AS	LLAMA	llama3d2-3b	Regression Curve	2.6	0.4958472172393295
AS	LLAMA	llama3d2-3b	Regression Curve	2.7	0.45428125902815025
AS	LLAMA	llama3d2-3b	Regression Curve	2.8000000000000003	0.4133429233791931
AS	LLAMA	llama3d2-3b	Regression Curve	2.9000000000000004	0.3735683777244859
AS	LLAMA	llama3d2-3b	Regression Curve	3.0	0.3354328254320506
AS	LLAMA	llama3d2-3b	Regression Curve	3.1	0.2993300929117541
AS	LLAMA	llama3d2-3b	Regression Curve	3.2	0.26556036719997134
AS	LLAMA	llama3d2-3b	Regression Curve	3.3000000000000003	0.23432633764787567
AS	LLAMA	llama3d2-3b	Regression Curve	3.4000000000000004	0.20573683674121765
AS	LLAMA	llama3d2-3b	Regression Curve	3.5	0.17981628460502794
AS	LLAMA	llama3d2-3b	Regression Curve	3.6	0.15651789292528664
AS	LLAMA	llama3d2-3b	Regression Curve	3.7	0.13573862980540777
AS	LLAMA	llama3d2-3b	Regression Curve	3.8000000000000003	0.1173342674510851
AS	LLAMA	llama3d2-3b	Regression Curve	3.9000000000000004	0.10113329026579555
AS	LLAMA	llama3d2-3b	Regression Curve	4.0	0.08694891337399585
AS	LLAMA	llama3d2-3b	Regression Curve	4.1000000000000005	0.07458887200567856
AS	LLAMA	llama3d2-3b	Regression Curve	4.2	0.06386295283334857
AS	LLAMA	llama3d2-3b	Regression Curve	4.3	0.05458844334551997
AS	LLAMA	llama3d2-3b	Regression Curve	4.4	0.04659378819584977
AS	LLAMA	llama3d2-3b	Regression Curve	4.5	0.0397207841716545
AS	LLAMA	llama3d2-3b	Regression Curve	4.6000000000000005	0.03382564083083187
AS	LLAMA	llama3d2-3b	Regression Curve	4.7	0.028779201515112998
AS	LLAMA	llama3d2-3b	Regression Curve	4.800000000000001	0.024466574065405144
AS	LLAMA	llama3d2-3b	Regression Curve	4.9	0.020786372053671003
AS	LLAMA	llama3d2-3b	Regression Curve	5.0	0.017649721650807162
AS	LLAMA	llama3d2-3b	Regression Curve	5.1000000000000005	0.014979149399559962
AS	LLAMA	llama3d2-3b	Regression Curve	5.2	0.012707433238987185
AS	LLAMA	llama3d2-3b	Regression Curve	5.300000000000001	0.01077647304359424
AS	LLAMA	llama3d2-3b	Regression Curve	5.4	0.009136216988572235
AS	LLAMA	llama3d2-3b	Regression Curve	5.5	0.007743665269429105
AS	LLAMA	llama3d2-3b	Regression Curve	5.6000000000000005	0.006561962089038091
AS	LLAMA	llama3d2-3b	Regression Curve	5.7	0.005559579456427768
AS	LLAMA	llama3d2-3b	Regression Curve	5.800000000000001	0.0047095914294650165
AS	LLAMA	llama3d2-3b	Regression Curve	5.9	0.003989034332169476
AS	LLAMA	llama3d2-3b	Regression Curve	6.0	0.003378346677295644
AS	LLAMA	llama3d2-3b	Regression Curve	6.1000000000000005	0.002860881635276791
AS	LLAMA	llama3d2-3b	Regression Curve	6.2	0.0024224846189802897
AS	LLAMA	llama3d2-3b	Regression Curve	6.300000000000001	0.0020511286854389757
AS	LLAMA	llama3d2-3b	Regression Curve	6.4	0.0017366008367491479
AS	LLAMA	llama3d2-3b	Regression Curve	6.5	0.001470232824401211
AS	LLAMA	llama3d2-3b	Regression Curve	6.6000000000000005	0.0012446706501616127
AS	LLAMA	llama3d2-3b	Regression Curve	6.7	0.0010536775627718307
AS	LLAMA	llama3d2-3b	Regression Curve	6.800000000000001	0.0008919659414653452
AS	LLAMA	llama3d2-3b	Regression Curve	6.9	0.0007550540154448958
AS	LLAMA	llama3d2-3b	Regression Curve	7.0	0.0006391438824833458
AS	LLAMA	llama3d2-3b	Regression Curve	7.1000000000000005	0.0005410177550321232
AS	LLAMA	llama3d2-3b	Regression Curve	7.2	0.000457949777794539
AS	LLAMA	llama3d2-3b	Regression Curve	7.300000000000001	0.00038763112821498186
AS	LLAMA	llama3d2-3b	Regression Curve	7.4	0.00032810643374379256
AS	LLAMA	llama3d2-3b	Regression Curve	7.5	0.00027771982081092894
AS	LLAMA	llama3d2-3b	Regression Curve	7.6000000000000005	0.00023506915423519324
AS	LLAMA	llama3d2-3b	Regression Curve	7.7	0.0001989672363814827
AS	LLAMA	llama3d2-3b	Regression Curve	7.800000000000001	0.0001684089166652767
AS	LLAMA	llama3d2-3b	Regression Curve	7.9	0.00014254321763355077
AS	LLAMA	llama3d2-3b	Regression Curve	8.0	0.00012064971714831751
AS	LLAMA	llama3d2-3b	Regression Curve	8.1	0.0001021185401497373
AS	LLAMA	llama3d2-3b	Regression Curve	8.200000000000001	8.643341073305896e-05
AS	LLAMA	llama3d2-3b	Regression Curve	8.3	7.315729817287229e-05
AS	LLAMA	llama3d2-3b	Regression Curve	8.4	6.192026111030568e-05
AS	LLAMA	llama3d2-3b	Regression Curve	8.5	5.240915415804145e-05
AS	LLAMA	llama3d2-3b	Regression Curve	8.6	4.435891220906456e-05
AS	LLAMA	llama3d2-3b	Regression Curve	8.700000000000001	3.7545171081049555e-05
AS	LLAMA	llama3d2-3b	Regression Curve	8.8	3.17780199260946e-05
AS	LLAMA	llama3d2-3b	Regression Curve	8.9	2.689671205983306e-05
AS	LLAMA	llama3d2-3b	Regression Curve	9.0	2.2765187348516214e-05
AS	LLAMA	llama3d2-3b	Regression Curve	9.1	1.9268281749510766e-05
AS	LLAMA	llama3d2-3b	Regression Curve	9.200000000000001	1.6308518636985176e-05
AS	LLAMA	llama3d2-3b	Regression Curve	9.3	1.3803392677547256e-05
AS	LLAMA	llama3d2-3b	Regression Curve	9.4	1.1683070690328436e-05
AS	LLAMA	llama3d2-3b	Regression Curve	9.5	9.888445506624578e-06
AS	LLAMA	llama3d2-3b	Regression Curve	9.600000000000001	8.369488653584368e-06
AS	LLAMA	llama3d2-3b	Regression Curve	9.700000000000001	7.083855994484046e-06
AS	LLAMA	llama3d2-3b	Regression Curve	9.8	5.995707493910116e-06
AS	LLAMA	llama3d2-3b	Regression Curve	9.9	5.07470823400193e-06
AS	LLAMA	llama3d2-3b	Regression Curve	10.0	4.29518285257209e-06
AS	LLAMA	llama3d2-3b	Empirical Data	1.0	0.8125	16.0
AS	LLAMA	llama3d2-3b	Empirical Data	2.0	0.6719242902208202	317.0
AS	LLAMA	llama3d2-3b	Empirical Data	3.0	0.4568835098335855	1322.0
AS	LLAMA	llama3d2-3b	Empirical Data	4.0	0.024844720496894408	322.0
AS	LLAMA	llama3d2-3b	Empirical Data	5.0	0.0	19.0
AS	LLAMA	llama3d2-11b	Regression Curve	0.0	0.9926344357295069
AS	LLAMA	llama3d2-11b	Regression Curve	0.1	0.9912514776468673
AS	LLAMA	llama3d2-11b	Regression Curve	0.2	0.9896115729225927
AS	LLAMA	llama3d2-11b	Regression Curve	0.30000000000000004	0.9876680934164086
AS	LLAMA	llama3d2-11b	Regression Curve	0.4	0.9853664018737952
AS	LLAMA	llama3d2-11b	Regression Curve	0.5	0.9826426603957477
AS	LLAMA	llama3d2-11b	Regression Curve	0.6000000000000001	0.979422537847678
AS	LLAMA	llama3d2-11b	Regression Curve	0.7000000000000001	0.9756198420771566
AS	LLAMA	llama3d2-11b	Regression Curve	0.8	0.9711351222018538
AS	LLAMA	llama3d2-11b	Regression Curve	0.9	0.9658543128076003
AS	LLAMA	llama3d2-11b	Regression Curve	1.0	0.9596475270961399
AS	LLAMA	llama3d2-11b	Regression Curve	1.1	0.9523681509100428
AS	LLAMA	llama3d2-11b	Regression Curve	1.2000000000000002	0.9438524442698039
AS	LLAMA	llama3d2-11b	Regression Curve	1.3	0.9339199198993834
AS	LLAMA	llama3d2-11b	Regression Curve	1.4000000000000001	0.9223748344438011
AS	LLAMA	llama3d2-11b	Regression Curve	1.5	0.9090091883216126
AS	LLAMA	llama3d2-11b	Regression Curve	1.6	0.8936076687522093
AS	LLAMA	llama3d2-11b	Regression Curve	1.7000000000000002	0.8759549643409851
AS	LLAMA	llama3d2-11b	Regression Curve	1.8	0.8558457984452725
AS	LLAMA	llama3d2-11b	Regression Curve	1.9000000000000001	0.833097838322214
AS	LLAMA	llama3d2-11b	Regression Curve	2.0	0.8075673079601642
AS	LLAMA	llama3d2-11b	Regression Curve	2.1	0.7791666528252501
AS	LLAMA	llama3d2-11b	Regression Curve	2.2	0.7478829996758382
AS	LLAMA	llama3d2-11b	Regression Curve	2.3000000000000003	0.7137955048049647
AS	LLAMA	llama3d2-11b	Regression Curve	2.4000000000000004	0.677089134555766
AS	LLAMA	llama3d2-11b	Regression Curve	2.5	0.6380621677246363
AS	LLAMA	llama3d2-11b	Regression Curve	2.6	0.5971249480703271
AS	LLAMA	llama3d2-11b	Regression Curve	2.7	0.5547882689084982
AS	LLAMA	llama3d2-11b	Regression Curve	2.8000000000000003	0.5116412040771083
AS	LLAMA	llama3d2-11b	Regression Curve	2.9000000000000004	0.4683199683983103
AS	LLAMA	llama3d2-11b	Regression Curve	3.0	0.42547108167018405
AS	LLAMA	llama3d2-11b	Regression Curve	3.1	0.3837132590299491
AS	LLAMA	llama3d2-11b	Regression Curve	3.2	0.3436027146465071
AS	LLAMA	llama3d2-11b	Regression Curve	3.3000000000000003	0.30560586372871723
AS	LLAMA	llama3d2-11b	Regression Curve	3.4000000000000004	0.27008195401648966
AS	LLAMA	llama3d2-11b	Regression Curve	3.5	0.2372763724755094
AS	LLAMA	llama3d2-11b	Regression Curve	3.6	0.20732371693059903
AS	LLAMA	llama3d2-11b	Regression Curve	3.7	0.180258540614522
AS	LLAMA	llama3d2-11b	Regression Curve	3.8000000000000003	0.15603111550904944
AS	LLAMA	llama3d2-11b	Regression Curve	3.9000000000000004	0.13452557176838928
AS	LLAMA	llama3d2-11b	Regression Curve	4.0	0.11557818739753138
AS	LLAMA	llama3d2-11b	Regression Curve	4.1000000000000005	0.09899422020986666
AS	LLAMA	llama3d2-11b	Regression Curve	4.2	0.08456231730707836
AS	LLAMA	llama3d2-11b	Regression Curve	4.3	0.07206609062363525
AS	LLAMA	llama3d2-11b	Regression Curve	4.4	0.06129285745337332
AS	LLAMA	llama3d2-11b	Regression Curve	4.5	0.05203980672662427
AS	LLAMA	llama3d2-11b	Regression Curve	4.6000000000000005	0.04411798731233654
AS	LLAMA	llama3d2-11b	Regression Curve	4.7	0.03735455692345196
AS	LLAMA	llama3d2-11b	Regression Curve	4.800000000000001	0.031593712276293553
AS	LLAMA	llama3d2-11b	Regression Curve	4.9	0.026696670131824703
AS	LLAMA	llama3d2-11b	Regression Curve	5.0	0.022541004306107237
AS	LLAMA	llama3d2-11b	Regression Curve	5.1000000000000005	0.019019578232176298
AS	LLAMA	llama3d2-11b	Regression Curve	5.2	0.016039253209094145
AS	LLAMA	llama3d2-11b	Regression Curve	5.300000000000001	0.01351950223838994
AS	LLAMA	llama3d2-11b	Regression Curve	5.4	0.011391019035699132
AS	LLAMA	llama3d2-11b	Regression Curve	5.5	0.00959438076255977
AS	LLAMA	llama3d2-11b	Regression Curve	5.6000000000000005	0.008078799958396485
AS	LLAMA	llama3d2-11b	Regression Curve	5.7	0.006800984585538688
AS	LLAMA	llama3d2-11b	Regression Curve	5.800000000000001	0.0057241136116827854
AS	LLAMA	llama3d2-11b	Regression Curve	5.9	0.004816927905300243
AS	LLAMA	llama3d2-11b	Regression Curve	6.0	0.004052931390000491
AS	LLAMA	llama3d2-11b	Regression Curve	6.1000000000000005	0.0034096945885273905
AS	LLAMA	llama3d2-11b	Regression Curve	6.2	0.0028682512704479215
AS	LLAMA	llama3d2-11b	Regression Curve	6.300000000000001	0.0024125784416821074
AS	LLAMA	llama3d2-11b	Regression Curve	6.4	0.0020291500459463934
AS	LLAMA	llama3d2-11b	Regression Curve	6.5	0.0017065552513707033
AS	LLAMA	llama3d2-11b	Regression Curve	6.6000000000000005	0.0014351729057218957
AS	LLAMA	llama3d2-11b	Regression Curve	6.7	0.0012068945496435724
AS	LLAMA	llama3d2-11b	Regression Curve	6.800000000000001	0.0010148892062008296
AS	LLAMA	llama3d2-11b	Regression Curve	6.9	0.0008534039709726702
AS	LLAMA	llama3d2-11b	Regression Curve	7.0	0.0007175951829385465
AS	LLAMA	llama3d2-11b	Regression Curve	7.1000000000000005	0.0006033856482095488
AS	LLAMA	llama3d2-11b	Regression Curve	7.2	0.0005073440104758182
AS	LLAMA	llama3d2-11b	Regression Curve	7.300000000000001	0.0004265829135224929
AS	LLAMA	llama3d2-11b	Regression Curve	7.4	0.0003586730852663141
AS	LLAMA	llama3d2-11b	Regression Curve	7.5	0.0003015708943207512
AS	LLAMA	llama3d2-11b	Regression Curve	7.6000000000000005	0.00025355729486383014
AS	LLAMA	llama3d2-11b	Regression Curve	7.7	0.00021318638960636212
AS	LLAMA	llama3d2-11b	Regression Curve	7.800000000000001	0.00017924210988735562
AS	LLAMA	llama3d2-11b	Regression Curve	7.9	0.0001507017419756079
AS	LLAMA	llama3d2-11b	Regression Curve	8.0	0.00012670522469403214
AS	LLAMA	llama3d2-11b	Regression Curve	8.1	0.0001065293101591514
AS	LLAMA	llama3d2-11b	Regression Curve	8.200000000000001	8.956582087622267e-05
AS	LLAMA	llama3d2-11b	Regression Curve	8.3	7.530335628426454e-05
AS	LLAMA	llama3d2-11b	Regression Curve	8.4	6.331190327149135e-05
AS	LLAMA	llama3d2-11b	Regression Curve	8.5	5.3229890922279854e-05
AS	LLAMA	llama3d2-11b	Regression Curve	8.6	4.475330217324161e-05
AS	LLAMA	llama3d2-11b	Regression Curve	8.700000000000001	3.7626516173562973e-05
AS	LLAMA	llama3d2-11b	Regression Curve	8.8	3.163460669452418e-05
AS	LLAMA	llama3d2-11b	Regression Curve	8.9	2.6596865390310465e-05
AS	LLAMA	llama3d2-11b	Regression Curve	9.0	2.2361355331456944e-05
AS	LLAMA	llama3d2-11b	Regression Curve	9.1	1.8800331078243454e-05
AS	LLAMA	llama3d2-11b	Regression Curve	9.200000000000001	1.5806387536391555e-05
AS	LLAMA	llama3d2-11b	Regression Curve	9.3	1.3289221705085505e-05
AS	LLAMA	llama3d2-11b	Regression Curve	9.4	1.1172909833208655e-05
AS	LLAMA	llama3d2-11b	Regression Curve	9.5	9.393617988988057e-06
AS	LLAMA	llama3d2-11b	Regression Curve	9.600000000000001	7.897677081166039e-06
AS	LLAMA	llama3d2-11b	Regression Curve	9.700000000000001	6.639964334528205e-06
AS	LLAMA	llama3d2-11b	Regression Curve	9.8	5.582542446332972e-06
AS	LLAMA	llama3d2-11b	Regression Curve	9.9	4.693515408660174e-06
AS	LLAMA	llama3d2-11b	Regression Curve	10.0	3.946066507194145e-06
AS	LLAMA	llama3d2-11b	Empirical Data	1.0	0.9375	16.0
AS	LLAMA	llama3d2-11b	Empirical Data	2.0	0.7539432176656151	317.0
AS	LLAMA	llama3d2-11b	Empirical Data	3.0	0.5347957639939486	1322.0
AS	LLAMA	llama3d2-11b	Empirical Data	4.0	0.059006211180124224	322.0
AS	LLAMA	llama3d2-11b	Empirical Data	5.0	0.05263157894736842	19.0
AS	LLAMA	llama3d2-90b	Regression Curve	0.0	0.9989809994437238
AS	LLAMA	llama3d2-90b	Regression Curve	0.1	0.9987436119887253
AS	LLAMA	llama3d2-90b	Regression Curve	0.2	0.9984510082491269
AS	LLAMA	llama3d2-90b	Regression Curve	0.30000000000000004	0.9980903894958827
AS	LLAMA	llama3d2-90b	Regression Curve	0.4	0.9976460134960701
AS	LLAMA	llama3d2-90b	Regression Curve	0.5	0.997098529569734
AS	LLAMA	llama3d2-90b	Regression Curve	0.6000000000000001	0.996424169679769
AS	LLAMA	llama3d2-90b	Regression Curve	0.7000000000000001	0.9955937676527364
AS	LLAMA	llama3d2-90b	Regression Curve	0.8	0.9945715749739822
AS	LLAMA	llama3d2-90b	Regression Curve	0.9	0.9933138384906042
AS	LLAMA	llama3d2-90b	Regression Curve	1.0	0.9917671035697716
AS	LLAMA	llama3d2-90b	Regression Curve	1.1	0.9898662070350155
AS	LLAMA	llama3d2-90b	Regression Curve	1.2000000000000002	0.9875319294349911
AS	LLAMA	llama3d2-90b	Regression Curve	1.3	0.9846682886970175
AS	LLAMA	llama3d2-90b	Regression Curve	1.4000000000000001	0.9811594810042166
AS	LLAMA	llama3d2-90b	Regression Curve	1.5	0.9768665153480955
AS	LLAMA	llama3d2-90b	Regression Curve	1.6	0.9716236528975638
AS	LLAMA	llama3d2-90b	Regression Curve	1.7000000000000002	0.9652348599284076
AS	LLAMA	llama3d2-90b	Regression Curve	1.8	0.9574706231659594
AS	LLAMA	llama3d2-90b	Regression Curve	1.9000000000000001	0.9480656671780593
AS	LLAMA	llama3d2-90b	Regression Curve	2.0	0.936718357247735
AS	LLAMA	llama3d2-90b	Regression Curve	2.1	0.9230928567573613
AS	LLAMA	llama3d2-90b	Regression Curve	2.2	0.9068253991342397
AS	LLAMA	llama3d2-90b	Regression Curve	2.3000000000000003	0.8875362543847181
AS	LLAMA	llama3d2-90b	Regression Curve	2.4000000000000004	0.8648489888342594
AS	LLAMA	llama3d2-90b	Regression Curve	2.5	0.8384182471772614
AS	LLAMA	llama3d2-90b	Regression Curve	2.6	0.8079663119669428
AS	LLAMA	llama3d2-90b	Regression Curve	2.7	0.7733269490211929
AS	LLAMA	llama3d2-90b	Regression Curve	2.8000000000000003	0.734492547841583
AS	LLAMA	llama3d2-90b	Regression Curve	2.9000000000000004	0.6916576970628213
AS	LLAMA	llama3d2-90b	Regression Curve	3.0	0.6452499565126891
AS	LLAMA	llama3d2-90b	Regression Curve	3.1	0.5959379338041391
AS	LLAMA	llama3d2-90b	Regression Curve	3.2	0.5446090021726131
AS	LLAMA	llama3d2-90b	Regression Curve	3.3000000000000003	0.4923144603634212
AS	LLAMA	llama3d2-90b	Regression Curve	3.4000000000000004	0.44018756147840593
AS	LLAMA	llama3d2-90b	Regression Curve	3.5	0.38934716907001865
AS	LLAMA	llama3d2-90b	Regression Curve	3.6	0.34080397438528465
AS	LLAMA	llama3d2-90b	Regression Curve	3.7	0.2953854510839514
AS	LLAMA	llama3d2-90b	Regression Curve	3.8000000000000003	0.25369036223304187
AS	LLAMA	llama3d2-90b	Regression Curve	3.9000000000000004	0.21607591089405362
AS	LLAMA	llama3d2-90b	Regression Curve	4.0	0.18267343012751536
AS	LLAMA	llama3d2-90b	Regression Curve	4.1000000000000005	0.15342395257883396
AS	LLAMA	llama3d2-90b	Regression Curve	4.2	0.12812370387144553
AS	LLAMA	llama3d2-90b	Regression Curve	4.3	0.10647085929622499
AS	LLAMA	llama3d2-90b	Regression Curve	4.4	0.08810754211379555
AS	LLAMA	llama3d2-90b	Regression Curve	4.5	0.07265386965911128
AS	LLAMA	llama3d2-90b	Regression Curve	4.6000000000000005	0.05973315227860836
AS	LLAMA	llama3d2-90b	Regression Curve	4.7	0.048988860569202534
AS	LLAMA	llama3d2-90b	Regression Curve	4.800000000000001	0.04009475136631501
AS	LLAMA	llama3d2-90b	Regression Curve	4.9	0.03275977656526411
AS	LLAMA	llama3d2-90b	Regression Curve	5.0	0.026729304205761424
AS	LLAMA	llama3d2-90b	Regression Curve	5.1000000000000005	0.021783929538913862
AS	LLAMA	llama3d2-90b	Regression Curve	5.2	0.017736858532401166
AS	LLAMA	llama3d2-90b	Regression Curve	5.300000000000001	0.014430570546983419
AS	LLAMA	llama3d2-90b	Regression Curve	5.4	0.011733238302244962
AS	LLAMA	llama3d2-90b	Regression Curve	5.5	0.009535207944041748
AS	LLAMA	llama3d2-90b	Regression Curve	5.6000000000000005	0.007745715354456389
AS	LLAMA	llama3d2-90b	Regression Curve	5.7	0.006289927882237718
AS	LLAMA	llama3d2-90b	Regression Curve	5.800000000000001	0.005106343896376978
AS	LLAMA	llama3d2-90b	Regression Curve	5.9	0.004144547560656749
AS	LLAMA	llama3d2-90b	Regression Curve	6.0	0.003363296252263623
AS	LLAMA	llama3d2-90b	Regression Curve	6.1000000000000005	0.0027289080374195665
AS	LLAMA	llama3d2-90b	Regression Curve	6.2	0.002213912937102992
AS	LLAMA	llama3d2-90b	Regression Curve	6.300000000000001	0.001795931854618876
AS	LLAMA	llama3d2-90b	Regression Curve	6.4	0.0014567493154998478
AS	LLAMA	llama3d2-90b	Regression Curve	6.5	0.0011815495042694845
AS	LLAMA	llama3d2-90b	Regression Curve	6.6000000000000005	0.0009582887970950995
AS	LLAMA	llama3d2-90b	Regression Curve	6.7	0.000777181684394798
AS	LLAMA	llama3d2-90b	Regression Curve	6.800000000000001	0.0006302804326799867
AS	LLAMA	llama3d2-90b	Regression Curve	6.9	0.0005111319437918615
AS	LLAMA	llama3d2-90b	Regression Curve	7.0	0.00041449799540610834
AS	LLAMA	llama3d2-90b	Regression Curve	7.1000000000000005	0.0003361273930915918
AS	LLAMA	llama3d2-90b	Regression Curve	7.2	0.00027257055722684727
AS	LLAMA	llama3d2-90b	Regression Curve	7.300000000000001	0.0002210287440250791
AS	LLAMA	llama3d2-90b	Regression Curve	7.4	0.0001792314984918447
AS	LLAMA	llama3d2-90b	Regression Curve	7.5	0.00014533709736200886
AS	LLAMA	llama3d2-90b	Regression Curve	7.6000000000000005	0.00011785169811927664
AS	LLAMA	llama3d2-90b	Regression Curve	7.7	9.55636984491485e-05
AS	LLAMA	llama3d2-90b	Regression Curve	7.800000000000001	7.749045714838393e-05
AS	LLAMA	llama3d2-90b	Regression Curve	7.9	6.283505682576099e-05
AS	LLAMA	llama3d2-90b	Regression Curve	8.0	5.095122118774248e-05
AS	LLAMA	llama3d2-90b	Regression Curve	8.1	4.131485251364572e-05
AS	LLAMA	llama3d2-90b	Regression Curve	8.200000000000001	3.3500942418869276e-05
AS	LLAMA	llama3d2-90b	Regression Curve	8.3	2.716484305260857e-05
AS	LLAMA	llama3d2-90b	Regression Curve	8.4	2.202707626891037e-05
AS	LLAMA	llama3d2-90b	Regression Curve	8.5	1.7861013094501494e-05
AS	LLAMA	llama3d2-90b	Regression Curve	8.6	1.4482881590626689e-05
AS	LLAMA	llama3d2-90b	Regression Curve	8.700000000000001	1.1743663365561091e-05
AS	LLAMA	llama3d2-90b	Regression Curve	8.8	9.522521946278219e-06
AS	LLAMA	llama3d2-90b	Regression Curve	8.9	7.721473555617269e-06
AS	LLAMA	llama3d2-90b	Regression Curve	9.0	6.261065492604705e-06
AS	LLAMA	llama3d2-90b	Regression Curve	9.1	5.0768716608727935e-06
AS	LLAMA	llama3d2-90b	Regression Curve	9.200000000000001	4.116650771109107e-06
AS	LLAMA	llama3d2-90b	Regression Curve	9.3	3.3380419332067544e-06
AS	LLAMA	llama3d2-90b	Regression Curve	9.4	2.706696031918412e-06
AS	LLAMA	llama3d2-90b	Regression Curve	9.5	2.1947604856286317e-06
AS	LLAMA	llama3d2-90b	Regression Curve	9.600000000000001	1.7796505651409236e-06
AS	LLAMA	llama3d2-90b	Regression Curve	9.700000000000001	1.443053083050757e-06
AS	LLAMA	llama3d2-90b	Regression Curve	9.8	1.1701185101836169e-06
AS	LLAMA	llama3d2-90b	Regression Curve	9.9	9.48805884742636e-07
AS	LLAMA	llama3d2-90b	Regression Curve	10.0	7.693516181524744e-07
AS	LLAMA	llama3d2-90b	Empirical Data	1.0	0.9375	16.0
AS	LLAMA	llama3d2-90b	Empirical Data	2.0	0.917981072555205	317.0
AS	LLAMA	llama3d2-90b	Empirical Data	3.0	0.6951588502269289	1322.0
AS	LLAMA	llama3d2-90b	Empirical Data	4.0	0.14596273291925466	322.0
AS	LLAMA	llama3d2-90b	Empirical Data	5.0	0.2631578947368421	19.0
AS	LLAMA	llama3d1-405b	Regression Curve	0.0	0.9995114062399876
AS	LLAMA	llama3d1-405b	Regression Curve	0.1	0.999386751919218
AS	LLAMA	llama3d1-405b	Regression Curve	0.2	0.9992303191860497
AS	LLAMA	llama3d1-405b	Regression Curve	0.30000000000000004	0.9990340207809016
AS	LLAMA	llama3d1-405b	Regression Curve	0.4	0.9987877194208933
AS	LLAMA	llama3d1-405b	Regression Curve	0.5	0.9984787127960141
AS	LLAMA	llama3d1-405b	Regression Curve	0.6000000000000001	0.9980910918615806
AS	LLAMA	llama3d1-405b	Regression Curve	0.7000000000000001	0.9976049427972719
AS	LLAMA	llama3d1-405b	Regression Curve	0.8	0.9969953569736111
AS	LLAMA	llama3d1-405b	Regression Curve	0.9	0.9962312065535779
AS	LLAMA	llama3d1-405b	Regression Curve	1.0	0.9952736362510657
AS	LLAMA	llama3d1-405b	Regression Curve	1.1	0.9940742148768523
AS	LLAMA	llama3d1-405b	Regression Curve	1.2000000000000002	0.9925726847472568
AS	LLAMA	llama3d1-405b	Regression Curve	1.3	0.9906942447352876
AS	LLAMA	llama3d1-405b	Regression Curve	1.4000000000000001	0.9883463068531371
AS	LLAMA	llama3d1-405b	Regression Curve	1.5	0.9854146816985639
AS	LLAMA	llama3d1-405b	Regression Curve	1.6	0.9817591823095929
AS	LLAMA	llama3d1-405b	Regression Curve	1.7000000000000002	0.977208699690878
AS	LLAMA	llama3d1-405b	Regression Curve	1.8	0.9715559112172742
AS	LLAMA	llama3d1-405b	Regression Curve	1.9000000000000001	0.9645519540235555
AS	LLAMA	llama3d1-405b	Regression Curve	2.0	0.9559016505422288
AS	LLAMA	llama3d1-405b	Regression Curve	2.1	0.9452602312907737
AS	LLAMA	llama3d1-405b	Regression Curve	2.2	0.9322329663041401
AS	LLAMA	llama3d1-405b	Regression Curve	2.3000000000000003	0.9163796636338126
AS	LLAMA	llama3d1-405b	Regression Curve	2.4000000000000004	0.8972265295462124
AS	LLAMA	llama3d1-405b	Regression Curve	2.5	0.8742882162871315
AS	LLAMA	llama3d1-405b	Regression Curve	2.6	0.8471026816965337
AS	LLAMA	llama3d1-405b	Regression Curve	2.7	0.8152803022222734
AS	LLAMA	llama3d1-405b	Regression Curve	2.8000000000000003	0.7785660648006003
AS	LLAMA	llama3d1-405b	Regression Curve	2.9000000000000004	0.7369094352857561
AS	LLAMA	llama3d1-405b	Regression Curve	3.0	0.6905311807889317
AS	LLAMA	llama3d1-405b	Regression Curve	3.1	0.6399716034909263
AS	LLAMA	llama3d1-405b	Regression Curve	3.2	0.5861029072947332
AS	LLAMA	llama3d1-405b	Regression Curve	3.3000000000000003	0.530092367357666
AS	LLAMA	llama3d1-405b	Regression Curve	3.4000000000000004	0.4733134417989437
AS	LLAMA	llama3d1-405b	Regression Curve	3.5	0.41721645937063434
AS	LLAMA	llama3d1-405b	Regression Curve	3.6	0.36318344960922283
AS	LLAMA	llama3d1-405b	Regression Curve	3.7	0.3123970829065079
AS	LLAMA	llama3d1-405b	Regression Curve	3.8000000000000003	0.26574887376124223
AS	LLAMA	llama3d1-405b	Regression Curve	3.9000000000000004	0.2237991678034925
AS	LLAMA	llama3d1-405b	Regression Curve	4.0	0.18678685341011678
AS	LLAMA	llama3d1-405b	Regression Curve	4.1000000000000005	0.15467591992398624
AS	LLAMA	llama3d1-405b	Regression Curve	4.2	0.1272216397269385
AS	LLAMA	llama3d1-405b	Regression Curve	4.3	0.10404061139036981
AS	LLAMA	llama3d1-405b	Regression Curve	4.4	0.08467361546509476
AS	LLAMA	llama3d1-405b	Regression Curve	4.5	0.06863558143315783
AS	LLAMA	llama3d1-405b	Regression Curve	4.6000000000000005	0.055451281801668556
AS	LLAMA	llama3d1-405b	Regression Curve	4.7	0.04467808196270785
AS	LLAMA	llama3d1-405b	Regression Curve	4.800000000000001	0.03591833159718941
AS	LLAMA	llama3d1-405b	Regression Curve	4.9	0.02882423041813183
AS	LLAMA	llama3d1-405b	Regression Curve	5.0	0.02309769117535638
AS	LLAMA	llama3d1-405b	Regression Curve	5.1000000000000005	0.018487192243023497
AS	LLAMA	llama3d1-405b	Regression Curve	5.2	0.014783062320023297
AS	LLAMA	llama3d1-405b	Regression Curve	5.300000000000001	0.011812167378773844
AS	LLAMA	llama3d1-405b	Regression Curve	5.4	0.009432605486288003
AS	LLAMA	llama3d1-405b	Regression Curve	5.5	0.0075287543477098135
AS	LLAMA	llama3d1-405b	Regression Curve	5.6000000000000005	0.006006841067428164
AS	LLAMA	llama3d1-405b	Regression Curve	5.7	0.004791092461917462
AS	LLAMA	llama3d1-405b	Regression Curve	5.800000000000001	0.0038204583388315515
AS	LLAMA	llama3d1-405b	Regression Curve	5.9	0.0030458645116666623
AS	LLAMA	llama3d1-405b	Regression Curve	6.0	0.0024279359864882483
AS	LLAMA	llama3d1-405b	Regression Curve	6.1000000000000005	0.0019351261273363052
AS	LLAMA	llama3d1-405b	Regression Curve	6.2	0.0015421896208942239
AS	LLAMA	llama3d1-405b	Regression Curve	6.300000000000001	0.001228942484776765
AS	LLAMA	llama3d1-405b	Regression Curve	6.4	0.000979259212621217
AS	LLAMA	llama3d1-405b	Regression Curve	6.5	0.0007802642633805924
AS	LLAMA	llama3d1-405b	Regression Curve	6.6000000000000005	0.0006216818496657781
AS	LLAMA	llama3d1-405b	Regression Curve	6.7	0.000495314054824895
AS	LLAMA	llama3d1-405b	Regression Curve	6.800000000000001	0.0003946225991024554
AS	LLAMA	llama3d1-405b	Regression Curve	6.9	0.00031439407999186904
AS	LLAMA	llama3d1-405b	Regression Curve	7.0	0.0002504722865049755
AS	LLAMA	llama3d1-405b	Regression Curve	7.1000000000000005	0.00019954431303233688
AS	LLAMA	llama3d1-405b	Regression Curve	7.2	0.00015896976468963137
AS	LLAMA	llama3d1-405b	Regression Curve	7.300000000000001	0.00012664443885099792
AS	LLAMA	llama3d1-405b	Regression Curve	7.4	0.00010089156565178316
AS	LLAMA	llama3d1-405b	Regression Curve	7.5	8.037506265323385e-05
AS	LLAMA	llama3d1-405b	Regression Curve	7.6000000000000005	6.403036467870463e-05
AS	LLAMA	llama3d1-405b	Regression Curve	7.7	5.100927871615227e-05
AS	LLAMA	llama3d1-405b	Regression Curve	7.800000000000001	4.0636026953342575e-05
AS	LLAMA	llama3d1-405b	Regression Curve	7.9	3.237221236106731e-05
AS	LLAMA	llama3d1-405b	Regression Curve	8.0	2.5788898435901587e-05
AS	LLAMA	llama3d1-405b	Regression Curve	8.1	2.0544360227762518e-05
AS	LLAMA	llama3d1-405b	Regression Curve	8.200000000000001	1.6366355780799904e-05
AS	LLAMA	llama3d1-405b	Regression Curve	8.3	1.3038000258065177e-05
AS	LLAMA	llama3d1-405b	Regression Curve	8.4	1.0386511080590731e-05
AS	LLAMA	llama3d1-405b	Regression Curve	8.5	8.274240843687855e-06
AS	LLAMA	llama3d1-405b	Regression Curve	8.6	6.5915331528057785e-06
AS	LLAMA	llama3d1-405b	Regression Curve	8.700000000000001	5.25103091110029e-06
AS	LLAMA	llama3d1-405b	Regression Curve	8.8	4.183141838657556e-06
AS	LLAMA	llama3d1-405b	Regression Curve	8.9	3.332425982307761e-06
AS	LLAMA	llama3d1-405b	Regression Curve	9.0	2.654717777834191e-06
AS	LLAMA	llama3d1-405b	Regression Curve	9.1	2.1148333214431e-06
AS	LLAMA	llama3d1-405b	Regression Curve	9.200000000000001	1.6847438638364358e-06
AS	LLAMA	llama3d1-405b	Regression Curve	9.3	1.3421207287086797e-06
AS	LLAMA	llama3d1-405b	Regression Curve	9.4	1.0691761303206326e-06
AS	LLAMA	llama3d1-405b	Regression Curve	9.5	8.517397203853922e-07
AS	LLAMA	llama3d1-405b	Regression Curve	9.600000000000001	6.785229286637561e-07
AS	LLAMA	llama3d1-405b	Regression Curve	9.700000000000001	5.405329086870962e-07
AS	LLAMA	llama3d1-405b	Regression Curve	9.8	4.3060566538237996e-07
AS	LLAMA	llama3d1-405b	Regression Curve	9.9	3.4303412786567875e-07
AS	LLAMA	llama3d1-405b	Regression Curve	10.0	2.7327185925529354e-07
AS	LLAMA	llama3d1-405b	Empirical Data	1.0	1.0	16.0
AS	LLAMA	llama3d1-405b	Empirical Data	2.0	0.9400630914826499	317.0
AS	LLAMA	llama3d1-405b	Empirical Data	3.0	0.7307110438729199	1322.0
AS	LLAMA	llama3d1-405b	Empirical Data	4.0	0.15527950310559005	322.0
AS	LLAMA	llama3d1-405b	Empirical Data	5.0	0.2631578947368421	19.0
AS	DK	DK-R1-Dist-Qwen-1.5B	Regression Curve	0.0	0.9728185701558021
AS	DK	DK-R1-Dist-Qwen-1.5B	Regression Curve	0.1	0.9686215420796376
AS	DK	DK-R1-Dist-Qwen-1.5B	Regression Curve	0.2	0.9638005742907562
AS	DK	DK-R1-Dist-Qwen-1.5B	Regression Curve	0.30000000000000004	0.958270825537108
AS	DK	DK-R1-Dist-Qwen-1.5B	Regression Curve	0.4	0.9519384869077957
AS	DK	DK-R1-Dist-Qwen-1.5B	Regression Curve	0.5	0.944700677898994
AS	DK	DK-R1-Dist-Qwen-1.5B	Regression Curve	0.6000000000000001	0.9364456633563906
AS	DK	DK-R1-Dist-Qwen-1.5B	Regression Curve	0.7000000000000001	0.9270535042213909
AS	DK	DK-R1-Dist-Qwen-1.5B	Regression Curve	0.8	0.9163972720482773
AS	DK	DK-R1-Dist-Qwen-1.5B	Regression Curve	0.9	0.9043449694167752
AS	DK	DK-R1-Dist-Qwen-1.5B	Regression Curve	1.0	0.8907623010897947
AS	DK	DK-R1-Dist-Qwen-1.5B	Regression Curve	1.1	0.8755164281782981
AS	DK	DK-R1-Dist-Qwen-1.5B	Regression Curve	1.2000000000000002	0.8584808027859949
AS	DK	DK-R1-Dist-Qwen-1.5B	Regression Curve	1.3	0.8395411165776456
AS	DK	DK-R1-Dist-Qwen-1.5B	Regression Curve	1.4000000000000001	0.8186022978269971
AS	DK	DK-R1-Dist-Qwen-1.5B	Regression Curve	1.5	0.7955963559046968
AS	DK	DK-R1-Dist-Qwen-1.5B	Regression Curve	1.6	0.7704907047323191
AS	DK	DK-R1-Dist-Qwen-1.5B	Regression Curve	1.7000000000000002	0.7432964119947212
AS	DK	DK-R1-Dist-Qwen-1.5B	Regression Curve	1.8	0.7140756449352903
AS	DK	DK-R1-Dist-Qwen-1.5B	Regression Curve	1.9000000000000001	0.6829474532274993
AS	DK	DK-R1-Dist-Qwen-1.5B	Regression Curve	2.0	0.6500909876480765
AS	DK	DK-R1-Dist-Qwen-1.5B	Regression Curve	2.1	0.6157453396661487
AS	DK	DK-R1-Dist-Qwen-1.5B	Regression Curve	2.2	0.5802054249705393
AS	DK	DK-R1-Dist-Qwen-1.5B	Regression Curve	2.3000000000000003	0.54381371751057
AS	DK	DK-R1-Dist-Qwen-1.5B	Regression Curve	2.4000000000000004	0.5069481268107778
AS	DK	DK-R1-Dist-Qwen-1.5B	Regression Curve	2.5	0.47000682231498786
AS	DK	DK-R1-Dist-Qwen-1.5B	Regression Curve	2.6	0.4333912465967916
AS	DK	DK-R1-Dist-Qwen-1.5B	Regression Curve	2.7	0.39748883160096
AS	DK	DK-R1-Dist-Qwen-1.5B	Regression Curve	2.8000000000000003	0.3626569775637115
AS	DK	DK-R1-Dist-Qwen-1.5B	Regression Curve	2.9000000000000004	0.329209662470797
AS	DK	DK-R1-Dist-Qwen-1.5B	Regression Curve	3.0	0.2974076643942442
AS	DK	DK-R1-Dist-Qwen-1.5B	Regression Curve	3.1	0.26745288364944375
AS	DK	DK-R1-Dist-Qwen-1.5B	Regression Curve	3.2	0.23948674555391633
AS	DK	DK-R1-Dist-Qwen-1.5B	Regression Curve	3.3000000000000003	0.21359223534664426
AS	DK	DK-R1-Dist-Qwen-1.5B	Regression Curve	3.4000000000000004	0.18979882158183262
AS	DK	DK-R1-Dist-Qwen-1.5B	Regression Curve	3.5	0.16808938240207733
AS	DK	DK-R1-Dist-Qwen-1.5B	Regression Curve	3.6	0.1484082467736777
AS	DK	DK-R1-Dist-Qwen-1.5B	Regression Curve	3.7	0.1306695649209161
AS	DK	DK-R1-Dist-Qwen-1.5B	Regression Curve	3.8000000000000003	0.11476538581478593
AS	DK	DK-R1-Dist-Qwen-1.5B	Regression Curve	3.9000000000000004	0.10057300470133858
AS	DK	DK-R1-Dist-Qwen-1.5B	Regression Curve	4.0	0.08796131989491933
AS	DK	DK-R1-Dist-Qwen-1.5B	Regression Curve	4.1000000000000005	0.07679608665500068
AS	DK	DK-R1-Dist-Qwen-1.5B	Regression Curve	4.2	0.06694406872511402
AS	DK	DK-R1-Dist-Qwen-1.5B	Regression Curve	4.3	0.05827616472667307
AS	DK	DK-R1-Dist-Qwen-1.5B	Regression Curve	4.4	0.05066963158705426
AS	DK	DK-R1-Dist-Qwen-1.5B	Regression Curve	4.5	0.04400954727154325
AS	DK	DK-R1-Dist-Qwen-1.5B	Regression Curve	4.6000000000000005	0.038189657362806516
AS	DK	DK-R1-Dist-Qwen-1.5B	Regression Curve	4.7	0.033112740811408026
AS	DK	DK-R1-Dist-Qwen-1.5B	Regression Curve	4.800000000000001	0.02869061452911267
AS	DK	DK-R1-Dist-Qwen-1.5B	Regression Curve	4.9	0.024843878123008246
AS	DK	DK-R1-Dist-Qwen-1.5B	Regression Curve	5.0	0.021501481467072467
AS	DK	DK-R1-Dist-Qwen-1.5B	Regression Curve	5.1000000000000005	0.018600180494999164
AS	DK	DK-R1-Dist-Qwen-1.5B	Regression Curve	5.2	0.016083931366744443
AS	DK	DK-R1-Dist-Qwen-1.5B	Regression Curve	5.300000000000001	0.013903260308252294
AS	DK	DK-R1-Dist-Qwen-1.5B	Regression Curve	5.4	0.012014635932332218
AS	DK	DK-R1-Dist-Qwen-1.5B	Regression Curve	5.5	0.010379862523093225
AS	DK	DK-R1-Dist-Qwen-1.5B	Regression Curve	5.6000000000000005	0.008965506325650484
AS	DK	DK-R1-Dist-Qwen-1.5B	Regression Curve	5.7	0.007742362020772726
AS	DK	DK-R1-Dist-Qwen-1.5B	Regression Curve	5.800000000000001	0.006684962985194785
AS	DK	DK-R1-Dist-Qwen-1.5B	Regression Curve	5.9	0.005771136376635477
AS	DK	DK-R1-Dist-Qwen-1.5B	Regression Curve	6.0	0.004981602309965787
AS	DK	DK-R1-Dist-Qwen-1.5B	Regression Curve	6.1000000000000005	0.004299615218219196
AS	DK	DK-R1-Dist-Qwen-1.5B	Regression Curve	6.2	0.0037106447663723427
AS	DK	DK-R1-Dist-Qwen-1.5B	Regression Curve	6.300000000000001	0.003202093286265412
AS	DK	DK-R1-Dist-Qwen-1.5B	Regression Curve	6.4	0.0027630465340045783
AS	DK	DK-R1-Dist-Qwen-1.5B	Regression Curve	6.5	0.0023840545652763752
AS	DK	DK-R1-Dist-Qwen-1.5B	Regression Curve	6.6000000000000005	0.0020569396256369713
AS	DK	DK-R1-Dist-Qwen-1.5B	Regression Curve	6.7	0.001774628122488108
AS	DK	DK-R1-Dist-Qwen-1.5B	Regression Curve	6.800000000000001	0.0015310039544589086
AS	DK	DK-R1-Dist-Qwen-1.5B	Regression Curve	6.9	0.0013207807019148218
AS	DK	DK-R1-Dist-Qwen-1.5B	Regression Curve	7.0	0.0011393904151909674
AS	DK	DK-R1-Dist-Qwen-1.5B	Regression Curve	7.1000000000000005	0.000982886965414992
AS	DK	DK-R1-Dist-Qwen-1.5B	Regression Curve	7.2	0.000847862140357819
AS	DK	DK-R1-Dist-Qwen-1.5B	Regression Curve	7.300000000000001	0.0007313728709959052
AS	DK	DK-R1-Dist-Qwen-1.5B	Regression Curve	7.4	0.0006308781614893341
AS	DK	DK-R1-Dist-Qwen-1.5B	Regression Curve	7.5	0.0005441844653867028
AS	DK	DK-R1-Dist-Qwen-1.5B	Regression Curve	7.6000000000000005	0.00046939840418464663
AS	DK	DK-R1-Dist-Qwen-1.5B	Regression Curve	7.7	0.0004048858615490944
AS	DK	DK-R1-Dist-Qwen-1.5B	Regression Curve	7.800000000000001	0.0003492366085219291
AS	DK	DK-R1-Dist-Qwen-1.5B	Regression Curve	7.9	0.0003012337230422155
AS	DK	DK-R1-Dist-Qwen-1.5B	Regression Curve	8.0	0.00025982716233270464
AS	DK	DK-R1-Dist-Qwen-1.5B	Regression Curve	8.1	0.00022411093037448928
AS	DK	DK-R1-Dist-Qwen-1.5B	Regression Curve	8.200000000000001	0.00019330335601188225
AS	DK	DK-R1-Dist-Qwen-1.5B	Regression Curve	8.3	0.00016673006132694078
AS	DK	DK-R1-Dist-Qwen-1.5B	Regression Curve	8.4	0.0001438092558479764
AS	DK	DK-R1-Dist-Qwen-1.5B	Regression Curve	8.5	0.0001240390408695745
AS	DK	DK-R1-Dist-Qwen-1.5B	Regression Curve	8.6	0.00010698645053292018
AS	DK	DK-R1-Dist-Qwen-1.5B	Regression Curve	8.700000000000001	9.22779931259275e-05
AS	DK	DK-R1-Dist-Qwen-1.5B	Regression Curve	8.8	7.959148800964881e-05
AS	DK	DK-R1-Dist-Qwen-1.5B	Regression Curve	8.9	6.864902127903119e-05
AS	DK	DK-R1-Dist-Qwen-1.5B	Regression Curve	9.0	5.9210867268462006e-05
AS	DK	DK-R1-Dist-Qwen-1.5B	Regression Curve	9.1	5.10702437963007e-05
AS	DK	DK-R1-Dist-Qwen-1.5B	Regression Curve	9.200000000000001	4.40487870294685e-05
AS	DK	DK-R1-Dist-Qwen-1.5B	Regression Curve	9.3	3.79926474081636e-05
AS	DK	DK-R1-Dist-Qwen-1.5B	Regression Curve	9.4	3.276912152416447e-05
AS	DK	DK-R1-Dist-Qwen-1.5B	Regression Curve	9.5	2.8263746474872048e-05
AS	DK	DK-R1-Dist-Qwen-1.5B	Regression Curve	9.600000000000001	2.4377793263705456e-05
AS	DK	DK-R1-Dist-Qwen-1.5B	Regression Curve	9.700000000000001	2.102610449820794e-05
AS	DK	DK-R1-Dist-Qwen-1.5B	Regression Curve	9.8	1.8135229134744844e-05
AS	DK	DK-R1-Dist-Qwen-1.5B	Regression Curve	9.9	1.5641813493024172e-05
AS	DK	DK-R1-Dist-Qwen-1.5B	Regression Curve	10.0	1.3491213353558834e-05
AS	DK	DK-R1-Dist-Qwen-1.5B	Empirical Data	1.0	0.8125	16.0
AS	DK	DK-R1-Dist-Qwen-1.5B	Empirical Data	2.0	0.6245847176079734	301.0
AS	DK	DK-R1-Dist-Qwen-1.5B	Empirical Data	3.0	0.35428122545168894	1273.0
AS	DK	DK-R1-Dist-Qwen-1.5B	Empirical Data	4.0	0.059006211180124224	322.0
AS	DK	DK-R1-Dist-Qwen-1.5B	Empirical Data	5.0	0.0	19.0
AS	DK	DK-R1-Dist-Qwen-7B	Regression Curve	0.0	0.9908848482487134
AS	DK	DK-R1-Dist-Qwen-7B	Regression Curve	0.1	0.9894037643026157
AS	DK	DK-R1-Dist-Qwen-7B	Regression Curve	0.2	0.9876850159772148
AS	DK	DK-R1-Dist-Qwen-7B	Regression Curve	0.30000000000000004	0.98569151211033
AS	DK	DK-R1-Dist-Qwen-7B	Regression Curve	0.4	0.983380737164935
AS	DK	DK-R1-Dist-Qwen-7B	Regression Curve	0.5	0.9807040849026265
AS	DK	DK-R1-Dist-Qwen-7B	Regression Curve	0.6000000000000001	0.9776061554766524
AS	DK	DK-R1-Dist-Qwen-7B	Regression Curve	0.7000000000000001	0.9740240320671191
AS	DK	DK-R1-Dist-Qwen-7B	Regression Curve	0.8	0.9698865617189556
AS	DK	DK-R1-Dist-Qwen-7B	Regression Curve	0.9	0.9651136760888772
AS	DK	DK-R1-Dist-Qwen-7B	Regression Curve	1.0	0.9596158017098979
AS	DK	DK-R1-Dist-Qwen-7B	Regression Curve	1.1	0.9532934263438898
AS	DK	DK-R1-Dist-Qwen-7B	Regression Curve	1.2000000000000002	0.9460369079257828
AS	DK	DK-R1-Dist-Qwen-7B	Regression Curve	1.3	0.9377266349192034
AS	DK	DK-R1-Dist-Qwen-7B	Regression Curve	1.4000000000000001	0.9282336702389332
AS	DK	DK-R1-Dist-Qwen-7B	Regression Curve	1.5	0.9174210327769555
AS	DK	DK-R1-Dist-Qwen-7B	Regression Curve	1.6	0.9051457870596632
AS	DK	DK-R1-Dist-Qwen-7B	Regression Curve	1.7000000000000002	0.8912621169788
AS	DK	DK-R1-Dist-Qwen-7B	Regression Curve	1.8	0.8756255463764275
AS	DK	DK-R1-Dist-Qwen-7B	Regression Curve	1.9000000000000001	0.8580984285819575
AS	DK	DK-R1-Dist-Qwen-7B	Regression Curve	2.0	0.8385567495124582
AS	DK	DK-R1-Dist-Qwen-7B	Regression Curve	2.1	0.8168981671217875
AS	DK	DK-R1-Dist-Qwen-7B	Regression Curve	2.2	0.7930510412398724
AS	DK	DK-R1-Dist-Qwen-7B	Regression Curve	2.3000000000000003	0.7669839986218947
AS	DK	DK-R1-Dist-Qwen-7B	Regression Curve	2.4000000000000004	0.7387153478630091
AS	DK	DK-R1-Dist-Qwen-7B	Regression Curve	2.5	0.7083214428298062
AS	DK	DK-R1-Dist-Qwen-7B	Regression Curve	2.6	0.6759429407849092
AS	DK	DK-R1-Dist-Qwen-7B	Regression Curve	2.7	0.6417878689413509
AS	DK	DK-R1-Dist-Qwen-7B	Regression Curve	2.8000000000000003	0.6061305507482997
AS	DK	DK-R1-Dist-Qwen-7B	Regression Curve	2.9000000000000004	0.5693057760248826
AS	DK	DK-R1-Dist-Qwen-7B	Regression Curve	3.0	0.5316981103658996
AS	DK	DK-R1-Dist-Qwen-7B	Regression Curve	3.1	0.49372686168231655
AS	DK	DK-R1-Dist-Qwen-7B	Regression Curve	3.2	0.45582784440094065
AS	DK	DK-R1-Dist-Qwen-7B	Regression Curve	3.3000000000000003	0.4184335749081846
AS	DK	DK-R1-Dist-Qwen-7B	Regression Curve	3.4000000000000004	0.38195378282442605
AS	DK	DK-R1-Dist-Qwen-7B	Regression Curve	3.5	0.3467580716848942
AS	DK	DK-R1-Dist-Qwen-7B	Regression Curve	3.6	0.31316222190034365
AS	DK	DK-R1-Dist-Qwen-7B	Regression Curve	3.7	0.2814190789555269
AS	DK	DK-R1-Dist-Qwen-7B	Regression Curve	3.8000000000000003	0.25171433311407176
AS	DK	DK-R1-Dist-Qwen-7B	Regression Curve	3.9000000000000004	0.2241669006673856
AS	DK	DK-R1-Dist-Qwen-7B	Regression Curve	4.0	0.19883315943131924
AS	DK	DK-R1-Dist-Qwen-7B	Regression Curve	4.1000000000000005	0.17571402332324504
AS	DK	DK-R1-Dist-Qwen-7B	Regression Curve	4.2	0.1547637637945661
AS	DK	DK-R1-Dist-Qwen-7B	Regression Curve	4.3	0.1358995641424698
AS	DK	DK-R1-Dist-Qwen-7B	Regression Curve	4.4	0.11901097228492213
AS	DK	DK-R1-Dist-Qwen-7B	Regression Curve	4.5	0.10396864310309863
AS	DK	DK-R1-Dist-Qwen-7B	Regression Curve	4.6000000000000005	0.09063198780583748
AS	DK	DK-R1-Dist-Qwen-7B	Regression Curve	4.7	0.07885554507595652
AS	DK	DK-R1-Dist-Qwen-7B	Regression Curve	4.800000000000001	0.06849404219798964
AS	DK	DK-R1-Dist-Qwen-7B	Regression Curve	4.9	0.05940622095283473
AS	DK	DK-R1-Dist-Qwen-7B	Regression Curve	5.0	0.05145756743009273
AS	DK	DK-R1-Dist-Qwen-7B	Regression Curve	5.1000000000000005	0.04452211546578227
AS	DK	DK-R1-Dist-Qwen-7B	Regression Curve	5.2	0.03848349951139397
AS	DK	DK-R1-Dist-Qwen-7B	Regression Curve	5.300000000000001	0.033235422926890495
AS	DK	DK-R1-Dist-Qwen-7B	Regression Curve	5.4	0.028681688881683993
AS	DK	DK-R1-Dist-Qwen-7B	Regression Curve	5.5	0.02473591832973231
AS	DK	DK-R1-Dist-Qwen-7B	Regression Curve	5.6000000000000005	0.021321056313998086
AS	DK	DK-R1-Dist-Qwen-7B	Regression Curve	5.7	0.01836874621949936
AS	DK	DK-R1-Dist-Qwen-7B	Regression Curve	5.800000000000001	0.015818632606213936
AS	DK	DK-R1-Dist-Qwen-7B	Regression Curve	5.9	0.013617637309140613
AS	DK	DK-R1-Dist-Qwen-7B	Regression Curve	6.0	0.011719240565411628
AS	DK	DK-R1-Dist-Qwen-7B	Regression Curve	6.1000000000000005	0.010082788752991559
AS	DK	DK-R1-Dist-Qwen-7B	Regression Curve	6.2	0.008672842527983858
AS	DK	DK-R1-Dist-Qwen-7B	Regression Curve	6.300000000000001	0.007458573324910239
AS	DK	DK-R1-Dist-Qwen-7B	Regression Curve	6.4	0.006413211951866127
AS	DK	DK-R1-Dist-Qwen-7B	Regression Curve	6.5	0.005513550027920987
AS	DK	DK-R1-Dist-Qwen-7B	Regression Curve	6.6000000000000005	0.004739492982964311
AS	DK	DK-R1-Dist-Qwen-7B	Regression Curve	6.7	0.004073662032064282
AS	DK	DK-R1-Dist-Qwen-7B	Regression Curve	6.800000000000001	0.003501041756997329
AS	DK	DK-R1-Dist-Qwen-7B	Regression Curve	6.9	0.003008669528286289
AS	DK	DK-R1-Dist-Qwen-7B	Regression Curve	7.0	0.002585362867981818
AS	DK	DK-R1-Dist-Qwen-7B	Regression Curve	7.1000000000000005	0.0022214809008270107
AS	DK	DK-R1-Dist-Qwen-7B	Regression Curve	7.2	0.0019087162059434316
AS	DK	DK-R1-Dist-Qwen-7B	Regression Curve	7.300000000000001	0.0016399136166717352
AS	DK	DK-R1-Dist-Qwen-7B	Regression Curve	7.4	0.0014089127898292708
AS	DK	DK-R1-Dist-Qwen-7B	Regression Curve	7.5	0.0012104116545111902
AS	DK	DK-R1-Dist-Qwen-7B	Regression Curve	7.6000000000000005	0.0010398481391601518
AS	DK	DK-R1-Dist-Qwen-7B	Regression Curve	7.7	0.0008932978538729089
AS	DK	DK-R1-Dist-Qwen-7B	Regression Curve	7.800000000000001	0.0007673856666141755
AS	DK	DK-R1-Dist-Qwen-7B	Regression Curve	7.9	0.0006592093537472802
AS	DK	DK-R1-Dist-Qwen-7B	Regression Curve	8.0	0.0005662737255649801
AS	DK	DK-R1-Dist-Qwen-7B	Regression Curve	8.1	0.00048643382610853123
AS	DK	DK-R1-Dist-Qwen-7B	Regression Curve	8.200000000000001	0.0004178459841412262
AS	DK	DK-R1-Dist-Qwen-7B	Regression Curve	8.3	0.00035892564986048043
AS	DK	DK-R1-Dist-Qwen-7B	Regression Curve	8.4	0.00030831109125182963
AS	DK	DK-R1-Dist-Qwen-7B	Regression Curve	8.5	0.0002648321465082376
AS	DK	DK-R1-Dist-Qwen-7B	Regression Curve	8.6	0.00022748333628876393
AS	DK	DK-R1-Dist-Qwen-7B	Regression Curve	8.700000000000001	0.00019540073336300634
AS	DK	DK-R1-Dist-Qwen-7B	Regression Curve	8.8	0.00016784206889022344
AS	DK	DK-R1-Dist-Qwen-7B	Regression Curve	8.9	0.00014416962561584242
AS	DK	DK-R1-Dist-Qwen-7B	Regression Curve	9.0	0.00012383552991495063
AS	DK	DK-R1-Dist-Qwen-7B	Regression Curve	9.1	0.00010636910803127766
AS	DK	DK-R1-Dist-Qwen-7B	Regression Curve	9.200000000000001	9.136601808962628e-05
AS	DK	DK-R1-Dist-Qwen-7B	Regression Curve	9.3	7.847890942349402e-05
AS	DK	DK-R1-Dist-Qwen-7B	Regression Curve	9.4	6.74093952748146e-05
AS	DK	DK-R1-Dist-Qwen-7B	Regression Curve	9.5	5.790115470858754e-05
AS	DK	DK-R1-Dist-Qwen-7B	Regression Curve	9.600000000000001	4.973400527230353e-05
AS	DK	DK-R1-Dist-Qwen-7B	Regression Curve	9.700000000000001	4.271881006976732e-05
AS	DK	DK-R1-Dist-Qwen-7B	Regression Curve	9.8	3.669310199166718e-05
AS	DK	DK-R1-Dist-Qwen-7B	Regression Curve	9.9	3.151732426899576e-05
AS	DK	DK-R1-Dist-Qwen-7B	Regression Curve	10.0	2.7071600652997062e-05
AS	DK	DK-R1-Dist-Qwen-7B	Empirical Data	1.0	0.875	16.0
AS	DK	DK-R1-Dist-Qwen-7B	Empirical Data	2.0	0.8106312292358804	301.0
AS	DK	DK-R1-Dist-Qwen-7B	Empirical Data	3.0	0.596229379418696	1273.0
AS	DK	DK-R1-Dist-Qwen-7B	Empirical Data	4.0	0.16459627329192547	322.0
AS	DK	DK-R1-Dist-Qwen-7B	Empirical Data	5.0	0.05263157894736842	19.0
AS	DK	DK-R1-Dist-Qwen-14B	Regression Curve	0.0	0.9981133174114141
AS	DK	DK-R1-Dist-Qwen-14B	Regression Curve	0.1	0.9977363063705996
AS	DK	DK-R1-Dist-Qwen-14B	Regression Curve	0.2	0.9972841631510653
AS	DK	DK-R1-Dist-Qwen-14B	Regression Curve	0.30000000000000004	0.9967420051283256
AS	DK	DK-R1-Dist-Qwen-14B	Regression Curve	0.4	0.9960920411059586
AS	DK	DK-R1-Dist-Qwen-14B	Regression Curve	0.5	0.9953130201804486
AS	DK	DK-R1-Dist-Qwen-14B	Regression Curve	0.6000000000000001	0.9943795837775451
AS	DK	DK-R1-Dist-Qwen-14B	Regression Curve	0.7000000000000001	0.9932615072372799
AS	DK	DK-R1-Dist-Qwen-14B	Regression Curve	0.8	0.991922816994752
AS	DK	DK-R1-Dist-Qwen-14B	Regression Curve	0.9	0.9903207699627917
AS	DK	DK-R1-Dist-Qwen-14B	Regression Curve	1.0	0.9884046836992024
AS	DK	DK-R1-Dist-Qwen-14B	Regression Curve	1.1	0.9861146100766128
AS	DK	DK-R1-Dist-Qwen-14B	Regression Curve	1.2000000000000002	0.9833798524798846
AS	DK	DK-R1-Dist-Qwen-14B	Regression Curve	1.3	0.9801173383782349
AS	DK	DK-R1-Dist-Qwen-14B	Regression Curve	1.4000000000000001	0.9762298771763399
AS	DK	DK-R1-Dist-Qwen-14B	Regression Curve	1.5	0.9716043596387673
AS	DK	DK-R1-Dist-Qwen-14B	Regression Curve	1.6	0.9661099922938444
AS	DK	DK-R1-Dist-Qwen-14B	Regression Curve	1.7000000000000002	0.9595967104807178
AS	DK	DK-R1-Dist-Qwen-14B	Regression Curve	1.8	0.9518939790330121
AS	DK	DK-R1-Dist-Qwen-14B	Regression Curve	1.9000000000000001	0.9428102704644654
AS	DK	DK-R1-Dist-Qwen-14B	Regression Curve	2.0	0.9321336044114806
AS	DK	DK-R1-Dist-Qwen-14B	Regression Curve	2.1	0.9196336312459507
AS	DK	DK-R1-Dist-Qwen-14B	Regression Curve	2.2	0.9050658313786156
AS	DK	DK-R1-Dist-Qwen-14B	Regression Curve	2.3000000000000003	0.8881784529420393
AS	DK	DK-R1-Dist-Qwen-14B	Regression Curve	2.4000000000000004	0.8687227843527876
AS	DK	DK-R1-Dist-Qwen-14B	Regression Curve	2.5	0.8464672029696738
AS	DK	DK-R1-Dist-Qwen-14B	Regression Curve	2.6	0.8212151006820337
AS	DK	DK-R1-Dist-Qwen-14B	Regression Curve	2.7	0.7928262187020055
AS	DK	DK-R1-Dist-Qwen-14B	Regression Curve	2.8000000000000003	0.7612401252400351
AS	DK	DK-R1-Dist-Qwen-14B	Regression Curve	2.9000000000000004	0.7264996158046451
AS	DK	DK-R1-Dist-Qwen-14B	Regression Curve	3.0	0.6887708868909718
AS	DK	DK-R1-Dist-Qwen-14B	Regression Curve	3.1	0.6483567154102363
AS	DK	DK-R1-Dist-Qwen-14B	Regression Curve	3.2	0.6056989042556972
AS	DK	DK-R1-Dist-Qwen-14B	Regression Curve	3.3000000000000003	0.5613671960585107
AS	DK	DK-R1-Dist-Qwen-14B	Regression Curve	3.4000000000000004	0.5160337564906975
AS	DK	DK-R1-Dist-Qwen-14B	Regression Curve	3.5	0.47043489009685424
AS	DK	DK-R1-Dist-Qwen-14B	Regression Curve	3.6	0.42532425275047325
AS	DK	DK-R1-Dist-Qwen-14B	Regression Curve	3.7	0.38142369938968895
AS	DK	DK-R1-Dist-Qwen-14B	Regression Curve	3.8000000000000003	0.3393784450690609
AS	DK	DK-R1-Dist-Qwen-14B	Regression Curve	3.9000000000000004	0.29972223926612923
AS	DK	DK-R1-Dist-Qwen-14B	Regression Curve	4.0	0.26285608613498107
AS	DK	DK-R1-Dist-Qwen-14B	Regression Curve	4.1000000000000005	0.2290413752779052
AS	DK	DK-R1-Dist-Qwen-14B	Regression Curve	4.2	0.19840587049703387
AS	DK	DK-R1-Dist-Qwen-14B	Regression Curve	4.3	0.17095937493380647
AS	DK	DK-R1-Dist-Qwen-14B	Regression Curve	4.4	0.14661523841625707
AS	DK	DK-R1-Dist-Qwen-14B	Regression Curve	4.5	0.12521407073865273
AS	DK	DK-R1-Dist-Qwen-14B	Regression Curve	4.6000000000000005	0.10654676983799055
AS	DK	DK-R1-Dist-Qwen-14B	Regression Curve	4.7	0.09037493578101072
AS	DK	DK-R1-Dist-Qwen-14B	Regression Curve	4.800000000000001	0.07644766295512904
AS	DK	DK-R1-Dist-Qwen-14B	Regression Curve	4.9	0.06451443675616793
AS	DK	DK-R1-Dist-Qwen-14B	Regression Curve	5.0	0.05433435912428233
AS	DK	DK-R1-Dist-Qwen-14B	Regression Curve	5.1000000000000005	0.04568220713486133
AS	DK	DK-R1-Dist-Qwen-14B	Regression Curve	5.2	0.038351939888349736
AS	DK	DK-R1-Dist-Qwen-14B	Regression Curve	5.300000000000001	0.03215826720364878
AS	DK	DK-R1-Dist-Qwen-14B	Regression Curve	5.4	0.02693682776275512
AS	DK	DK-R1-Dist-Qwen-14B	Regression Curve	5.5	0.022543430357848077
AS	DK	DK-R1-Dist-Qwen-14B	Regression Curve	5.6000000000000005	0.018852713070905018
AS	DK	DK-R1-Dist-Qwen-14B	Regression Curve	5.7	0.015756484671076917
AS	DK	DK-R1-Dist-Qwen-14B	Regression Curve	5.800000000000001	0.013161936169213894
AS	DK	DK-R1-Dist-Qwen-14B	Regression Curve	5.9	0.010989849756209107
AS	DK	DK-R1-Dist-Qwen-14B	Regression Curve	6.0	0.00917288623777107
AS	DK	DK-R1-Dist-Qwen-14B	Regression Curve	6.1000000000000005	0.007653998410950377
AS	DK	DK-R1-Dist-Qwen-14B	Regression Curve	6.2	0.0063849941529424675
AS	DK	DK-R1-Dist-Qwen-14B	Regression Curve	6.300000000000001	0.0053252569907569465
AS	DK	DK-R1-Dist-Qwen-14B	Regression Curve	6.4	0.00444062160175202
AS	DK	DK-R1-Dist-Qwen-14B	Regression Curve	6.5	0.003702395454767391
AS	DK	DK-R1-Dist-Qwen-14B	Regression Curve	6.6000000000000005	0.003086514399989516
AS	DK	DK-R1-Dist-Qwen-14B	Regression Curve	6.7	0.002572818527005713
AS	DK	DK-R1-Dist-Qwen-14B	Regression Curve	6.800000000000001	0.002144434362652551
AS	DK	DK-R1-Dist-Qwen-14B	Regression Curve	6.9	0.0017872499975591723
AS	DK	DK-R1-Dist-Qwen-14B	Regression Curve	7.0	0.0014894706843710112
AS	DK	DK-R1-Dist-Qwen-14B	Regression Curve	7.1000000000000005	0.0012412436208515088
AS	DK	DK-R1-Dist-Qwen-14B	Regression Curve	7.2	0.0010343418737230245
AS	DK	DK-R1-Dist-Qwen-14B	Regression Curve	7.300000000000001	0.0008618986244660426
AS	DK	DK-R1-Dist-Qwen-14B	Regression Curve	7.4	0.0007181840735733943
AS	DK	DK-R1-Dist-Qwen-14B	Regression Curve	7.5	0.000598418396983737
AS	DK	DK-R1-Dist-Qwen-14B	Regression Curve	7.6000000000000005	0.0004986150958247091
AS	DK	DK-R1-Dist-Qwen-14B	Regression Curve	7.7	0.00041544991662691594
AS	DK	DK-R1-Dist-Qwen-14B	Regression Curve	7.800000000000001	0.00034615124840677844
AS	DK	DK-R1-Dist-Qwen-14B	Regression Curve	7.9	0.00028840853343981216
AS	DK	DK-R1-Dist-Qwen-14B	Regression Curve	8.0	0.0002402957697453991
AS	DK	DK-R1-Dist-Qwen-14B	Regression Curve	8.1	0.00020020764533866168
AS	DK	DK-R1-Dist-Qwen-14B	Regression Curve	8.200000000000001	0.00016680623700882725
AS	DK	DK-R1-Dist-Qwen-14B	Regression Curve	8.3	0.00013897653896877043
AS	DK	DK-R1-Dist-Qwen-14B	Regression Curve	8.4	0.00011578936757505709
AS	DK	DK-R1-Dist-Qwen-14B	Regression Curve	8.5	9.647042492835074e-05
AS	DK	DK-R1-Dist-Qwen-14B	Regression Curve	8.6	8.037450311535606e-05
AS	DK	DK-R1-Dist-Qwen-14B	Regression Curve	8.700000000000001	6.696397787429865e-05
AS	DK	DK-R1-Dist-Qwen-14B	Regression Curve	8.8	5.5790880497927003e-05
AS	DK	DK-R1-Dist-Qwen-14B	Regression Curve	8.9	4.648195406594804e-05
AS	DK	DK-R1-Dist-Qwen-14B	Regression Curve	9.0	3.872619823270581e-05
AS	DK	DK-R1-Dist-Qwen-14B	Regression Curve	9.1	3.22644888503485e-05
AS	DK	DK-R1-Dist-Qwen-14B	Regression Curve	9.200000000000001	2.6880927275576846e-05
AS	DK	DK-R1-Dist-Qwen-14B	Regression Curve	9.3	2.239563147703325e-05
AS	DK	DK-R1-Dist-Qwen-14B	Regression Curve	9.4	1.865872887229818e-05
AS	DK	DK-R1-Dist-Qwen-14B	Regression Curve	9.5	1.5545350726098698e-05
AS	DK	DK-R1-Dist-Qwen-14B	Regression Curve	9.600000000000001	1.2951461233446613e-05
AS	DK	DK-R1-Dist-Qwen-14B	Regression Curve	9.700000000000001	1.0790382181484153e-05
AS	DK	DK-R1-Dist-Qwen-14B	Regression Curve	9.8	8.989897243106701e-06
AS	DK	DK-R1-Dist-Qwen-14B	Regression Curve	9.9	7.489839266293979e-06
AS	DK	DK-R1-Dist-Qwen-14B	Regression Curve	10.0	6.240080022776925e-06
AS	DK	DK-R1-Dist-Qwen-14B	Empirical Data	1.0	1.0	16.0
AS	DK	DK-R1-Dist-Qwen-14B	Empirical Data	2.0	0.8970099667774086	301.0
AS	DK	DK-R1-Dist-Qwen-14B	Empirical Data	3.0	0.7659073055773763	1273.0
AS	DK	DK-R1-Dist-Qwen-14B	Empirical Data	4.0	0.21428571428571427	322.0
AS	DK	DK-R1-Dist-Qwen-14B	Empirical Data	5.0	0.2631578947368421	19.0
AS	DK	DK-R1-Dist-Qwen-32B	Regression Curve	0.0	0.9991191709529825
AS	DK	DK-R1-Dist-Qwen-32B	Regression Curve	0.1	0.9989223299484121
AS	DK	DK-R1-Dist-Qwen-32B	Regression Curve	0.2	0.9986815584543376
AS	DK	DK-R1-Dist-Qwen-32B	Regression Curve	0.30000000000000004	0.9983870809961655
AS	DK	DK-R1-Dist-Qwen-32B	Regression Curve	0.4	0.9980269611499629
AS	DK	DK-R1-Dist-Qwen-32B	Regression Curve	0.5	0.9975866309418137
AS	DK	DK-R1-Dist-Qwen-32B	Regression Curve	0.6000000000000001	0.9970483212854808
AS	DK	DK-R1-Dist-Qwen-32B	Regression Curve	0.7000000000000001	0.9963903744078317
AS	DK	DK-R1-Dist-Qwen-32B	Regression Curve	0.8	0.9955864164412322
AS	DK	DK-R1-Dist-Qwen-32B	Regression Curve	0.9	0.9946043656774879
AS	DK	DK-R1-Dist-Qwen-32B	Regression Curve	1.0	0.9934052497192349
AS	DK	DK-R1-Dist-Qwen-32B	Regression Curve	1.1	0.9919418034844901
AS	DK	DK-R1-Dist-Qwen-32B	Regression Curve	1.2000000000000002	0.990156820579595
AS	DK	DK-R1-Dist-Qwen-32B	Regression Curve	1.3	0.9879812342535874
AS	DK	DK-R1-Dist-Qwen-32B	Regression Curve	1.4000000000000001	0.9853319128817639
AS	DK	DK-R1-Dist-Qwen-32B	Regression Curve	1.5	0.9821091713877365
AS	DK	DK-R1-Dist-Qwen-32B	Regression Curve	1.6	0.9781940278779404
AS	DK	DK-R1-Dist-Qwen-32B	Regression Curve	1.7000000000000002	0.9734452788344382
AS	DK	DK-R1-Dist-Qwen-32B	Regression Curve	1.8	0.9676965323928944
AS	DK	DK-R1-Dist-Qwen-32B	Regression Curve	1.9000000000000001	0.9607534341099896
AS	DK	DK-R1-Dist-Qwen-32B	Regression Curve	2.0	0.9523914493325333
AS	DK	DK-R1-Dist-Qwen-32B	Regression Curve	2.1	0.9423547341370289
AS	DK	DK-R1-Dist-Qwen-32B	Regression Curve	2.2	0.9303568291118827
AS	DK	DK-R1-Dist-Qwen-32B	Regression Curve	2.3000000000000003	0.9160841297026456
AS	DK	DK-R1-Dist-Qwen-32B	Regression Curve	2.4000000000000004	0.8992032835997155
AS	DK	DK-R1-Dist-Qwen-32B	Regression Curve	2.5	0.8793737675968865
AS	DK	DK-R1-Dist-Qwen-32B	Regression Curve	2.6	0.8562667929033325
AS	DK	DK-R1-Dist-Qwen-32B	Regression Curve	2.7	0.8295912360037718
AS	DK	DK-R1-Dist-Qwen-32B	Regression Curve	2.8000000000000003	0.7991263470543382
AS	DK	DK-R1-Dist-Qwen-32B	Regression Curve	2.9000000000000004	0.7647594703688352
AS	DK	DK-R1-Dist-Qwen-32B	Regression Curve	3.0	0.7265250120081918
AS	DK	DK-R1-Dist-Qwen-32B	Regression Curve	3.1	0.684638776670558
AS	DK	DK-R1-Dist-Qwen-32B	Regression Curve	3.2	0.6395202590975471
AS	DK	DK-R1-Dist-Qwen-32B	Regression Curve	3.3000000000000003	0.5917953983868265
AS	DK	DK-R1-Dist-Qwen-32B	Regression Curve	3.4000000000000004	0.5422744177439243
AS	DK	DK-R1-Dist-Qwen-32B	Regression Curve	3.5	0.4919037674189078
AS	DK	DK-R1-Dist-Qwen-32B	Regression Curve	3.6	0.4416969597628669
AS	DK	DK-R1-Dist-Qwen-32B	Regression Curve	3.7	0.3926544447060855
AS	DK	DK-R1-Dist-Qwen-32B	Regression Curve	3.8000000000000003	0.34568564838661364
AS	DK	DK-R1-Dist-Qwen-32B	Regression Curve	3.9000000000000004	0.30154570102640993
AS	DK	DK-R1-Dist-Qwen-32B	Regression Curve	4.0	0.26079545487356676
AS	DK	DK-R1-Dist-Qwen-32B	Regression Curve	4.1000000000000005	0.22378767616611267
AS	DK	DK-R1-Dist-Qwen-32B	Regression Curve	4.2	0.19067680396673392
AS	DK	DK-R1-Dist-Qwen-32B	Regression Curve	4.3	0.16144595781270302
AS	DK	DK-R1-Dist-Qwen-32B	Regression Curve	4.4	0.13594351535586507
AS	DK	DK-R1-Dist-Qwen-32B	Regression Curve	4.5	0.11392222276563638
AS	DK	DK-R1-Dist-Qwen-32B	Regression Curve	4.6000000000000005	0.09507561430350889
AS	DK	DK-R1-Dist-Qwen-32B	Regression Curve	4.7	0.0790686542168538
AS	DK	DK-R1-Dist-Qwen-32B	Regression Curve	4.800000000000001	0.06556138390864372
AS	DK	DK-R1-Dist-Qwen-32B	Regression Curve	4.9	0.05422569048535947
AS	DK	DK-R1-Dist-Qwen-32B	Regression Curve	5.0	0.044756086077529275
AS	DK	DK-R1-Dist-Qwen-32B	Regression Curve	5.1000000000000005	0.03687571075115202
AS	DK	DK-R1-Dist-Qwen-32B	Regression Curve	5.2	0.03033879501649047
AS	DK	DK-R1-Dist-Qwen-32B	Regression Curve	5.300000000000001	0.024930675408193242
AS	DK	DK-R1-Dist-Qwen-32B	Regression Curve	5.4	0.020466246447546518
AS	DK	DK-R1-Dist-Qwen-32B	Regression Curve	5.5	0.016787515291134366
AS	DK	DK-R1-Dist-Qwen-32B	Regression Curve	5.6000000000000005	0.013760733046404646
AS	DK	DK-R1-Dist-Qwen-32B	Regression Curve	5.7	0.011273421160006042
AS	DK	DK-R1-Dist-Qwen-32B	Regression Curve	5.800000000000001	0.00923149331336444
AS	DK	DK-R1-Dist-Qwen-32B	Regression Curve	5.9	0.007556588313452598
AS	DK	DK-R1-Dist-Qwen-32B	Regression Curve	6.0	0.006183671078481999
AS	DK	DK-R1-Dist-Qwen-32B	Regression Curve	6.1000000000000005	0.005058920540330523
AS	DK	DK-R1-Dist-Qwen-32B	Regression Curve	6.2	0.004137899547162128
AS	DK	DK-R1-Dist-Qwen-32B	Regression Curve	6.300000000000001	0.0033839882167949857
AS	DK	DK-R1-Dist-Qwen-32B	Regression Curve	6.4	0.0027670553237824557
AS	DK	DK-R1-Dist-Qwen-32B	Regression Curve	6.5	0.0022623397867130575
AS	DK	DK-R1-Dist-Qwen-32B	Regression Curve	6.6000000000000005	0.0018495144705166374
AS	DK	DK-R1-Dist-Qwen-32B	Regression Curve	6.7	0.001511906189453474
AS	DK	DK-R1-Dist-Qwen-32B	Regression Curve	6.800000000000001	0.0012358482401496496
AS	DK	DK-R1-Dist-Qwen-32B	Regression Curve	6.9	0.00101014453521261
AS	DK	DK-R1-Dist-Qwen-32B	Regression Curve	7.0	0.0008256271584125855
AS	DK	DK-R1-Dist-Qwen-32B	Regression Curve	7.1000000000000005	0.0006747917583169296
AS	DK	DK-R1-Dist-Qwen-32B	Regression Curve	7.2	0.0005514975552690732
AS	DK	DK-R1-Dist-Qwen-32B	Regression Curve	7.300000000000001	0.00045072082383611385
AS	DK	DK-R1-Dist-Qwen-32B	Regression Curve	7.4	0.0003683525267966438
AS	DK	DK-R1-Dist-Qwen-32B	Regression Curve	7.5	0.0003010323320696057
AS	DK	DK-R1-Dist-Qwen-32B	Regression Curve	7.6000000000000005	0.000246012564098396
AS	DK	DK-R1-Dist-Qwen-32B	Regression Curve	7.7	0.00020104675298908086
AS	DK	DK-R1-Dist-Qwen-32B	Regression Curve	7.800000000000001	0.0001642983753898232
AS	DK	DK-R1-Dist-Qwen-32B	Regression Curve	7.9	0.0001342661564990058
AS	DK	DK-R1-Dist-Qwen-32B	Regression Curve	8.0	0.00010972294618925006
AS	DK	DK-R1-Dist-Qwen-32B	Regression Curve	8.1	8.966571484023136e-05
AS	DK	DK-R1-Dist-Qwen-32B	Regression Curve	8.200000000000001	7.327465417180543e-05
AS	DK	DK-R1-Dist-Qwen-32B	Regression Curve	8.3	5.987973066876423e-05
AS	DK	DK-R1-Dist-Qwen-32B	Regression Curve	8.4	4.893333725055081e-05
AS	DK	DK-R1-Dist-Qwen-32B	Regression Curve	8.5	3.998793374571642e-05
AS	DK	DK-R1-Dist-Qwen-32B	Regression Curve	8.6	3.2677767756845464e-05
AS	DK	DK-R1-Dist-Qwen-32B	Regression Curve	8.700000000000001	2.6703932373321146e-05
AS	DK	DK-R1-Dist-Qwen-32B	Regression Curve	8.8	2.1822152318322715e-05
AS	DK	DK-R1-Dist-Qwen-32B	Regression Curve	8.9	1.783280080806246e-05
AS	DK	DK-R1-Dist-Qwen-32B	Regression Curve	9.0	1.4572740034624684e-05
AS	DK	DK-R1-Dist-Qwen-32B	Regression Curve	9.1	1.1908652366787555e-05
AS	DK	DK-R1-Dist-Qwen-32B	Regression Curve	9.200000000000001	9.731590063804462e-06
AS	DK	DK-R1-Dist-Qwen-32B	Regression Curve	9.3	7.95252095374299e-06
AS	DK	DK-R1-Dist-Qwen-32B	Regression Curve	9.4	6.498688142016147e-06
AS	DK	DK-R1-Dist-Qwen-32B	Regression Curve	9.5	5.310635028568875e-06
AS	DK	DK-R1-Dist-Qwen-32B	Regression Curve	9.600000000000001	4.339774068987918e-06
AS	DK	DK-R1-Dist-Qwen-32B	Regression Curve	9.700000000000001	3.5463999174848117e-06
AS	DK	DK-R1-Dist-Qwen-32B	Regression Curve	9.8	2.898065740435083e-06
AS	DK	DK-R1-Dist-Qwen-32B	Regression Curve	9.9	2.368256326367843e-06
AS	DK	DK-R1-Dist-Qwen-32B	Regression Curve	10.0	1.9353037461813334e-06
AS	DK	DK-R1-Dist-Qwen-32B	Empirical Data	1.0	1.0	16.0
AS	DK	DK-R1-Dist-Qwen-32B	Empirical Data	2.0	0.9235880398671097	301.0
AS	DK	DK-R1-Dist-Qwen-32B	Empirical Data	3.0	0.7965435978004713	1273.0
AS	DK	DK-R1-Dist-Qwen-32B	Empirical Data	4.0	0.2080745341614907	322.0
AS	DK	DK-R1-Dist-Qwen-32B	Empirical Data	5.0	0.42105263157894735	19.0
CEc	GPT/o1	babbage-002	Regression Curve	0.0	0.22088811940438952
CEc	GPT/o1	babbage-002	Regression Curve	0.1	0.21293430968085147
CEc	GPT/o1	babbage-002	Regression Curve	0.2	0.2051914744137565
CEc	GPT/o1	babbage-002	Regression Curve	0.30000000000000004	0.19765948162874147
CEc	GPT/o1	babbage-002	Regression Curve	0.4	0.19033775688322613
CEc	GPT/o1	babbage-002	Regression Curve	0.5	0.18322530932606126
CEc	GPT/o1	babbage-002	Regression Curve	0.6000000000000001	0.1763207583063039
CEc	GPT/o1	babbage-002	Regression Curve	0.7000000000000001	0.1696223602917765
CEc	GPT/o1	babbage-002	Regression Curve	0.8	0.16312803587575042
CEc	GPT/o1	babbage-002	Regression Curve	0.9	0.156835396668809
CEc	GPT/o1	babbage-002	Regression Curve	1.0	0.15074177189228824
CEc	GPT/o1	babbage-002	Regression Curve	1.1	0.14484423450930473
CEc	GPT/o1	babbage-002	Regression Curve	1.2000000000000002	0.13913962674893257
CEc	GPT/o1	babbage-002	Regression Curve	1.3	0.13362458489830722
CEc	GPT/o1	babbage-002	Regression Curve	1.4000000000000001	0.12829556325606728
CEc	GPT/o1	babbage-002	Regression Curve	1.5	0.12314885715840158
CEc	GPT/o1	babbage-002	Regression Curve	1.6	0.1181806250058841
CEc	GPT/o1	babbage-002	Regression Curve	1.7000000000000002	0.11338690923513231
CEc	GPT/o1	babbage-002	Regression Curve	1.8	0.10876365619402605
CEc	GPT/o1	babbage-002	Regression Curve	1.9000000000000001	0.10430673489271594
CEc	GPT/o1	babbage-002	Regression Curve	2.0	0.10001195461490493
CEc	GPT/o1	babbage-002	Regression Curve	2.1	0.09587508138489269
CEc	GPT/o1	babbage-002	Regression Curve	2.2	0.09189185329565365
CEc	GPT/o1	babbage-002	Regression Curve	2.3000000000000003	0.08805799471179752
CEc	GPT/o1	babbage-002	Regression Curve	2.4000000000000004	0.0843692293686923
CEc	GPT/o1	babbage-002	Regression Curve	2.5	0.08082129239536145
CEc	GPT/o1	babbage-002	Regression Curve	2.6	0.07740994129407577
CEc	GPT/o1	babbage-002	Regression Curve	2.7	0.07413096591390589
CEc	GPT/o1	babbage-002	Regression Curve	2.8000000000000003	0.07098019745896833
CEc	GPT/o1	babbage-002	Regression Curve	2.9000000000000004	0.06795351657475816
CEc	GPT/o1	babbage-002	Regression Curve	3.0	0.06504686055789387
CEc	GPT/o1	babbage-002	Regression Curve	3.1	0.062256229735877786
CEc	GPT/o1	babbage-002	Regression Curve	3.2	0.05957769306417936
CEc	GPT/o1	babbage-002	Regression Curve	3.3000000000000003	0.05700739298813914
CEc	GPT/o1	babbage-002	Regression Curve	3.4000000000000004	0.054541549616945205
CEc	GPT/o1	babbage-002	Regression Curve	3.5	0.05217646425630806
CEc	GPT/o1	babbage-002	Regression Curve	3.6	0.049908522345515134
CEc	GPT/o1	babbage-002	Regression Curve	3.7	0.047734195843334916
CEc	GPT/o1	babbage-002	Regression Curve	3.8000000000000003	0.04565004510581383
CEc	GPT/o1	babbage-002	Regression Curve	3.9000000000000004	0.04365272029740924
CEc	GPT/o1	babbage-002	Regression Curve	4.0	0.04173896237516913
CEc	GPT/o1	babbage-002	Regression Curve	4.1000000000000005	0.03990560368384034
CEc	GPT/o1	babbage-002	Regression Curve	4.2	0.038149568197891684
CEc	GPT/o1	babbage-002	Regression Curve	4.3	0.03646787144450424
CEc	GPT/o1	babbage-002	Regression Curve	4.4	0.034857620139632534
CEc	GPT/o1	babbage-002	Regression Curve	4.5	0.03331601156729662
CEc	GPT/o1	babbage-002	Regression Curve	4.6000000000000005	0.031840332730343666
CEc	GPT/o1	babbage-002	Regression Curve	4.7	0.030427959299032713
CEc	GPT/o1	babbage-002	Regression Curve	4.800000000000001	0.029076354381960493
CEc	GPT/o1	babbage-002	Regression Curve	4.9	0.027783067142066995
CEc	GPT/o1	babbage-002	Regression Curve	5.0	0.026545731278745637
CEc	GPT/o1	babbage-002	Regression Curve	5.1000000000000005	0.02536206339544123
CEc	GPT/o1	babbage-002	Regression Curve	5.2	0.024229861270549942
CEc	GPT/o1	babbage-002	Regression Curve	5.300000000000001	0.023147002047945005
CEc	GPT/o1	babbage-002	Regression Curve	5.4	0.02211144036204141
CEc	GPT/o1	babbage-002	Regression Curve	5.5	0.021121206410979188
CEc	GPT/o1	babbage-002	Regression Curve	5.6000000000000005	0.020174403990253553
CEc	GPT/o1	babbage-002	Regression Curve	5.7	0.01926920849794415
CEc	GPT/o1	babbage-002	Regression Curve	5.800000000000001	0.018403864921598036
CEc	GPT/o1	babbage-002	Regression Curve	5.9	0.017576685815796557
CEc	GPT/o1	babbage-002	Regression Curve	6.0	0.01678604927848476
CEc	GPT/o1	babbage-002	Regression Curve	6.1000000000000005	0.016030396933258646
CEc	GPT/o1	babbage-002	Regression Curve	6.2	0.015308231923989293
CEc	GPT/o1	babbage-002	Regression Curve	6.300000000000001	0.014618116927409068
CEc	GPT/o1	babbage-002	Regression Curve	6.4	0.01395867218859225
CEc	GPT/o1	babbage-002	Regression Curve	6.5	0.01332857358362483
CEc	GPT/o1	babbage-002	Regression Curve	6.6000000000000005	0.012726550713175808
CEc	GPT/o1	babbage-002	Regression Curve	6.7	0.012151385030148917
CEc	GPT/o1	babbage-002	Regression Curve	6.800000000000001	0.01160190800410798
CEc	GPT/o1	babbage-002	Regression Curve	6.9	0.011076999324727934
CEc	GPT/o1	babbage-002	Regression Curve	7.0	0.010575585146122514
CEc	GPT/o1	babbage-002	Regression Curve	7.1000000000000005	0.010096636373537872
CEc	GPT/o1	babbage-002	Regression Curve	7.2	0.009639166993574418
CEc	GPT/o1	babbage-002	Regression Curve	7.300000000000001	0.009202232448805754
CEc	GPT/o1	babbage-002	Regression Curve	7.4	0.008784928057400044
CEc	GPT/o1	babbage-002	Regression Curve	7.5	0.008386387478113908
CEc	GPT/o1	babbage-002	Regression Curve	7.6000000000000005	0.008005781220819711
CEc	GPT/o1	babbage-002	Regression Curve	7.7	0.007642315202541198
CEc	GPT/o1	babbage-002	Regression Curve	7.800000000000001	0.007295229348808492
CEc	GPT/o1	babbage-002	Regression Curve	7.9	0.006963796239999577
CEc	GPT/o1	babbage-002	Regression Curve	8.0	0.006647319802209339
CEc	GPT/o1	babbage-002	Regression Curve	8.1	0.006345134042077872
CEc	GPT/o1	babbage-002	Regression Curve	8.200000000000001	0.006056601824915706
CEc	GPT/o1	babbage-002	Regression Curve	8.3	0.005781113695382813
CEc	GPT/o1	babbage-002	Regression Curve	8.4	0.00551808673991003
CEc	GPT/o1	babbage-002	Regression Curve	8.5	0.005266963489994699
CEc	GPT/o1	babbage-002	Regression Curve	8.6	0.0050272108654551804
CEc	GPT/o1	babbage-002	Regression Curve	8.700000000000001	0.004798319156691139
CEc	GPT/o1	babbage-002	Regression Curve	8.8	0.004579801044966795
CEc	GPT/o1	babbage-002	Regression Curve	8.9	0.004371190659711832
CEc	GPT/o1	babbage-002	Regression Curve	9.0	0.004172042671818869
CEc	GPT/o1	babbage-002	Regression Curve	9.1	0.003981931421906083
CEc	GPT/o1	babbage-002	Regression Curve	9.200000000000001	0.0038004500825087714
CEc	GPT/o1	babbage-002	Regression Curve	9.3	0.0036272098531630052
CEc	GPT/o1	babbage-002	Regression Curve	9.4	0.003461839187348092
CEc	GPT/o1	babbage-002	Regression Curve	9.5	0.0033039830502616294
CEc	GPT/o1	babbage-002	Regression Curve	9.600000000000001	0.0031533022064108526
CEc	GPT/o1	babbage-002	Regression Curve	9.700000000000001	0.0030094725360167544
CEc	GPT/o1	babbage-002	Regression Curve	9.8	0.0028721843792422833
CEc	GPT/o1	babbage-002	Regression Curve	9.9	0.0027411419072729086
CEc	GPT/o1	babbage-002	Regression Curve	10.0	0.002616062519296164
CEc	GPT/o1	babbage-002	Empirical Data	1.0	0.047619047619047616	84.0
CEc	GPT/o1	babbage-002	Empirical Data	2.0	0.09004739336492891	633.0
CEc	GPT/o1	babbage-002	Empirical Data	3.0	0.11194029850746269	804.0
CEc	GPT/o1	babbage-002	Empirical Data	4.0	0.036284470246734396	689.0
CEc	GPT/o1	babbage-002	Empirical Data	5.0	0.009950248756218905	201.0
CEc	GPT/o1	davinci-002	Regression Curve	0.0	0.3598507428300288
CEc	GPT/o1	davinci-002	Regression Curve	0.1	0.34926128657025746
CEc	GPT/o1	davinci-002	Regression Curve	0.2	0.3388185157857659
CEc	GPT/o1	davinci-002	Regression Curve	0.30000000000000004	0.32853034561445427
CEc	GPT/o1	davinci-002	Regression Curve	0.4	0.31840413276186874
CEc	GPT/o1	davinci-002	Regression Curve	0.5	0.3084466631377524
CEc	GPT/o1	davinci-002	Regression Curve	0.6000000000000001	0.2986641434072474
CEc	GPT/o1	davinci-002	Regression Curve	0.7000000000000001	0.2890621963521896
CEc	GPT/o1	davinci-002	Regression Curve	0.8	0.279645859900978
CEc	GPT/o1	davinci-002	Regression Curve	0.9	0.27041958965278035
CEc	GPT/o1	davinci-002	Regression Curve	1.0	0.26138726469363677
CEc	GPT/o1	davinci-002	Regression Curve	1.1	0.252552196478513
CEc	GPT/o1	davinci-002	Regression Curve	1.2000000000000002	0.24391714053459126
CEc	GPT/o1	davinci-002	Regression Curve	1.3	0.2354843107270224
CEc	GPT/o1	davinci-002	Regression Curve	1.4000000000000001	0.22725539581885573
CEc	GPT/o1	davinci-002	Regression Curve	1.5	0.21923157805168805
CEc	GPT/o1	davinci-002	Regression Curve	1.6	0.21141355347245022
CEc	GPT/o1	davinci-002	Regression Curve	1.7000000000000002	0.2038015537343211
CEc	GPT/o1	davinci-002	Regression Curve	1.8	0.19639536910565994
CEc	GPT/o1	davinci-002	Regression Curve	1.9000000000000001	0.18919437242965337
CEc	GPT/o1	davinci-002	Regression Curve	2.0	0.18219754378867517
CEc	GPT/o1	davinci-002	Regression Curve	2.1	0.1754034956407158
CEc	GPT/o1	davinci-002	Regression Curve	2.2	0.16881049821025443
CEc	GPT/o1	davinci-002	Regression Curve	2.3000000000000003	0.1624165049321976
CEc	GPT/o1	davinci-002	Regression Curve	2.4000000000000004	0.15621917776463656
CEc	GPT/o1	davinci-002	Regression Curve	2.5	0.1502159122038148
CEc	GPT/o1	davinci-002	Regression Curve	2.6	0.14440386185253834
CEc	GPT/o1	davinci-002	Regression Curve	2.7	0.13877996241102136
CEc	GPT/o1	davinci-002	Regression Curve	2.8000000000000003	0.13334095497658568
CEc	GPT/o1	davinci-002	Regression Curve	2.9000000000000004	0.1280834085555231
CEc	GPT/o1	davinci-002	Regression Curve	3.0	0.12300374170660466
CEc	GPT/o1	davinci-002	Regression Curve	3.1	0.11809824325104157
CEc	GPT/o1	davinci-002	Regression Curve	3.2	0.11336309199806559
CEc	GPT/o1	davinci-002	Regression Curve	3.3000000000000003	0.10879437544861867
CEc	GPT/o1	davinci-002	Regression Curve	3.4000000000000004	0.10438810745187768
CEc	GPT/o1	davinci-002	Regression Curve	3.5	0.1001402448004625
CEc	GPT/o1	davinci-002	Regression Curve	3.6	0.09604670276017802
CEc	GPT/o1	davinci-002	Regression Curve	3.7	0.09210336953903912
CEc	GPT/o1	davinci-002	Regression Curve	3.8000000000000003	0.08830611970814856
CEc	GPT/o1	davinci-002	Regression Curve	3.9000000000000004	0.08465082659378259
CEc	GPT/o1	davinci-002	Regression Curve	4.0	0.08113337366584014
CEc	GPT/o1	davinci-002	Regression Curve	4.1000000000000005	0.07774966495268201
CEc	GPT/o1	davinci-002	Regression Curve	4.2	0.07449563451639588
CEc	GPT/o1	davinci-002	Regression Curve	4.3	0.07136725502573284
CEc	GPT/o1	davinci-002	Regression Curve	4.4	0.06836054546644309
CEc	GPT/o1	davinci-002	Regression Curve	4.5	0.06547157803055653
CEc	GPT/o1	davinci-002	Regression Curve	4.6000000000000005	0.06269648422738246
CEc	GPT/o1	davinci-002	Regression Curve	4.7	0.060031460259701235
CEc	GPT/o1	davinci-002	Regression Curve	4.800000000000001	0.057472771708854606
CEc	GPT/o1	davinci-002	Regression Curve	4.9	0.05501675757227282
CEc	GPT/o1	davinci-002	Regression Curve	5.0	0.05265983369645866
CEc	GPT/o1	davinci-002	Regression Curve	5.1000000000000005	0.05039849564763495
CEc	GPT/o1	davinci-002	Regression Curve	5.2	0.04822932106120321
CEc	GPT/o1	davinci-002	Regression Curve	5.300000000000001	0.046148971509896546
CEc	GPT/o1	davinci-002	Regression Curve	5.4	0.044154193929086205
CEc	GPT/o1	davinci-002	Regression Curve	5.5	0.04224182163614824
CEc	GPT/o1	davinci-002	Regression Curve	5.6000000000000005	0.04040877497915229
CEc	GPT/o1	davinci-002	Regression Curve	5.7	0.03865206164842166
CEc	GPT/o1	davinci-002	Regression Curve	5.800000000000001	0.03696877668276346
CEc	GPT/o1	davinci-002	Regression Curve	5.9	0.03535610220039706
CEc	GPT/o1	davinci-002	Regression Curve	6.0	0.03381130688283781
CEc	GPT/o1	davinci-002	Regression Curve	6.1000000000000005	0.032331745238239784
CEc	GPT/o1	davinci-002	Regression Curve	6.2	0.0309148566689761
CEc	GPT/o1	davinci-002	Regression Curve	6.300000000000001	0.029558164366549452
CEc	GPT/o1	davinci-002	Regression Curve	6.4	0.028259274055292764
CEc	GPT/o1	davinci-002	Regression Curve	6.5	0.027015872604738648
CEc	GPT/o1	davinci-002	Regression Curve	6.6000000000000005	0.025825726529021244
CEc	GPT/o1	davinci-002	Regression Curve	6.7	0.024686680390223273
CEc	GPT/o1	davinci-002	Regression Curve	6.800000000000001	0.023596655121198695
CEc	GPT/o1	davinci-002	Regression Curve	6.9	0.022553646282091052
CEc	GPT/o1	davinci-002	Regression Curve	7.0	0.021555722263527123
CEc	GPT/o1	davinci-002	Regression Curve	7.1000000000000005	0.02060102244829764
CEc	GPT/o1	davinci-002	Regression Curve	7.2	0.01968775534223822
CEc	GPT/o1	davinci-002	Regression Curve	7.300000000000001	0.018814196683995706
CEc	GPT/o1	davinci-002	Regression Curve	7.4	0.017978687542404295
CEc	GPT/o1	davinci-002	Regression Curve	7.5	0.01717963240930035
CEc	GPT/o1	davinci-002	Regression Curve	7.6000000000000005	0.01641549729477335
CEc	GPT/o1	davinci-002	Regression Curve	7.7	0.015684807831079298
CEc	GPT/o1	davinci-002	Regression Curve	7.800000000000001	0.014986147390729919
CEc	GPT/o1	davinci-002	Regression Curve	7.9	0.014318155223613623
CEc	GPT/o1	davinci-002	Regression Curve	8.0	0.013679524617398695
CEc	GPT/o1	davinci-002	Regression Curve	8.1	0.01306900108491396
CEc	GPT/o1	davinci-002	Regression Curve	8.200000000000001	0.012485380581693342
CEc	GPT/o1	davinci-002	Regression Curve	8.3	0.011927507756405569
CEc	GPT/o1	davinci-002	Regression Curve	8.4	0.01139427423646689
CEc	GPT/o1	davinci-002	Regression Curve	8.5	0.010884616950749201
CEc	GPT/o1	davinci-002	Regression Curve	8.6	0.01039751649094679
CEc	GPT/o1	davinci-002	Regression Curve	8.700000000000001	0.00993199551284856
CEc	GPT/o1	davinci-002	Regression Curve	8.8	0.00948711717847818
CEc	GPT/o1	davinci-002	Regression Curve	8.9	0.009061983639807439
CEc	GPT/o1	davinci-002	Regression Curve	9.0	0.008655734564519247
CEc	GPT/o1	davinci-002	Regression Curve	9.1	0.008267545704090523
CEc	GPT/o1	davinci-002	Regression Curve	9.200000000000001	0.00789662750428309
CEc	GPT/o1	davinci-002	Regression Curve	9.3	0.007542223757968106
CEc	GPT/o1	davinci-002	Regression Curve	9.4	0.007203610300066792
CEc	GPT/o1	davinci-002	Regression Curve	9.5	0.006880093744264327
CEc	GPT/o1	davinci-002	Regression Curve	9.600000000000001	0.00657101026104389
CEc	GPT/o1	davinci-002	Regression Curve	9.700000000000001	0.006275724396492698
CEc	GPT/o1	davinci-002	Regression Curve	9.8	0.005993627931249219
CEc	GPT/o1	davinci-002	Regression Curve	9.9	0.005724138778891135
CEc	GPT/o1	davinci-002	Regression Curve	10.0	0.005466699923003603
CEc	GPT/o1	davinci-002	Empirical Data	1.0	0.16666666666666666	84.0
CEc	GPT/o1	davinci-002	Empirical Data	2.0	0.1848341232227488	633.0
CEc	GPT/o1	davinci-002	Empirical Data	3.0	0.15298507462686567	804.0
CEc	GPT/o1	davinci-002	Empirical Data	4.0	0.06531204644412192	689.0
CEc	GPT/o1	davinci-002	Empirical Data	5.0	0.04975124378109453	201.0
CEc	GPT/o1	gpt-35-turbo	Regression Curve	0.0	0.8950739080507508
CEc	GPT/o1	gpt-35-turbo	Regression Curve	0.1	0.8868571373099559
CEc	GPT/o1	gpt-35-turbo	Regression Curve	0.2	0.8780845538793249
CEc	GPT/o1	gpt-35-turbo	Regression Curve	0.30000000000000004	0.8687324614862443
CEc	GPT/o1	gpt-35-turbo	Regression Curve	0.4	0.8587783514742013
CEc	GPT/o1	gpt-35-turbo	Regression Curve	0.5	0.8482013096369511
CEc	GPT/o1	gpt-35-turbo	Regression Curve	0.6000000000000001	0.8369824584460123
CEc	GPT/o1	gpt-35-turbo	Regression Curve	0.7000000000000001	0.8251054301466366
CEc	GPT/o1	gpt-35-turbo	Regression Curve	0.8	0.8125568642457182
CEc	GPT/o1	gpt-35-turbo	Regression Curve	0.9	0.7993269208019819
CEc	GPT/o1	gpt-35-turbo	Regression Curve	1.0	0.7854097987313724
CEc	GPT/o1	gpt-35-turbo	Regression Curve	1.1	0.7708042461631835
CEc	GPT/o1	gpt-35-turbo	Regression Curve	1.2000000000000002	0.7555140478557598
CEc	GPT/o1	gpt-35-turbo	Regression Curve	1.3	0.739548472957919
CEc	GPT/o1	gpt-35-turbo	Regression Curve	1.4000000000000001	0.7229226651523654
CEc	GPT/o1	gpt-35-turbo	Regression Curve	1.5	0.7056579566137121
CEc	GPT/o1	gpt-35-turbo	Regression Curve	1.6	0.6877820874197685
CEc	GPT/o1	gpt-35-turbo	Regression Curve	1.7000000000000002	0.6693293132068431
CEc	GPT/o1	gpt-35-turbo	Regression Curve	1.8	0.6503403860485013
CEc	GPT/o1	gpt-35-turbo	Regression Curve	1.9000000000000001	0.6308623967893132
CEc	GPT/o1	gpt-35-turbo	Regression Curve	2.0	0.6109484713287947
CEc	GPT/o1	gpt-35-turbo	Regression Curve	2.1	0.5906573184865321
CEc	GPT/o1	gpt-35-turbo	Regression Curve	2.2	0.570052632859342
CEc	GPT/o1	gpt-35-turbo	Regression Curve	2.3000000000000003	0.5492023621976363
CEc	GPT/o1	gpt-35-turbo	Regression Curve	2.4000000000000004	0.5281778549130088
CEc	GPT/o1	gpt-35-turbo	Regression Curve	2.5	0.5070529089827287
CEc	GPT/o1	gpt-35-turbo	Regression Curve	2.6	0.4859027483432038
CEc	GPT/o1	gpt-35-turbo	Regression Curve	2.7	0.464802956509167
CEc	GPT/o1	gpt-35-turbo	Regression Curve	2.8000000000000003	0.44382839934175866
CEc	GPT/o1	gpt-35-turbo	Regression Curve	2.9000000000000004	0.42305216944754537
CEc	GPT/o1	gpt-35-turbo	Regression Curve	3.0	0.4025445835781339
CEc	GPT/o1	gpt-35-turbo	Regression Curve	3.1	0.38237226170319394
CEc	GPT/o1	gpt-35-turbo	Regression Curve	3.2	0.3625973123560823
CEc	GPT/o1	gpt-35-turbo	Regression Curve	3.3000000000000003	0.34327664370705663
CEc	GPT/o1	gpt-35-turbo	Regression Curve	3.4000000000000004	0.32446141397679423
CEc	GPT/o1	gpt-35-turbo	Regression Curve	3.5	0.3061966286641019
CEc	GPT/o1	gpt-35-turbo	Regression Curve	3.6	0.2885208860190634
CEc	GPT/o1	gpt-35-turbo	Regression Curve	3.7	0.27146626659705414
CEc	GPT/o1	gpt-35-turbo	Regression Curve	3.8000000000000003	0.2550583578627662
CEc	GPT/o1	gpt-35-turbo	Regression Curve	3.9000000000000004	0.23931640087566453
CEc	GPT/o1	gpt-35-turbo	Regression Curve	4.0	0.22425354318885468
CEc	GPT/o1	gpt-35-turbo	Regression Curve	4.1000000000000005	0.20987718025646634
CEc	GPT/o1	gpt-35-turbo	Regression Curve	4.2	0.19618936682045032
CEc	GPT/o1	gpt-35-turbo	Regression Curve	4.3	0.18318727982825503
CEc	GPT/o1	gpt-35-turbo	Regression Curve	4.4	0.17086371527078378
CEc	GPT/o1	gpt-35-turbo	Regression Curve	4.5	0.1592076027567181
CEc	GPT/o1	gpt-35-turbo	Regression Curve	4.6000000000000005	0.1482045234814437
CEc	GPT/o1	gpt-35-turbo	Regression Curve	4.7	0.13783721934174584
CEc	GPT/o1	gpt-35-turbo	Regression Curve	4.800000000000001	0.12808608314475128
CEc	GPT/o1	gpt-35-turbo	Regression Curve	4.9	0.11892962203917348
CEc	GPT/o1	gpt-35-turbo	Regression Curve	5.0	0.11034488836351358
CEc	GPT/o1	gpt-35-turbo	Regression Curve	5.1000000000000005	0.10230787399111743
CEc	GPT/o1	gpt-35-turbo	Regression Curve	5.2	0.09479386591226444
CEc	GPT/o1	gpt-35-turbo	Regression Curve	5.300000000000001	0.08777776220664774
CEc	GPT/o1	gpt-35-turbo	Regression Curve	5.4	0.08123434872103316
CEc	GPT/o1	gpt-35-turbo	Regression Curve	5.5	0.07513853768525475
CEc	GPT/o1	gpt-35-turbo	Regression Curve	5.6000000000000005	0.06946557019318524
CEc	GPT/o1	gpt-35-turbo	Regression Curve	5.7	0.06419118496805316
CEc	GPT/o1	gpt-35-turbo	Regression Curve	5.800000000000001	0.059291756150756054
CEc	GPT/o1	gpt-35-turbo	Regression Curve	5.9	0.05474440302378911
CEc	GPT/o1	gpt-35-turbo	Regression Curve	6.0	0.05052707463940963
CEc	GPT/o1	gpt-35-turbo	Regression Curve	6.1000000000000005	0.04661861228409317
CEc	GPT/o1	gpt-35-turbo	Regression Curve	6.2	0.042998792604937205
CEc	GPT/o1	gpt-35-turbo	Regression Curve	6.300000000000001	0.039648354067172556
CEc	GPT/o1	gpt-35-turbo	Regression Curve	6.4	0.03654900922199228
CEc	GPT/o1	gpt-35-turbo	Regression Curve	6.5	0.033683445054147075
CEc	GPT/o1	gpt-35-turbo	Regression Curve	6.6000000000000005	0.031035313460081603
CEc	GPT/o1	gpt-35-turbo	Regression Curve	6.7	0.028589213688208884
CEc	GPT/o1	gpt-35-turbo	Regression Curve	6.800000000000001	0.026330668359533342
CEc	GPT/o1	gpt-35-turbo	Regression Curve	6.9	0.024246094483718655
CEc	GPT/o1	gpt-35-turbo	Regression Curve	7.0	0.022322770695860812
CEc	GPT/o1	gpt-35-turbo	Regression Curve	7.1000000000000005	0.020548801764488242
CEc	GPT/o1	gpt-35-turbo	Regression Curve	7.2	0.01891308126255434
CEc	GPT/o1	gpt-35-turbo	Regression Curve	7.300000000000001	0.01740525315059602
CEc	GPT/o1	gpt-35-turbo	Regression Curve	7.4	0.016015672894465285
CEc	GPT/o1	gpt-35-turbo	Regression Curve	7.5	0.014735368628390148
CEc	GPT/o1	gpt-35-turbo	Regression Curve	7.6000000000000005	0.013556002776641499
CEc	GPT/o1	gpt-35-turbo	Regression Curve	7.7	0.012469834462670503
CEc	GPT/o1	gpt-35-turbo	Regression Curve	7.800000000000001	0.01146968296207475
CEc	GPT/o1	gpt-35-turbo	Regression Curve	7.9	0.010548892393960174
CEc	GPT/o1	gpt-35-turbo	Regression Curve	8.0	0.00970129779302942
CEc	GPT/o1	gpt-35-turbo	Regression Curve	8.1	0.008921192660936873
CEc	GPT/o1	gpt-35-turbo	Regression Curve	8.200000000000001	0.008203298059063622
CEc	GPT/o1	gpt-35-turbo	Regression Curve	8.3	0.007542733274922736
CEc	GPT/o1	gpt-35-turbo	Regression Curve	8.4	0.006934988070033777
CEc	GPT/o1	gpt-35-turbo	Regression Curve	8.5	0.006375896497515895
CEc	GPT/o1	gpt-35-turbo	Regression Curve	8.6	0.005861612262140563
CEc	GPT/o1	gpt-35-turbo	Regression Curve	8.700000000000001	0.005388585583534418
CEc	GPT/o1	gpt-35-turbo	Regression Curve	8.8	0.004953541514085919
CEc	GPT/o1	gpt-35-turbo	Regression Curve	8.9	0.004553459656406914
CEc	GPT/o1	gpt-35-turbo	Regression Curve	9.0	0.0041855552205222035
CEc	GPT/o1	gpt-35-turbo	Regression Curve	9.1	0.0038472613579463174
CEc	GPT/o1	gpt-35-turbo	Regression Curve	9.200000000000001	0.003536212708155284
CEc	GPT/o1	gpt-35-turbo	Regression Curve	9.3	0.0032502300924083173
CEc	GPT/o1	gpt-35-turbo	Regression Curve	9.4	0.002987306290201282
CEc	GPT/o1	gpt-35-turbo	Regression Curve	9.5	0.002745592834652442
CEc	GPT/o1	gpt-35-turbo	Regression Curve	9.600000000000001	0.002523387764675146
CEc	GPT/o1	gpt-35-turbo	Regression Curve	9.700000000000001	0.0023191242737513116
CEc	GPT/o1	gpt-35-turbo	Regression Curve	9.8	0.002131360197374657
CEc	GPT/o1	gpt-35-turbo	Regression Curve	9.9	0.0019587682836946767
CEc	GPT/o1	gpt-35-turbo	Regression Curve	10.0	0.0018001271944880514
CEc	GPT/o1	gpt-35-turbo	Empirical Data	1.0	0.7261904761904762	84.0
CEc	GPT/o1	gpt-35-turbo	Empirical Data	2.0	0.69826224328594	633.0
CEc	GPT/o1	gpt-35-turbo	Empirical Data	3.0	0.30845771144278605	804.0
CEc	GPT/o1	gpt-35-turbo	Empirical Data	4.0	0.18577648766328012	689.0
CEc	GPT/o1	gpt-35-turbo	Empirical Data	5.0	0.16417910447761194	201.0
CEc	GPT/o1	gpt4o	Regression Curve	0.0	0.96762397036492
CEc	GPT/o1	gpt4o	Regression Curve	0.1	0.9651927561739622
CEc	GPT/o1	gpt4o	Regression Curve	0.2	0.9625860338514438
CEc	GPT/o1	gpt4o	Regression Curve	0.30000000000000004	0.959792225854306
CEc	GPT/o1	gpt4o	Regression Curve	0.4	0.9567991591481823
CEc	GPT/o1	gpt4o	Regression Curve	0.5	0.9535940611208764
CEc	GPT/o1	gpt4o	Regression Curve	0.6000000000000001	0.9501635604087437
CEc	GPT/o1	gpt4o	Regression Curve	0.7000000000000001	0.9464936935218016
CEc	GPT/o1	gpt4o	Regression Curve	0.8	0.942569918236141
CEc	GPT/o1	gpt4o	Regression Curve	0.9	0.938377134802043
CEc	GPT/o1	gpt4o	Regression Curve	1.0	0.9338997160899271
CEc	GPT/o1	gpt4o	Regression Curve	1.1	0.9291215478600189
CEc	GPT/o1	gpt4o	Regression Curve	1.2000000000000002	0.9240260803907263
CEc	GPT/o1	gpt4o	Regression Curve	1.3	0.9185963927296924
CEc	GPT/o1	gpt4o	Regression Curve	1.4000000000000001	0.9128152708340619
CEc	GPT/o1	gpt4o	Regression Curve	1.5	0.9066653008355918
CEc	GPT/o1	gpt4o	Regression Curve	1.6	0.9001289785941509
CEc	GPT/o1	gpt4o	Regression Curve	1.7000000000000002	0.8931888365816902
CEc	GPT/o1	gpt4o	Regression Curve	1.8	0.8858275889595552
CEc	GPT/o1	gpt4o	Regression Curve	1.9000000000000001	0.8780282954668518
CEc	GPT/o1	gpt4o	Regression Curve	2.0	0.869774544419006
CEc	GPT/o1	gpt4o	Regression Curve	2.1	0.8610506547175318
CEc	GPT/o1	gpt4o	Regression Curve	2.2	0.8518418962903329
CEc	GPT/o1	gpt4o	Regression Curve	2.3000000000000003	0.8421347278155494
CEc	GPT/o1	gpt4o	Regression Curve	2.4000000000000004	0.8319170499339469
CEc	GPT/o1	gpt4o	Regression Curve	2.5	0.821178471432864
CEc	GPT/o1	gpt4o	Regression Curve	2.6	0.809910585102424
CEc	GPT/o1	gpt4o	Regression Curve	2.7	0.7981072491422085
CEc	GPT/o1	gpt4o	Regression Curve	2.8000000000000003	0.7857648691611324
CEc	GPT/o1	gpt4o	Regression Curve	2.9000000000000004	0.7728826749992445
CEc	GPT/o1	gpt4o	Regression Curve	3.0	0.7594629858487402
CEc	GPT/o1	gpt4o	Regression Curve	3.1	0.7455114565093705
CEc	GPT/o1	gpt4o	Regression Curve	3.2	0.7310372971312338
CEc	GPT/o1	gpt4o	Regression Curve	3.3000000000000003	0.7160534585274134
CEc	GPT/o1	gpt4o	Regression Curve	3.4000000000000004	0.7005767751296236
CEc	GPT/o1	gpt4o	Regression Curve	3.5	0.6846280579554248
CEc	GPT/o1	gpt4o	Regression Curve	3.6	0.6682321305885922
CEc	GPT/o1	gpt4o	Regression Curve	3.7	0.6514178021630562
CEc	GPT/o1	gpt4o	Regression Curve	3.8000000000000003	0.6342177726847987
CEc	GPT/o1	gpt4o	Regression Curve	3.9000000000000004	0.6166684677028011
CEc	GPT/o1	gpt4o	Regression Curve	4.0	0.5988098013036243
CEc	GPT/o1	gpt4o	Regression Curve	4.1000000000000005	0.5806848685852285
CEc	GPT/o1	gpt4o	Regression Curve	4.2	0.5623395710737744
CEc	GPT/o1	gpt4o	Regression Curve	4.3	0.543822180875201
CEc	GPT/o1	gpt4o	Regression Curve	4.4	0.5251828515837524
CEc	GPT/o1	gpt4o	Regression Curve	4.5	0.5064730859822212
CEc	GPT/o1	gpt4o	Regression Curve	4.6000000000000005	0.4877451722497138
CEc	GPT/o1	gpt4o	Regression Curve	4.7	0.4690516016437684
CEc	GPT/o1	gpt4o	Regression Curve	4.800000000000001	0.45044448136936804
CEc	GPT/o1	gpt4o	Regression Curve	4.9	0.4319749565423343
CEc	GPT/o1	gpt4o	Regression Curve	5.0	0.41369265478667394
CEc	GPT/o1	gpt4o	Regression Curve	5.1000000000000005	0.3956451660973581
CEc	GPT/o1	gpt4o	Regression Curve	5.2	0.3778775692069569
CEc	GPT/o1	gpt4o	Regression Curve	5.300000000000001	0.3604320138997339
CEc	GPT/o1	gpt4o	Regression Curve	5.4	0.34334736662435345
CEc	GPT/o1	gpt4o	Regression Curve	5.5	0.3266589244829386
CEc	GPT/o1	gpt4o	Regression Curve	5.6000000000000005	0.31039820034011434
CEc	GPT/o1	gpt4o	Regression Curve	5.7	0.2945927795160088
CEc	GPT/o1	gpt4o	Regression Curve	5.800000000000001	0.27926624640461145
CEc	GPT/o1	gpt4o	Regression Curve	5.9	0.26443817747761766
CEc	GPT/o1	gpt4o	Regression Curve	6.0	0.25012419555613863
CEc	GPT/o1	gpt4o	Regression Curve	6.1000000000000005	0.23633607899701575
CEc	GPT/o1	gpt4o	Regression Curve	6.2	0.2230819185623936
CEc	GPT/o1	gpt4o	Regression Curve	6.300000000000001	0.2103663142151421
CEc	GPT/o1	gpt4o	Regression Curve	6.4	0.19819060388550816
CEc	GPT/o1	gpt4o	Regression Curve	6.5	0.186553116349336
CEc	GPT/o1	gpt4o	Regression Curve	6.6000000000000005	0.17544944069955493
CEc	GPT/o1	gpt4o	Regression Curve	6.7	0.16487270542973131
CEc	GPT/o1	gpt4o	Regression Curve	6.800000000000001	0.15481386082960727
CEc	GPT/o1	gpt4o	Regression Curve	6.9	0.14526195916807425
CEc	GPT/o1	gpt4o	Regression Curve	7.0	0.13620442796374888
CEc	GPT/o1	gpt4o	Regression Curve	7.1000000000000005	0.12762733247812502
CEc	GPT/o1	gpt4o	Regression Curve	7.2	0.11951562437893729
CEc	GPT/o1	gpt4o	Regression Curve	7.300000000000001	0.1118533742868907
CEc	GPT/o1	gpt4o	Regression Curve	7.4	0.10462398661921045
CEc	GPT/o1	gpt4o	Regression Curve	7.5	0.09781039576683923
CEc	GPT/o1	gpt4o	Regression Curve	7.6000000000000005	0.09139524318239717
CEc	GPT/o1	gpt4o	Regression Curve	7.7	0.08536103541163653
CEc	GPT/o1	gpt4o	Regression Curve	7.800000000000001	0.07969028347414141
CEc	GPT/o1	gpt4o	Regression Curve	7.9	0.07436562429419401
CEc	GPT/o1	gpt4o	Regression Curve	8.0	0.06936992510667996
CEc	GPT/o1	gpt4o	Regression Curve	8.1	0.06468637192339587
CEc	GPT/o1	gpt4o	Regression Curve	8.200000000000001	0.06029854325044324
CEc	GPT/o1	gpt4o	Regression Curve	8.3	0.05619047030590803
CEc	GPT/o1	gpt4o	Regression Curve	8.4	0.05234668500679722
CEc	GPT/o1	gpt4o	Regression Curve	8.5	0.04875225698276464
CEc	GPT/o1	gpt4o	Regression Curve	8.6	0.045392820838328074
CEc	GPT/o1	gpt4o	Regression Curve	8.700000000000001	0.042254594831106926
CEc	GPT/o1	gpt4o	Regression Curve	8.8	0.03932439206631417
CEc	GPT/o1	gpt4o	Regression Curve	8.9	0.03658962523173938
CEc	GPT/o1	gpt4o	Regression Curve	9.0	0.03403830581642982
[truncated: 26,561 more rows]
