# Supplementary material for: General scales unlock AI evaluation with explanatory and predictive power
Source: Nature. 2026 Apr 1;652(8108):58–67. doi: 10.1038/s41586-026-10303-2 (PMC13043289; doi:10.1038/s41586-026-10303-2)
Supplement: Supplementary file 6 — Source Data Fig. 4 [file 41586_2026_10303_MOESM6_ESM.csv]

Model_ID	Model_Display_Name	Model_Group	Dimension	Ability_Score_AUC
babbage-002	Babbage-002	GPT/o1	AS	0.9422491404809317
babbage-002	Babbage-002	GPT/o1	CEc	0.5274692298640148
babbage-002	Babbage-002	GPT/o1	CEe	0.34070464177835774
babbage-002	Babbage-002	GPT/o1	CL	0.9857682816018317
babbage-002	Babbage-002	GPT/o1	KNn	0.784447053876537
babbage-002	Babbage-002	GPT/o1	KNa	0.6878741203467666
babbage-002	Babbage-002	GPT/o1	KNc	1.1568600708241725
babbage-002	Babbage-002	GPT/o1	KNf	0.28733874800715664
babbage-002	Babbage-002	GPT/o1	KNs	1.6353163611413015
babbage-002	Babbage-002	GPT/o1	MCt	0.5933642513862611
babbage-002	Babbage-002	GPT/o1	MCu	0.47963468569843887
babbage-002	Babbage-002	GPT/o1	MCr	0.970456877042226
babbage-002	Babbage-002	GPT/o1	MS	1.4812821209767513
babbage-002	Babbage-002	GPT/o1	QLq	0.20617925088377265
babbage-002	Babbage-002	GPT/o1	QLl	0.4350958928469928
babbage-002	Babbage-002	GPT/o1	SNs	0.8664578528976289
babbage-002	Babbage-002	GPT/o1	VO	0.466252782930624
babbage-002	Babbage-002	GPT/o1	AT	0.7831702644884655
davinci-002	Davinci-002	GPT/o1	AS	1.5405201966620878
davinci-002	Davinci-002	GPT/o1	CEc	0.9521429019178715
davinci-002	Davinci-002	GPT/o1	CEe	0.4609974793053405
davinci-002	Davinci-002	GPT/o1	CL	1.0948056799251598
davinci-002	Davinci-002	GPT/o1	KNn	1.1219508178863506
davinci-002	Davinci-002	GPT/o1	KNa	1.2005084772634222
davinci-002	Davinci-002	GPT/o1	KNc	1.914047385976944
davinci-002	Davinci-002	GPT/o1	KNf	0.7921027703873839
davinci-002	Davinci-002	GPT/o1	KNs	2.2344415164246287
davinci-002	Davinci-002	GPT/o1	MCt	1.0085936344761441
davinci-002	Davinci-002	GPT/o1	MCu	0.9079464858455442
davinci-002	Davinci-002	GPT/o1	MCr	1.4224866746464897
davinci-002	Davinci-002	GPT/o1	MS	1.9084619643193164
davinci-002	Davinci-002	GPT/o1	QLq	0.5381866162930349
davinci-002	Davinci-002	GPT/o1	QLl	0.838452558569531
davinci-002	Davinci-002	GPT/o1	SNs	0.453716929722876
davinci-002	Davinci-002	GPT/o1	VO	0.9054815200879573
davinci-002	Davinci-002	GPT/o1	AT	1.2910402993387982
gpt-35-turbo	GPT-3.5-Turbo	GPT/o1	AS	2.6146956819814444
gpt-35-turbo	GPT-3.5-Turbo	GPT/o1	CEc	2.662278212433232
gpt-35-turbo	GPT-3.5-Turbo	GPT/o1	CEe	1.9693987734658858
gpt-35-turbo	GPT-3.5-Turbo	GPT/o1	CL	1.933721353556708
gpt-35-turbo	GPT-3.5-Turbo	GPT/o1	KNn	3.370437363321566
gpt-35-turbo	GPT-3.5-Turbo	GPT/o1	KNa	3.5712919685115083
gpt-35-turbo	GPT-3.5-Turbo	GPT/o1	KNc	4.199449438389624
gpt-35-turbo	GPT-3.5-Turbo	GPT/o1	KNf	2.863831307267637
gpt-35-turbo	GPT-3.5-Turbo	GPT/o1	KNs	4.152618141835861
gpt-35-turbo	GPT-3.5-Turbo	GPT/o1	MCt	2.813027878378431
gpt-35-turbo	GPT-3.5-Turbo	GPT/o1	MCu	2.561227439811964
gpt-35-turbo	GPT-3.5-Turbo	GPT/o1	MCr	2.2810820801232405
gpt-35-turbo	GPT-3.5-Turbo	GPT/o1	MS	4.604803451041629
gpt-35-turbo	GPT-3.5-Turbo	GPT/o1	QLq	2.537379027894306
gpt-35-turbo	GPT-3.5-Turbo	GPT/o1	QLl	2.074529131902304
gpt-35-turbo	GPT-3.5-Turbo	GPT/o1	SNs	1.4424479548316895
gpt-35-turbo	GPT-3.5-Turbo	GPT/o1	VO	2.3436902169160643
gpt-35-turbo	GPT-3.5-Turbo	GPT/o1	AT	2.772146401206768
gpt4o	GPT-4o	GPT/o1	AS	3.3793001248586148
gpt4o	GPT-4o	GPT/o1	CEc	4.556447200516347
gpt4o	GPT-4o	GPT/o1	CEe	3.4513056955953534
gpt4o	GPT-4o	GPT/o1	CL	4.499062343856089
gpt4o	GPT-4o	GPT/o1	KNn	4.556412959912791
gpt4o	GPT-4o	GPT/o1	KNa	5.158816046477634
gpt4o	GPT-4o	GPT/o1	KNc	5.882684449233946
gpt4o	GPT-4o	GPT/o1	KNf	4.457095492703848
gpt4o	GPT-4o	GPT/o1	KNs	6.6356666517873055
gpt4o	GPT-4o	GPT/o1	MCt	4.644788567181273
gpt4o	GPT-4o	GPT/o1	MCu	3.6064136832294333
gpt4o	GPT-4o	GPT/o1	MCr	3.344351143715784
gpt4o	GPT-4o	GPT/o1	MS	5.6827508128290996
gpt4o	GPT-4o	GPT/o1	QLq	3.7795913116322697
gpt4o	GPT-4o	GPT/o1	QLl	3.7228671812941037
gpt4o	GPT-4o	GPT/o1	SNs	4.287998909243349
gpt4o	GPT-4o	GPT/o1	VO	3.3547286733294586
gpt4o	GPT-4o	GPT/o1	AT	3.8393081544740895
o1-mini	OpenAI o1-mini	GPT/o1	AS	3.6346196024760324
o1-mini	OpenAI o1-mini	GPT/o1	CEc	4.761906644660546
o1-mini	OpenAI o1-mini	GPT/o1	CEe	4.687432984120901
o1-mini	OpenAI o1-mini	GPT/o1	CL	4.398021481432189
o1-mini	OpenAI o1-mini	GPT/o1	KNn	4.428431971460166
o1-mini	OpenAI o1-mini	GPT/o1	KNa	4.838091977402399
o1-mini	OpenAI o1-mini	GPT/o1	KNc	5.136109257595802
o1-mini	OpenAI o1-mini	GPT/o1	KNf	4.62078609727625
o1-mini	OpenAI o1-mini	GPT/o1	KNs	5.373710944372928
o1-mini	OpenAI o1-mini	GPT/o1	MCt	4.500067314059463
o1-mini	OpenAI o1-mini	GPT/o1	MCu	3.9229413450694333
o1-mini	OpenAI o1-mini	GPT/o1	MCr	4.7645991638540615
o1-mini	OpenAI o1-mini	GPT/o1	MS	5.285805681291686
o1-mini	OpenAI o1-mini	GPT/o1	QLq	4.472735379412845
o1-mini	OpenAI o1-mini	GPT/o1	QLl	4.699544546082233
o1-mini	OpenAI o1-mini	GPT/o1	SNs	4.5067723500076795
o1-mini	OpenAI o1-mini	GPT/o1	VO	4.211332127109727
o1-mini	OpenAI o1-mini	GPT/o1	AT	4.522561329795147
o1_re=low	OpenAI o1	GPT/o1	AS	3.8483369561719916
o1_re=low	OpenAI o1	GPT/o1	CEc	6.183961887338932
o1_re=low	OpenAI o1	GPT/o1	CEe	5.460240991695559
o1_re=low	OpenAI o1	GPT/o1	CL	6.299140983413969
o1_re=low	OpenAI o1	GPT/o1	KNn	5.190142298471381
o1_re=low	OpenAI o1	GPT/o1	KNa	5.758734679571257
o1_re=low	OpenAI o1	GPT/o1	KNc	5.884977228957421
o1_re=low	OpenAI o1	GPT/o1	KNf	5.34397445137228
o1_re=low	OpenAI o1	GPT/o1	KNs	7.147226621521689
o1_re=low	OpenAI o1	GPT/o1	MCt	5.7741909007433145
o1_re=low	OpenAI o1	GPT/o1	MCu	4.421543731891979
o1_re=low	OpenAI o1	GPT/o1	MCr	5.721500253218189
o1_re=low	OpenAI o1	GPT/o1	MS	6.86728278717103
o1_re=low	OpenAI o1	GPT/o1	QLq	4.834545593334003
o1_re=low	OpenAI o1	GPT/o1	QLl	5.377128366473452
o1_re=low	OpenAI o1	GPT/o1	SNs	6.154787860031021
o1_re=low	OpenAI o1	GPT/o1	VO	4.6329439715946
o1_re=low	OpenAI o1	GPT/o1	AT	5.255664801866874
llama3d2-1b	LLaMA-3.2-1B-Instruct	LLaMA	AS	1.8884868801634276
llama3d2-1b	LLaMA-3.2-1B-Instruct	LLaMA	CEc	1.6492853640054104
llama3d2-1b	LLaMA-3.2-1B-Instruct	LLaMA	CEe	1.1506613806348571
llama3d2-1b	LLaMA-3.2-1B-Instruct	LLaMA	CL	1.847660978475178
llama3d2-1b	LLaMA-3.2-1B-Instruct	LLaMA	KNn	2.381431202503968
llama3d2-1b	LLaMA-3.2-1B-Instruct	LLaMA	KNa	2.132961202323523
llama3d2-1b	LLaMA-3.2-1B-Instruct	LLaMA	KNc	2.270456436908537
llama3d2-1b	LLaMA-3.2-1B-Instruct	LLaMA	KNf	2.0454129553472153
llama3d2-1b	LLaMA-3.2-1B-Instruct	LLaMA	KNs	2.5107599254371347
llama3d2-1b	LLaMA-3.2-1B-Instruct	LLaMA	MCt	1.7724354937712705
llama3d2-1b	LLaMA-3.2-1B-Instruct	LLaMA	MCu	1.5366551929169563
llama3d2-1b	LLaMA-3.2-1B-Instruct	LLaMA	MCr	1.6848414106544771
llama3d2-1b	LLaMA-3.2-1B-Instruct	LLaMA	MS	2.327715655650987
llama3d2-1b	LLaMA-3.2-1B-Instruct	LLaMA	QLq	1.5747335151325141
llama3d2-1b	LLaMA-3.2-1B-Instruct	LLaMA	QLl	1.531400323616583
llama3d2-1b	LLaMA-3.2-1B-Instruct	LLaMA	SNs	1.1639792768454
llama3d2-1b	LLaMA-3.2-1B-Instruct	LLaMA	VO	1.5413501823338498
llama3d2-1b	LLaMA-3.2-1B-Instruct	LLaMA	AT	1.5191845444520633
llama3d2-3b	LLaMA-3.2-3B-Instruct	LLaMA	AS	2.5979806690489835
llama3d2-3b	LLaMA-3.2-3B-Instruct	LLaMA	CEc	2.5963249522669734
llama3d2-3b	LLaMA-3.2-3B-Instruct	LLaMA	CEe	2.1118748339719713
llama3d2-3b	LLaMA-3.2-3B-Instruct	LLaMA	CL	2.005331790337051
llama3d2-3b	LLaMA-3.2-3B-Instruct	LLaMA	KNn	3.193506549572697
llama3d2-3b	LLaMA-3.2-3B-Instruct	LLaMA	KNa	3.3285750914606322
llama3d2-3b	LLaMA-3.2-3B-Instruct	LLaMA	KNc	4.0986794045016
llama3d2-3b	LLaMA-3.2-3B-Instruct	LLaMA	KNf	2.850758384030934
llama3d2-3b	LLaMA-3.2-3B-Instruct	LLaMA	KNs	3.862286971501571
llama3d2-3b	LLaMA-3.2-3B-Instruct	LLaMA	MCt	2.7061815109618
llama3d2-3b	LLaMA-3.2-3B-Instruct	LLaMA	MCu	2.5632881194196675
llama3d2-3b	LLaMA-3.2-3B-Instruct	LLaMA	MCr	2.3602668438836623
llama3d2-3b	LLaMA-3.2-3B-Instruct	LLaMA	MS	3.7947937667396068
llama3d2-3b	LLaMA-3.2-3B-Instruct	LLaMA	QLq	2.550316412875302
llama3d2-3b	LLaMA-3.2-3B-Instruct	LLaMA	QLl	2.2163175363986727
llama3d2-3b	LLaMA-3.2-3B-Instruct	LLaMA	SNs	1.2551658441914413
llama3d2-3b	LLaMA-3.2-3B-Instruct	LLaMA	VO	2.37707207447899
llama3d2-3b	LLaMA-3.2-3B-Instruct	LLaMA	AT	2.6154669433962625
llama3d2-11b	LLaMA-3.2-11B-Instruct	LLaMA	AS	2.8311192119697877
llama3d2-11b	LLaMA-3.2-11B-Instruct	LLaMA	CEc	2.9098159926009557
llama3d2-11b	LLaMA-3.2-11B-Instruct	LLaMA	CEe	2.4111033035752687
llama3d2-11b	LLaMA-3.2-11B-Instruct	LLaMA	CL	2.275948430694958
llama3d2-11b	LLaMA-3.2-11B-Instruct	LLaMA	KNn	3.5977260078861377
llama3d2-11b	LLaMA-3.2-11B-Instruct	LLaMA	KNa	3.8741510074152923
llama3d2-11b	LLaMA-3.2-11B-Instruct	LLaMA	KNc	4.608495595123299
llama3d2-11b	LLaMA-3.2-11B-Instruct	LLaMA	KNf	3.185155323840113
llama3d2-11b	LLaMA-3.2-11B-Instruct	LLaMA	KNs	4.657820870996879
llama3d2-11b	LLaMA-3.2-11B-Instruct	LLaMA	MCt	3.0619991389489565
llama3d2-11b	LLaMA-3.2-11B-Instruct	LLaMA	MCu	2.6692826767674847
llama3d2-11b	LLaMA-3.2-11B-Instruct	LLaMA	MCr	2.4705053163357773
llama3d2-11b	LLaMA-3.2-11B-Instruct	LLaMA	MS	4.31869948189814
llama3d2-11b	LLaMA-3.2-11B-Instruct	LLaMA	QLq	2.8169720008120627
llama3d2-11b	LLaMA-3.2-11B-Instruct	LLaMA	QLl	2.5078042842283557
llama3d2-11b	LLaMA-3.2-11B-Instruct	LLaMA	SNs	1.8296059919329641
llama3d2-11b	LLaMA-3.2-11B-Instruct	LLaMA	VO	2.53749639491213
llama3d2-11b	LLaMA-3.2-11B-Instruct	LLaMA	AT	3.0281543626629337
llama3d2-90b	LLaMA-3.2-90B-Instruct	LLaMA	AS	3.285823414102822
llama3d2-90b	LLaMA-3.2-90B-Instruct	LLaMA	CEc	4.212213870384003
llama3d2-90b	LLaMA-3.2-90B-Instruct	LLaMA	CEe	3.209492991876429
llama3d2-90b	LLaMA-3.2-90B-Instruct	LLaMA	CL	4.108045610239471
llama3d2-90b	LLaMA-3.2-90B-Instruct	LLaMA	KNn	4.354828105302992
llama3d2-90b	LLaMA-3.2-90B-Instruct	LLaMA	KNa	4.810445570202795
llama3d2-90b	LLaMA-3.2-90B-Instruct	LLaMA	KNc	5.558619702255823
llama3d2-90b	LLaMA-3.2-90B-Instruct	LLaMA	KNf	4.195651170148845
llama3d2-90b	LLaMA-3.2-90B-Instruct	LLaMA	KNs	5.507916668491538
llama3d2-90b	LLaMA-3.2-90B-Instruct	LLaMA	MCt	4.31196560507631
llama3d2-90b	LLaMA-3.2-90B-Instruct	LLaMA	MCu	3.433179616973422
llama3d2-90b	LLaMA-3.2-90B-Instruct	LLaMA	MCr	3.0735464741595746
llama3d2-90b	LLaMA-3.2-90B-Instruct	LLaMA	MS	5.419443596711851
llama3d2-90b	LLaMA-3.2-90B-Instruct	LLaMA	QLq	3.5622730840909513
llama3d2-90b	LLaMA-3.2-90B-Instruct	LLaMA	QLl	3.3757074732233354
llama3d2-90b	LLaMA-3.2-90B-Instruct	LLaMA	SNs	4.036154183562044
llama3d2-90b	LLaMA-3.2-90B-Instruct	LLaMA	VO	3.1418928995277935
llama3d2-90b	LLaMA-3.2-90B-Instruct	LLaMA	AT	3.6603353949803688
llama3d1-405b	LLaMA-3.1-405B-Instruct	LLaMA	AS	3.353221377281951
llama3d1-405b	LLaMA-3.1-405B-Instruct	LLaMA	CEc	4.342106390391967
llama3d1-405b	LLaMA-3.1-405B-Instruct	LLaMA	CEe	3.379964946763448
llama3d1-405b	LLaMA-3.1-405B-Instruct	LLaMA	CL	4.140088846447174
llama3d1-405b	LLaMA-3.1-405B-Instruct	LLaMA	KNn	4.426918089644973
llama3d1-405b	LLaMA-3.1-405B-Instruct	LLaMA	KNa	4.859487826451651
llama3d1-405b	LLaMA-3.1-405B-Instruct	LLaMA	KNc	5.724951867667894
llama3d1-405b	LLaMA-3.1-405B-Instruct	LLaMA	KNf	4.276239301510525
llama3d1-405b	LLaMA-3.1-405B-Instruct	LLaMA	KNs	6.059124992087236
llama3d1-405b	LLaMA-3.1-405B-Instruct	LLaMA	MCt	4.627238703216662
llama3d1-405b	LLaMA-3.1-405B-Instruct	LLaMA	MCu	3.529748280056112
llama3d1-405b	LLaMA-3.1-405B-Instruct	LLaMA	MCr	3.2731746555693295
llama3d1-405b	LLaMA-3.1-405B-Instruct	LLaMA	MS	5.640797377732654
llama3d1-405b	LLaMA-3.1-405B-Instruct	LLaMA	QLq	3.6359433619823633
llama3d1-405b	LLaMA-3.1-405B-Instruct	LLaMA	QLl	3.545584231457193
llama3d1-405b	LLaMA-3.1-405B-Instruct	LLaMA	SNs	3.9158939229969527
llama3d1-405b	LLaMA-3.1-405B-Instruct	LLaMA	VO	3.2210641172236274
llama3d1-405b	LLaMA-3.1-405B-Instruct	LLaMA	AT	3.782099339079725
DK-R1-Dist-Qwen-1.5B	DK-R1-Dist-Qwen-1.5B	DK-R1	AS	2.437445876528893
DK-R1-Dist-Qwen-1.5B	DK-R1-Dist-Qwen-1.5B	DK-R1	CEc	2.7276964300796736
DK-R1-Dist-Qwen-1.5B	DK-R1-Dist-Qwen-1.5B	DK-R1	CEe	2.6482243902942755
DK-R1-Dist-Qwen-1.5B	DK-R1-Dist-Qwen-1.5B	DK-R1	CL	2.830696124116411
DK-R1-Dist-Qwen-1.5B	DK-R1-Dist-Qwen-1.5B	DK-R1	KNn	3.155465671930601
DK-R1-Dist-Qwen-1.5B	DK-R1-Dist-Qwen-1.5B	DK-R1	KNa	3.1006465704216475
DK-R1-Dist-Qwen-1.5B	DK-R1-Dist-Qwen-1.5B	DK-R1	KNc	2.869110380879433
DK-R1-Dist-Qwen-1.5B	DK-R1-Dist-Qwen-1.5B	DK-R1	KNf	3.3742784326449144
DK-R1-Dist-Qwen-1.5B	DK-R1-Dist-Qwen-1.5B	DK-R1	KNs	2.6346130439425672
DK-R1-Dist-Qwen-1.5B	DK-R1-Dist-Qwen-1.5B	DK-R1	MCt	2.835016486733234
DK-R1-Dist-Qwen-1.5B	DK-R1-Dist-Qwen-1.5B	DK-R1	MCu	2.483383989105122
DK-R1-Dist-Qwen-1.5B	DK-R1-Dist-Qwen-1.5B	DK-R1	MCr	2.3485046153605427
DK-R1-Dist-Qwen-1.5B	DK-R1-Dist-Qwen-1.5B	DK-R1	MS	3.251025205877223
DK-R1-Dist-Qwen-1.5B	DK-R1-Dist-Qwen-1.5B	DK-R1	QLq	3.4287375533944746
DK-R1-Dist-Qwen-1.5B	DK-R1-Dist-Qwen-1.5B	DK-R1	QLl	2.9989601275680484
DK-R1-Dist-Qwen-1.5B	DK-R1-Dist-Qwen-1.5B	DK-R1	SNs	2.552489328013618
DK-R1-Dist-Qwen-1.5B	DK-R1-Dist-Qwen-1.5B	DK-R1	VO	2.7148092270655613
DK-R1-Dist-Qwen-1.5B	DK-R1-Dist-Qwen-1.5B	DK-R1	AT	2.5757201974741903
DK-R1-Dist-Qwen-7B	DK-R1-Dist-Qwen-7B	DK-R1	AS	3.089512687798964
DK-R1-Dist-Qwen-7B	DK-R1-Dist-Qwen-7B	DK-R1	CEc	3.689349389725744
DK-R1-Dist-Qwen-7B	DK-R1-Dist-Qwen-7B	DK-R1	CEe	3.465945651718375
DK-R1-Dist-Qwen-7B	DK-R1-Dist-Qwen-7B	DK-R1	CL	3.5303010558491934
DK-R1-Dist-Qwen-7B	DK-R1-Dist-Qwen-7B	DK-R1	KNn	3.7522104263167573
DK-R1-Dist-Qwen-7B	DK-R1-Dist-Qwen-7B	DK-R1	KNa	3.8201196179632406
DK-R1-Dist-Qwen-7B	DK-R1-Dist-Qwen-7B	DK-R1	KNc	4.020397095266311
DK-R1-Dist-Qwen-7B	DK-R1-Dist-Qwen-7B	DK-R1	KNf	4.023987507055243
DK-R1-Dist-Qwen-7B	DK-R1-Dist-Qwen-7B	DK-R1	KNs	3.643637270336894
DK-R1-Dist-Qwen-7B	DK-R1-Dist-Qwen-7B	DK-R1	MCt	3.6908950846587576
DK-R1-Dist-Qwen-7B	DK-R1-Dist-Qwen-7B	DK-R1	MCu	3.2407973983975844
DK-R1-Dist-Qwen-7B	DK-R1-Dist-Qwen-7B	DK-R1	MCr	3.877310074015207
DK-R1-Dist-Qwen-7B	DK-R1-Dist-Qwen-7B	DK-R1	MS	5.168682395792998
DK-R1-Dist-Qwen-7B	DK-R1-Dist-Qwen-7B	DK-R1	QLq	4.2470560615534945
DK-R1-Dist-Qwen-7B	DK-R1-Dist-Qwen-7B	DK-R1	QLl	4.04685771595629
DK-R1-Dist-Qwen-7B	DK-R1-Dist-Qwen-7B	DK-R1	SNs	2.906511797780171
DK-R1-Dist-Qwen-7B	DK-R1-Dist-Qwen-7B	DK-R1	VO	3.6372178320813084
DK-R1-Dist-Qwen-7B	DK-R1-Dist-Qwen-7B	DK-R1	AT	3.792482808241807
DK-R1-Dist-Qwen-14B	DK-R1-Dist-Qwen-14B	DK-R1	AS	3.4361777258660133
DK-R1-Dist-Qwen-14B	DK-R1-Dist-Qwen-14B	DK-R1	CEc	4.4667943084577715
DK-R1-Dist-Qwen-14B	DK-R1-Dist-Qwen-14B	DK-R1	CEe	3.7811543233994054
DK-R1-Dist-Qwen-14B	DK-R1-Dist-Qwen-14B	DK-R1	CL	4.175151613703591
DK-R1-Dist-Qwen-14B	DK-R1-Dist-Qwen-14B	DK-R1	KNn	4.167225282676972
DK-R1-Dist-Qwen-14B	DK-R1-Dist-Qwen-14B	DK-R1	KNa	4.434296900027428
DK-R1-Dist-Qwen-14B	DK-R1-Dist-Qwen-14B	DK-R1	KNc	5.143906243066729
DK-R1-Dist-Qwen-14B	DK-R1-Dist-Qwen-14B	DK-R1	KNf	4.429487908526196
DK-R1-Dist-Qwen-14B	DK-R1-Dist-Qwen-14B	DK-R1	KNs	4.8784832472787585
DK-R1-Dist-Qwen-14B	DK-R1-Dist-Qwen-14B	DK-R1	MCt	4.361591877967068
DK-R1-Dist-Qwen-14B	DK-R1-Dist-Qwen-14B	DK-R1	MCu	3.668820816554702
DK-R1-Dist-Qwen-14B	DK-R1-Dist-Qwen-14B	DK-R1	MCr	4.511088673077736
DK-R1-Dist-Qwen-14B	DK-R1-Dist-Qwen-14B	DK-R1	MS	6.602097075494067
DK-R1-Dist-Qwen-14B	DK-R1-Dist-Qwen-14B	DK-R1	QLq	4.472371208372462
DK-R1-Dist-Qwen-14B	DK-R1-Dist-Qwen-14B	DK-R1	QLl	4.422782372808465
DK-R1-Dist-Qwen-14B	DK-R1-Dist-Qwen-14B	DK-R1	SNs	3.5384494824100674
DK-R1-Dist-Qwen-14B	DK-R1-Dist-Qwen-14B	DK-R1	VO	3.940488720183602
DK-R1-Dist-Qwen-14B	DK-R1-Dist-Qwen-14B	DK-R1	AT	4.360008118688875
DK-R1-Dist-Qwen-32B	DK-R1-Dist-Qwen-32B	DK-R1	AS	3.484394728387696
DK-R1-Dist-Qwen-32B	DK-R1-Dist-Qwen-32B	DK-R1	CEc	4.779489828701172
DK-R1-Dist-Qwen-32B	DK-R1-Dist-Qwen-32B	DK-R1	CEe	4.044621671766294
DK-R1-Dist-Qwen-32B	DK-R1-Dist-Qwen-32B	DK-R1	CL	4.849800135130275
DK-R1-Dist-Qwen-32B	DK-R1-Dist-Qwen-32B	DK-R1	KNn	4.449259827522742
DK-R1-Dist-Qwen-32B	DK-R1-Dist-Qwen-32B	DK-R1	KNa	4.814280747927794
DK-R1-Dist-Qwen-32B	DK-R1-Dist-Qwen-32B	DK-R1	KNc	5.502031744540355
DK-R1-Dist-Qwen-32B	DK-R1-Dist-Qwen-32B	DK-R1	KNf	4.646576627674037
DK-R1-Dist-Qwen-32B	DK-R1-Dist-Qwen-32B	DK-R1	KNs	5.547985542293455
DK-R1-Dist-Qwen-32B	DK-R1-Dist-Qwen-32B	DK-R1	MCt	4.709448588948738
DK-R1-Dist-Qwen-32B	DK-R1-Dist-Qwen-32B	DK-R1	MCu	3.8187132271290385
DK-R1-Dist-Qwen-32B	DK-R1-Dist-Qwen-32B	DK-R1	MCr	4.652275837010512
DK-R1-Dist-Qwen-32B	DK-R1-Dist-Qwen-32B	DK-R1	MS	7.1246030841723105
DK-R1-Dist-Qwen-32B	DK-R1-Dist-Qwen-32B	DK-R1	QLq	4.552928822269105
DK-R1-Dist-Qwen-32B	DK-R1-Dist-Qwen-32B	DK-R1	QLl	4.665861858359196
DK-R1-Dist-Qwen-32B	DK-R1-Dist-Qwen-32B	DK-R1	SNs	4.213743911126739
DK-R1-Dist-Qwen-32B	DK-R1-Dist-Qwen-32B	DK-R1	VO	4.146083818712724
DK-R1-Dist-Qwen-32B	DK-R1-Dist-Qwen-32B	DK-R1	AT	4.608652388736323
