# Supplementary material for: General scales unlock AI evaluation with explanatory and predictive power
Source: Nature. 2026 Apr 1;652(8108):58–67. doi: 10.1038/s41586-026-10303-2 (PMC13043289; doi:10.1038/s41586-026-10303-2)
Supplement: Supplementary file 7 — Source Data Extended Data Fig. 1 [file 41586_2026_10303_MOESM7_ESM.csv]

	AS	CEc	CEe	CL	MCr	MCt	MCu	MS	QLl	QLq	SNs	KNa	KNc	KNf	KNn	KNs	AT	VO	UG		Success
AS	1.0	0.40534285548073257	0.24318378167291027	0.48581221230571575	0.5912467286464346	0.44444259376622347	0.507420349506911	0.11361821242653437	0.427341053235362	0.00507883398375354	0.3058755965741757	0.17591389843438945	-0.04584522948975104	0.1391056363769852	0.18263076589906466	0.07104681016288396	0.5016850438653752	0.4821033421412835	0.18526225675848448		-0.21645541353130554
CEc	0.40534285548073257	1.0	0.4582242140975412	0.6536042721580072	0.6147679454414311	0.666028700422999	0.5967321701113997	0.28676264017088104	0.6289242227625466	0.22365955789658684	0.16506163521222408	0.11055344319308151	-0.1008379594676874	0.28526294604912666	0.04831164303803674	0.049714476119515474	0.5296548000371596	0.55069483179377	0.028654325871386308		-0.14966477273373247
CEe	0.24318378167291027	0.4582242140975412	1.0	0.4550561958187555	0.38975256000134556	0.40420470728382674	0.3661139170944537	0.1320116237785671	0.4675206550987221	0.28411797241466286	0.2381682681831535	-0.11145744364757458	-0.16996426541125384	0.3576792284258146	-0.002835291909483911	-0.19922620075589853	0.38201581523069084	0.4752559878246533	0.35888466824662096		-0.1413389537989022
CL	0.48581221230571575	0.6536042721580072	0.4550561958187555	1.0	0.7245033864003946	0.8281678931920234	0.7852786908155657	0.2208825986159898	0.8201170542535648	0.33338826710518676	0.47283156079052874	0.22248136472039298	-0.24057362917260675	0.5077091624346589	0.23956780762987828	-0.10928680522321423	0.5909205912758375	0.6592029343528015	0.125569074592718		-0.2668368012255591
MCr	0.5912467286464346	0.6147679454414311	0.38975256000134556	0.7245033864003946	1.0	0.696000134041122	0.6905885892202086	0.27625242931042504	0.6956110424844713	0.13207667609810103	0.3263169546346578	0.1348268358908549	-0.07510656451853523	0.29446766212326986	0.1384062164408027	0.006670427173909857	0.6229109074035435	0.5961745968308392	0.17065324061493672		-0.261816800217711
MCt	0.44444259376622347	0.666028700422999	0.40420470728382674	0.8281678931920234	0.696000134041122	1.0	0.7597042232235359	0.26325539198494174	0.8099300576812127	0.31369075812241864	0.39384319053582517	0.270913474419829	-0.20269824881737777	0.46793606704454893	0.2378390658590519	-0.07896691826704881	0.5440649486025888	0.6266828294502471	0.05365204566429759		-0.23072450634108702
MCu	0.507420349506911	0.5967321701113997	0.3661139170944537	0.7852786908155657	0.6905885892202086	0.7597042232235359	1.0	0.15452834174989177	0.7103571525755491	0.2516690779011939	0.4646386502056982	0.3885722699248684	-0.2783663977104412	0.45121876297616376	0.37030895886384496	-0.03660474226482596	0.5723854734820897	0.5739835069403295	0.09741320852220828		-0.29986129472989415
MS	0.11361821242653437	0.28676264017088104	0.1320116237785671	0.2208825986159898	0.27625242931042504	0.26325539198494174	0.15452834174989177	1.0	0.2044852660854941	-0.3028523810433928	-0.21595223342036735	-0.08512456084997558	0.33978192415527253	-0.19513018270699256	-0.24809239913837786	0.3027535673581754	0.12271573119085961	0.05487682385377666	-0.18884519656199178		0.03359777040610155
QLl	0.427341053235362	0.6289242227625466	0.4675206550987221	0.8201170542535648	0.6956110424844713	0.8099300576812127	0.7103571525755491	0.2044852660854941	1.0	0.4403370971805285	0.41656323750177865	0.1348821023155992	-0.27367106618847015	0.5798708412601064	0.19076363932225293	-0.24559201482109438	0.570893579960809	0.6754547169771901	0.20651343515832654		-0.25537255251599045
QLq	0.00507883398375354	0.22365955789658684	0.28411797241466286	0.33338826710518676	0.13207667609810103	0.31369075812241864	0.2516690779011939	-0.3028523810433928	0.4403370971805285	1.0	0.3428014216812459	0.06781043658984422	-0.49016301694572145	0.6951333419751576	0.20169965027139772	-0.5163695402447058	0.1803023855100298	0.4171490917587336	0.22230046961902308		-0.14098318542293456
SNs	0.3058755965741757	0.16506163521222408	0.2381682681831535	0.47283156079052874	0.3263169546346578	0.39384319053582517	0.4646386502056982	-0.21595223342036735	0.41656323750177865	0.3428014216812459	1.0	0.32631832320041265	-0.3704014662067355	0.4574761458271387	0.4812385920932493	-0.29070273889311704	0.30929331253649844	0.3995258801932343	0.2652934721550409		-0.24230053737225493
KNa	0.17591389843438945	0.11055344319308151	-0.11145744364757458	0.22248136472039298	0.1348268358908549	0.270913474419829	0.3885722699248684	-0.08512456084997558	0.1348821023155992	0.06781043658984422	0.32631832320041265	1.0	-0.24950205614462542	0.18008322630081905	0.7086077518136057	0.04969308668672478	0.0711298171838699	0.1142109619445436	-0.1515665606360135		-0.08638623905611335
KNc	-0.04584522948975104	-0.1008379594676874	-0.16996426541125384	-0.24057362917260675	-0.07510656451853523	-0.20269824881737777	-0.2783663977104412	0.33978192415527253	-0.27367106618847015	-0.49016301694572145	-0.3704014662067355	-0.24950205614462542	1.0	-0.5547662474577908	-0.4240427071194472	0.46537545087991533	-0.10519358740612708	-0.22488864277505702	-0.2221042932465203		0.1287024364749219
KNf	0.1391056363769852	0.28526294604912666	0.3576792284258146	0.5077091624346589	0.29446766212326986	0.46793606704454893	0.45121876297616376	-0.19513018270699256	0.5798708412601064	0.6951333419751576	0.4574761458271387	0.18008322630081905	-0.5547662474577908	1.0	0.31390772740144457	-0.5320438689091519	0.2598340074274824	0.4578989560719894	0.2669199644556788		-0.2094048427429318
KNn	0.18263076589906466	0.04831164303803674	-0.002835291909483911	0.23956780762987828	0.1384062164408027	0.2378390658590519	0.37030895886384496	-0.24809239913837786	0.19076363932225293	0.20169965027139772	0.4812385920932493	0.7086077518136057	-0.4240427071194472	0.31390772740144457	1.0	-0.2998793168142273	0.128198830852979	0.1816382411833992	0.0816134807315626		-0.1290847378095639
KNs	0.07104681016288396	0.049714476119515474	-0.19922620075589853	-0.10928680522321423	0.006670427173909857	-0.07896691826704881	-0.03660474226482596	0.3027535673581754	-0.24559201482109438	-0.5163695402447058	-0.29070273889311704	0.04969308668672478	0.46537545087991533	-0.5320438689091519	-0.2998793168142273	1.0	-0.0062629854664606605	-0.18564307674831443	-0.33728775862741417		0.07680677852643199
AT	0.5016850438653752	0.5296548000371596	0.38201581523069084	0.5909205912758375	0.6229109074035435	0.5440649486025888	0.5723854734820897	0.12271573119085961	0.570893579960809	0.1803023855100298	0.30929331253649844	0.0711298171838699	-0.10519358740612708	0.2598340074274824	0.128198830852979	-0.0062629854664606605	1.0	0.5979673118555611	0.2977293585257028		-0.25384247859786085
VO	0.4821033421412835	0.55069483179377	0.4752559878246533	0.6592029343528015	0.5961745968308392	0.6266828294502471	0.5739835069403295	0.05487682385377666	0.6754547169771901	0.4171490917587336	0.3995258801932343	0.1142109619445436	-0.22488864277505702	0.4578989560719894	0.1816382411833992	-0.18564307674831443	0.5979673118555611	1.0	0.29961253258101433		-0.23757222865040198
UG	0.18526225675848448	0.028654325871386308	0.35888466824662096	0.125569074592718	0.17065324061493672	0.05365204566429759	0.09741320852220828	-0.18884519656199178	0.20651343515832654	0.22230046961902308	0.2652934721550409	-0.1515665606360135	-0.2221042932465203	0.2669199644556788	0.0816134807315626	-0.33728775862741417	0.2977293585257028	0.29961253258101433	1.0		-0.19869634768500644
Success	-0.21645541353130554	-0.14966477273373247	-0.1413389537989022	-0.2668368012255591	-0.261816800217711	-0.23072450634108702	-0.29986129472989415	0.03359777040610155	-0.25537255251599045	-0.14098318542293456	-0.24230053737225493	-0.08638623905611335	0.1287024364749219	-0.2094048427429318	-0.1290847378095639	0.07680677852643199	-0.25384247859786085	-0.23757222865040198	-0.19869634768500644		1.0
