# Supplementary material for: General scales unlock AI evaluation with explanatory and predictive power
Source: Nature. 2026 Apr 1;652(8108):58–67. doi: 10.1038/s41586-026-10303-2 (PMC13043289; doi:10.1038/s41586-026-10303-2)
Supplement: Supplementary file 8 — Source Data Extended Data Fig. 2 [file 41586_2026_10303_MOESM8_ESM.csv]

	AS	CEc	CEe	CL	KNn	KNa	KNc	KNf	KNs	MCt	MCu	MCr	MS	QLq	QLl	SNs	VO	AT
0	3	3	4	4	4	4	0	4	0	3	4	4	0	2	3	4	3	2
1	0	1	4	3	4	4	0	4	0	3	3	1	0	1	2	5	2	2
2	3	1	4	4	4	4	0	4	0	3	4	2	0	2	3	4	3	3
3	3	3	4	3	4	4	0	4	0	3	4	3	0	1	3	4	3	2
4	3	1	4	2	4	4	0	4	0	3	4	3	0	0	2	4	3	3
5	4	4	4	3	5	4	0	4	0	3	4	4	0	3	3	5	3	4
6	2	2	3	2	4	4	0	4	0	3	4	3	0	1	2	3	2	2
7	4	4	3	4	4	4	0	4	0	3	4	4	0	2	3	4	3	4
8	4	4	3	4	4	4	0	4	0	3	4	4	0	1	3	4	3	4
9	3	3	3	4	4	4	0	4	0	3	3	2	0	2	3	3	3	3
10	2	4	3	3	4	4	0	4	0	3	3	1	0	1	3	3	3	3
11	2	1	3	2	4	4	0	4	0	3	2	1	0	2	2	3	2	2
12	4	3	4	4	4	4	0	4	0	3	4	4	0	2	3	4	3	4
13	3	3	3	4	4	4	0	4	0	3	4	3	0	3	3	4	3	3
14	0	3	3	1	4	4	0	0	0	3	3	0	0	1	1	2	3	2
15	3	3	4	4	4	4	0	4	0	3	3	1	0	1	2	4	3	2
16	0	3	3	0	4	4	0	0	0	3	2	0	0	1	1	2	2	1
17	3	3	4	4	4	4	0	4	0	3	4	2	0	2	3	4	3	4
18	4	3	3	4	4	5	0	4	0	3	4	4	0	3	3	4	3	4
19	3	3	3	4	4	4	0	4	0	4	3	3	0	3	3	5	3	2
20	3	1	4	3	4	4	0	4	0	3	4	3	0	0	3	4	3	2
21	3	2	3	4	4	4	0	4	0	3	3	0	0	1	3	4	3	2
22	4	1	4	4	4	4	0	4	0	3	3	3	0	2	3	4	3	3
23	0	1	2	2	4	4	0	3	0	2	2	0	0	2	1	1	2	1
24	2	1	3	4	4	4	0	4	0	3	4	1	0	1	3	4	3	3
25	3	4	4	3	4	4	0	4	0	3	4	1	0	2	3	4	3	3
26	4	5	4	4	4	4	0	4	0	3	4	4	0	0	3	5	4	4
27	4	1	4	4	4	4	0	4	0	3	4	4	0	1	3	5	3	3
28	0	1	2	0	4	4	0	4	0	1	3	0	0	0	1	3	2	2
29	4	4	4	4	4	4	0	4	0	3	4	4	0	3	3	4	4	4
30	3	3	3	4	4	4	0	4	0	3	4	1	0	1	2	4	3	2
31	3	2	3	3	5	4	0	4	0	3	4	3	0	2	3	4	3	3
32	3	4	3	3	4	4	0	5	0	3	4	3	0	2	3	5	3	3
33	3	4	4	4	4	4	0	4	0	3	4	2	0	2	3	5	3	3
34	3	3	3	3	4	4	0	4	0	3	3	1	0	1	2	4	3	3
35	2	3	3	0	4	4	0	4	0	3	3	0	0	1	2	3	2	2
36	0	1	3	0	4	4	0	4	0	2	4	0	0	0	1	1	2	2
37	3	3	3	3	4	4	0	4	0	4	4	2	0	2	3	3	3	3
38	4	3	4	4	4	4	0	4	0	3	4	4	0	3	3	4	3	3
39	4	3	4	4	4	4	0	4	0	3	4	3	0	1	3	5	3	3
40	3	2	3	3	4	4	0	4	0	3	4	2	0	1	3	3	3	2
41	3	3	4	4	4	4	0	4	0	3	3	4	0	0	3	5	3	3
42	3	3	3	4	4	4	0	5	0	3	4	1	0	2	3	4	3	2
43	0	3	3	3	4	4	0	4	0	3	3	1	0	1	3	4	3	2
44	3	2	3	3	4	4	0	4	0	3	3	1	0	1	2	4	3	2
45	3	3	4	4	4	4	0	4	0	3	4	3	0	3	3	5	3	4
46	3	4	3	3	4	4	0	4	0	3	3	2	0	1	3	3	3	2
47	4	2	3	4	4	5	0	4	0	3	4	3	0	1	3	4	3	4
48	4	3	4	3	4	4	0	4	0	3	4	0	0	2	3	4	3	3
49	4	4	3	4	4	4	0	5	0	3	4	3	0	2	4	4	3	4
50	0	3	2	2	4	4	0	0	0	2	2	0	0	1	1	1	3	1
51	4	4	4	3	4	4	0	4	0	3	3	3	0	2	3	4	3	3
52	4	3	4	4	4	4	0	4	0	3	4	2	0	2	3	4	3	3
53	0	3	3	3	4	4	0	4	0	3	4	2	0	1	3	4	3	2
54	4	4	3	4	4	4	0	5	0	3	4	2	0	0	3	4	4	3
55	4	2	3	4	4	4	0	4	0	3	4	4	0	1	3	4	3	3
56	0	3	3	1	4	4	0	4	0	3	3	0	0	1	1	3	3	2
57	3	3	3	4	4	4	0	4	0	3	4	4	0	2	3	4	3	3
58	3	2	4	4	4	4	0	4	0	3	4	1	0	1	1	4	3	2
59	3	4	3	4	4	4	0	4	0	3	4	4	0	2	3	4	3	2
60	3	4	4	4	4	4	0	4	0	3	4	4	0	1	3	4	3	4
61	3	3	3	4	4	4	0	4	0	3	4	3	0	2	3	4	3	3
62	4	3	4	4	4	4	0	4	0	3	4	4	0	2	3	4	3	4
63	4	2	4	4	4	4	0	4	0	3	4	4	0	2	3	4	3	3
64	3	3	3	4	4	4	0	4	0	3	3	3	0	2	3	3	3	2
65	4	1	3	4	4	4	0	4	0	3	4	4	0	3	3	4	3	4
66	3	2	3	3	4	4	0	4	0	3	4	2	0	1	2	2	3	2
67	3	3	4	3	4	4	0	4	0	3	4	3	0	2	3	4	3	4
68	3	3	3	4	4	4	0	4	0	3	4	1	0	2	2	4	3	2
69	3	3	3	4	4	4	0	4	0	3	3	3	0	1	3	4	3	3
70	3	1	3	4	4	4	0	4	0	3	4	3	0	2	2	3	3	3
71	4	3	4	4	4	5	0	4	0	3	4	0	0	2	3	5	3	3
72	3	3	3	4	4	4	0	4	0	3	3	1	0	1	3	3	3	2
73	3	1	3	4	4	4	0	4	0	3	4	2	0	1	3	4	3	2
74	3	3	4	4	4	4	0	4	0	3	4	3	0	1	3	5	3	3
75	2	1	3	3	4	4	0	4	0	3	3	2	0	1	3	4	3	2
76	4	2	3	4	4	4	0	4	0	3	4	2	0	1	2	4	3	3
77	3	4	3	4	4	4	0	4	0	3	4	1	0	1	2	4	3	4
78	3	1	3	3	4	4	0	4	0	3	2	3	0	1	3	4	3	2
79	3	3	3	4	4	4	0	4	0	3	3	3	0	2	2	4	3	4
80	3	1	3	2	4	4	0	4	0	3	4	1	0	1	3	3	2	2
81	4	3	4	3	4	4	0	5	0	3	4	3	0	0	3	4	3	3
82	2	3	3	3	4	4	0	4	0	3	4	3	0	2	2	4	3	4
83	0	1	1	0	4	4	0	5	0	1	3	1	0	1	1	0	2	3
84	3	1	3	4	4	4	0	4	0	3	4	2	0	2	3	5	3	3
85	4	4	4	4	4	4	0	4	0	3	4	3	0	2	3	4	3	3
86	4	4	3	4	4	4	0	4	0	3	4	1	0	1	3	4	3	3
87	0	2	2	2	4	4	0	0	0	3	2	1	0	1	1	1	2	2
88	3	3	3	3	4	4	0	4	0	3	3	2	0	2	3	4	3	3
89	0	3	3	4	4	4	0	4	0	3	3	3	0	2	3	3	3	3
90	0	3	3	0	4	4	0	4	0	3	0	1	0	1	1	2	2	1
91	2	2	3	0	4	4	0	4	0	3	3	3	0	1	1	4	2	2
92	3	1	3	4	4	4	0	4	0	3	3	2	0	2	2	4	3	3
93	4	4	4	4	4	4	0	5	0	3	4	3	0	1	3	5	3	4
94	3	3	3	4	4	4	0	4	0	3	3	1	0	2	3	4	4	3
95	4	4	4	4	4	4	0	4	0	3	4	2	0	2	3	4	3	4
96	2	1	3	3	4	4	0	4	0	3	4	0	0	2	3	4	3	2
97	2	1	3	3	4	4	0	4	0	3	3	1	0	2	2	1	3	2
98	3	3	3	3	4	4	0	4	0	3	4	3	0	1	3	4	3	2
99	4	2	4	3	4	4	0	4	0	4	4	0	0	1	3	4	3	3
100	3	3	3	4	4	4	0	4	0	3	3	1	0	0	3	4	3	3
101	2	3	3	3	4	4	0	4	0	4	3	1	0	1	2	4	3	2
102	3	3	3	4	4	4	0	4	0	3	3	1	0	1	2	4	2	3
103	0	3	3	2	4	4	0	4	0	2	4	0	0	0	1	2	3	3
104	3	2	3	3	4	4	0	4	0	3	3	2	0	2	3	4	3	2
105	4	3	3	4	4	4	0	4	0	3	4	1	0	2	3	4	3	3
106	0	4	3	4	4	4	0	4	0	3	4	1	0	1	3	4	3	4
107	4	4	4	3	5	4	0	4	0	3	3	1	0	1	3	4	3	4
108	3	3	3	4	4	4	0	4	0	3	3	3	0	2	3	4	3	3
109	3	3	3	3	4	4	0	4	0	3	3	3	0	1	2	4	3	2
110	4	3	4	3	4	4	0	4	0	3	4	4	0	3	3	4	3	3
111	3	3	4	4	4	4	0	4	0	3	4	1	0	1	3	4	3	3
112	3	1	4	4	4	4	0	4	0	3	4	4	0	2	3	4	3	4
113	2	1	3	3	4	4	0	4	0	3	3	1	0	0	3	3	2	2
114	4	4	4	4	4	4	0	4	0	3	4	0	0	3	3	5	3	4
115	4	4	3	4	4	4	0	4	0	3	4	3	0	2	3	4	3	3
116	3	5	3	4	4	4	0	4	0	3	4	1	0	1	3	4	3	3
117	1	3	3	2	4	4	0	0	0	3	4	2	0	1	2	2	2	2
118	2	3	3	3	4	4	0	4	0	3	3	1	0	1	3	4	3	2
119	3	3	3	3	4	4	0	4	0	3	3	1	0	2	2	4	3	2
120	4	3	4	4	4	4	0	4	0	3	4	0	0	2	3	4	3	4
121	2	3	3	3	4	4	0	4	0	3	3	3	0	1	3	5	3	3
122	4	1	4	4	4	4	0	4	0	3	3	3	0	2	3	5	3	4
123	3	3	3	0	4	4	0	4	0	3	3	0	0	2	3	3	2	2
124	0	3	3	1	4	4	0	4	0	2	4	0	0	0	1	2	2	2
125	3	3	3	3	4	4	0	4	0	3	4	2	0	2	3	4	3	2
126	1	3	3	2	4	4	0	4	0	4	3	3	0	2	2	3	2	3
127	3	2	3	3	4	4	0	4	0	3	4	3	0	1	3	2	3	2
128	4	4	4	4	4	4	0	4	0	3	4	1	0	2	3	4	3	2
129	2	2	3	4	4	4	0	4	0	3	4	3	0	1	3	4	3	3
130	4	3	3	3	4	4	0	4	0	3	4	3	0	2	3	5	4	3
131	4	4	4	4	4	4	0	4	0	3	4	2	0	3	3	4	3	3
132	2	1	3	4	4	4	0	4	0	3	4	0	0	1	3	4	3	2
133	3	3	4	3	4	4	0	4	0	3	3	1	0	1	3	4	3	2
134	4	4	4	4	5	4	0	4	0	3	4	4	0	3	3	5	3	4
135	3	2	3	3	4	4	0	4	0	3	4	2	0	1	2	4	3	3
136	0	2	3	3	4	4	0	4	0	3	4	3	0	2	2	4	3	3
137	2	2	3	3	4	4	0	5	0	3	4	2	0	0	2	4	3	2
138	4	3	3	4	4	4	0	4	0	3	3	1	0	2	3	4	3	3
139	4	3	3	4	4	4	0	4	0	3	4	3	0	2	3	4	3	3
140	4	1	4	4	4	4	0	4	0	3	3	3	0	3	3	4	3	4
141	4	4	4	4	4	4	0	4	0	4	3	3	0	2	3	5	3	4
142	3	4	3	4	5	4	0	4	0	3	4	1	0	1	3	4	3	3
143	3	3	3	3	4	4	0	4	0	3	4	2	0	1	3	4	3	2
144	0	3	3	2	4	4	0	4	0	3	3	1	0	1	3	2	3	2
145	0	1	3	4	4	4	0	4	0	3	4	2	0	1	3	4	3	2
146	3	3	3	4	4	4	0	4	0	3	4	3	0	2	4	5	3	2
147	3	3	3	4	4	4	0	4	0	3	4	1	0	3	3	5	3	3
148	3	3	3	0	4	4	0	4	0	3	3	1	0	2	3	3	3	2
149	4	2	3	4	4	4	0	4	0	3	4	2	0	2	3	4	3	2
150	3	3	4	3	4	5	0	4	0	3	4	3	0	2	3	5	3	3
151	3	3	4	2	4	4	0	4	0	3	4	2	0	0	3	4	3	2
152	4	4	3	4	4	4	0	4	0	3	4	4	0	3	3	4	3	3
153	3	3	3	4	4	4	0	4	0	3	3	2	0	1	3	4	3	2
154	0	2	3	0	4	4	0	0	0	2	2	1	0	1	2	2	3	2
155	3	4	4	4	4	4	0	4	0	3	4	2	0	2	3	4	3	4
156	3	1	3	4	4	4	0	4	0	3	4	2	0	2	2	4	3	2
157	2	3	3	3	4	4	0	0	0	3	3	1	0	2	3	4	3	2
158	1	3	3	3	4	4	0	4	0	3	3	1	0	1	1	3	2	2
159	3	3	3	3	4	4	0	4	0	3	3	2	0	2	2	3	3	3
160	3	4	4	5	5	5	0	4	0	4	4	4	0	3	4	5	4	4
161	3	4	3	4	4	5	0	4	0	4	4	3	0	1	4	4	3	4
162	3	4	3	5	4	5	0	5	0	4	4	3	0	3	4	4	4	4
163	4	4	4	5	4	5	0	5	0	4	4	4	0	3	3	5	4	4
164	4	4	4	4	5	5	0	5	0	4	4	3	0	4	4	5	4	4
165	4	5	4	5	5	5	0	5	0	5	4	4	0	4	4	4	4	4
166	3	4	3	4	5	5	0	4	0	4	5	3	0	3	3	4	4	4
167	3	4	4	4	4	5	0	5	0	4	4	4	0	3	4	5	4	4
168	3	5	4	5	4	5	0	4	0	4	4	3	0	3	3	4	4	4
169	4	4	4	4	5	5	0	4	0	4	4	3	0	3	3	4	4	5
170	3	3	3	4	4	5	0	5	0	4	4	4	0	3	4	4	4	4
171	4	4	4	5	4	5	0	5	0	4	4	4	0	4	4	5	4	4
172	5	5	4	5	5	5	0	5	0	4	4	4	0	4	5	4	4	4
173	4	4	3	4	4	5	0	4	0	4	4	3	0	3	4	4	4	4
174	4	5	4	5	5	5	0	4	0	5	4	4	0	4	5	4	4	4
175	3	4	4	4	5	5	0	5	0	4	4	3	0	2	3	4	4	4
176	4	4	4	4	5	5	0	3	0	5	5	4	0	4	4	5	4	5
177	3	4	3	4	4	5	0	0	0	4	4	4	0	3	3	5	3	4
178	2	3	3	3	4	5	0	5	0	4	2	1	0	2	3	5	3	4
179	4	4	4	5	5	5	0	0	0	4	4	4	0	4	5	5	4	4
180	3	5	3	4	5	5	0	5	0	4	4	3	0	3	3	4	4	4
181	3	4	4	4	5	5	0	0	0	4	4	4	0	3	3	4	4	4
182	4	5	4	5	4	5	0	5	0	4	4	3	0	4	3	5	5	4
183	3	4	4	4	5	5	0	4	0	4	4	3	0	4	4	4	4	4
184	4	5	3	4	4	5	0	5	0	4	4	4	0	3	4	5	4	4
185	4	5	4	4	5	5	0	5	0	4	4	4	0	4	4	5	4	5
186	3	3	3	4	4	5	0	4	0	4	4	3	0	3	3	5	4	4
187	2	2	3	4	4	5	0	4	0	4	3	2	0	1	3	4	3	4
188	4	4	4	4	4	5	0	0	0	4	4	4	0	3	4	4	4	5
189	4	5	4	5	5	5	0	5	0	5	4	4	0	4	4	4	5	4
190	4	5	4	5	5	5	0	5	0	4	4	4	0	4	5	5	3	3
191	3	4	3	4	5	5	0	4	0	4	4	3	0	4	5	4	4	4
192	0	4	4	4	4	5	0	5	0	4	4	1	0	3	3	4	3	4
193	4	5	4	5	5	5	0	4	0	4	4	4	0	3	4	4	4	4
194	4	4	4	5	5	5	0	5	0	4	4	3	0	3	4	5	4	4
195	3	4	3	4	4	5	0	5	0	4	4	3	0	1	3	4	4	4
196	4	5	4	5	5	5	0	5	0	5	4	4	0	1	4	5	5	4
197	4	4	3	4	5	5	0	3	0	4	5	4	0	3	5	5	4	4
198	4	4	4	4	5	5	0	5	0	4	4	4	0	4	3	5	4	4
199	4	4	4	5	5	5	0	5	0	4	4	4	0	4	3	4	4	4
200	4	4	3	4	5	5	0	5	0	4	4	4	0	1	4	4	4	4
201	3	4	4	4	4	5	0	5	0	4	4	2	0	3	3	5	3	4
202	4	4	4	4	5	5	0	5	0	4	4	3	0	4	4	5	4	4
203	3	5	4	5	5	5	0	5	0	4	4	2	0	4	3	5	5	4
204	3	3	2	4	5	5	0	5	0	4	4	2	0	3	3	5	4	4
205	2	4	3	4	5	5	0	4	0	4	4	4	0	3	3	4	4	3
206	4	4	3	4	4	5	0	5	0	4	4	4	0	2	4	5	4	4
207	5	5	3	5	5	5	0	5	0	5	5	4	0	4	4	4	4	5
208	3	4	4	4	5	5	0	5	0	4	4	4	0	3	3	5	3	4
209	3	5	4	5	5	5	0	5	0	4	4	4	0	4	5	5	4	4
210	0	3	3	4	4	5	0	3	0	4	3	1	0	2	3	4	5	3
211	4	4	2	5	5	5	0	5	0	4	4	4	0	4	4	4	4	4
212	4	4	4	4	5	5	0	5	0	4	4	4	0	5	3	4	4	4
213	4	5	4	4	5	5	0	5	0	4	4	4	0	1	4	5	5	4
214	2	5	4	4	5	5	0	5	0	4	4	4	0	4	3	4	4	4
215	4	5	4	5	5	5	0	5	0	5	5	4	0	4	4	5	5	4
216	5	5	4	4	5	5	0	5	0	4	4	4	0	4	4	5	5	5
217	0	5	4	5	5	5	0	5	0	4	4	4	0	4	4	5	4	4
218	3	4	4	4	5	5	0	5	0	4	4	4	0	3	4	5	4	4
219	4	5	4	5	5	5	0	5	0	5	4	3	0	4	4	4	4	4
220	4	5	4	4	5	5	0	5	0	4	4	4	0	4	4	5	4	5
221	2	4	3	4	5	5	0	5	0	4	4	2	0	3	3	4	3	4
222	4	5	4	4	5	5	0	5	0	4	4	4	0	3	5	5	4	4
223	4	5	4	5	5	5	0	5	0	5	4	4	0	4	4	5	4	4
224	2	4	4	4	5	5	0	5	0	4	4	4	0	3	4	5	4	5
225	4	5	4	5	5	5	0	5	0	4	4	3	0	4	4	4	4	4
226	3	5	4	4	4	5	0	5	0	5	4	4	0	4	4	4	4	4
227	4	5	4	4	5	5	0	5	0	5	4	4	0	3	5	4	4	4
228	2	2	3	3	4	5	0	5	0	4	4	2	0	1	3	4	4	3
229	4	4	4	4	5	5	0	0	0	5	4	4	0	4	4	4	4	4
230	4	4	4	4	5	5	0	5	0	4	4	4	0	4	4	5	4	4
231	4	4	2	4	4	5	0	4	0	4	4	4	0	2	4	4	4	4
232	3	4	3	4	4	5	0	5	0	4	4	4	0	4	3	4	4	4
233	4	4	4	4	5	5	0	5	0	4	4	4	0	4	4	4	4	4
234	3	5	3	4	5	5	0	5	0	4	4	2	0	4	3	4	4	4
235	4	4	4	5	5	5	0	5	0	4	4	4	0	3	4	4	4	4
236	4	4	2	5	5	5	0	5	0	4	4	3	0	3	4	4	5	4
237	4	5	4	4	5	5	0	4	0	5	4	4	0	4	4	5	4	4
238	3	4	4	5	5	5	0	5	0	5	4	4	0	4	4	5	4	4
239	4	4	4	4	5	5	0	0	0	4	4	3	0	4	4	4	4	4
240	4	4	4	4	5	5	0	5	0	4	4	4	0	2	4	5	4	4
241	4	4	4	5	5	5	0	5	0	4	4	4	0	4	4	5	4	4
242	4	4	4	4	5	5	0	5	0	4	4	4	0	4	4	4	4	4
243	3	5	3	4	4	5	0	5	0	4	4	3	0	3	5	4	4	4
244	4	5	4	5	5	5	0	5	0	5	4	3	0	3	3	5	5	4
245	3	4	4	5	4	5	0	5	0	4	4	3	0	3	4	4	3	4
246	3	4	4	4	5	5	0	5	0	4	4	4	0	4	4	4	4	4
247	4	4	4	4	4	5	0	5	0	4	4	4	0	3	4	5	4	4
248	4	5	4	4	5	5	0	0	0	4	4	4	0	4	5	5	4	4
249	4	5	2	4	5	5	0	5	0	4	4	3	0	3	3	5	4	4
250	4	4	4	5	5	5	0	4	0	4	4	4	0	4	3	4	4	4
251	4	4	4	4	5	5	0	5	0	4	4	4	0	2	4	5	4	4
252	0	4	2	4	5	5	0	5	0	4	4	4	0	3	5	5	4	4
253	4	4	3	5	5	5	0	4	0	5	4	4	0	4	4	4	4	4
254	4	4	4	5	5	5	0	5	0	4	5	4	0	4	5	5	4	4
255	4	4	4	5	5	5	0	5	0	4	4	3	0	3	5	4	4	4
256	4	4	4	5	5	5	0	0	0	4	4	4	0	4	4	5	4	5
257	0	3	2	4	4	5	0	4	0	4	3	0	0	2	2	4	4	3
258	2	4	4	5	5	5	0	5	0	4	4	4	0	1	4	5	4	4
259	3	4	4	4	4	5	0	5	0	4	4	4	0	3	4	4	4	4
260	4	5	4	4	5	5	0	0	0	4	4	4	0	3	5	4	4	4
261	4	4	2	5	5	5	0	5	0	4	4	4	0	4	4	5	4	4
262	3	4	3	5	4	5	0	5	0	4	4	2	0	3	3	4	4	4
263	4	4	4	4	5	5	0	0	0	4	4	4	0	4	5	5	4	4
264	4	4	4	4	4	5	0	0	0	5	4	4	0	3	4	5	4	4
265	4	3	3	5	5	5	0	5	0	4	4	2	0	3	4	5	4	4
266	3	4	3	4	4	5	0	5	0	4	4	2	0	3	4	5	4	4
267	0	4	3	4	5	5	0	5	0	4	3	2	0	2	4	5	3	4
268	4	5	4	5	5	5	0	5	0	5	4	4	0	4	4	5	5	4
269	4	5	4	5	5	5	0	0	0	4	4	4	0	4	4	5	5	4
270	4	5	4	4	5	5	0	5	0	4	4	3	0	2	3	5	4	4
271	4	4	4	4	5	5	0	5	0	4	4	4	0	3	4	4	4	4
272	3	4	3	4	4	5	0	4	0	4	4	3	0	3	3	5	4	4
273	4	5	4	4	4	5	0	5	0	4	4	4	0	4	4	4	4	4
274	4	5	4	4	5	5	0	5	0	4	4	4	0	4	4	5	4	5
275	4	4	4	5	4	5	0	4	0	4	4	3	0	3	3	4	3	4
276	3	4	4	5	5	5	0	4	0	4	4	4	0	4	4	4	4	4
277	4	4	4	4	5	5	0	5	0	4	4	4	0	4	4	4	4	4
278	3	5	4	4	4	5	0	5	0	4	4	4	0	1	3	4	4	5
279	4	5	2	4	5	5	0	5	0	4	4	4	0	3	3	4	4	3
280	3	4	4	5	5	5	0	5	0	4	4	3	0	3	4	4	4	4
281	3	5	4	4	5	5	0	5	0	4	4	4	0	3	4	5	4	4
282	4	4	2	4	4	5	0	5	0	4	4	4	0	4	4	4	4	4
283	4	4	4	4	5	5	0	5	0	4	4	4	0	4	4	5	4	4
284	4	4	4	4	5	5	0	4	0	4	4	4	0	4	5	5	4	4
285	4	4	4	4	5	5	0	4	0	5	4	4	0	3	4	5	5	4
286	3	3	3	4	4	5	0	5	0	4	4	2	0	2	3	4	4	3
287	3	4	3	4	4	5	0	4	0	5	5	4	0	3	4	4	4	4
288	4	4	4	5	5	5	0	5	0	4	4	4	0	4	4	5	4	5
289	3	4	4	4	4	5	0	4	0	4	4	2	0	2	3	5	4	4
290	3	3	2	4	4	5	0	5	0	4	4	2	0	0	3	4	4	3
291	3	4	2	4	5	5	0	0	0	5	4	2	0	2	3	4	4	3
292	4	4	4	5	4	5	0	0	0	5	4	4	0	3	4	5	4	4
293	3	4	3	4	5	5	0	5	0	4	4	4	0	3	5	4	4	4
294	3	4	3	4	4	5	0	5	0	4	4	3	0	3	4	4	4	4
295	4	4	4	4	5	5	0	5	0	5	4	3	0	4	4	5	4	5
296	4	5	3	4	5	5	0	0	0	4	4	4	0	4	4	5	4	4
297	4	4	4	4	5	5	0	5	0	4	4	4	0	3	3	5	4	4
298	4	5	3	4	5	5	0	5	0	4	4	4	0	1	3	4	3	4
299	3	4	4	4	5	5	0	5	0	4	4	2	0	3	3	4	4	4
300	3	5	4	4	5	5	0	0	0	4	4	4	0	4	4	5	4	5
301	4	4	2	4	4	5	0	5	0	4	4	4	0	4	4	5	4	4
302	4	4	2	5	5	5	0	0	0	5	4	3	0	0	3	5	4	4
303	3	4	4	5	5	5	0	5	0	4	5	4	0	3	4	4	4	4
304	2	2	2	2	4	5	0	4	0	3	3	3	0	2	2	4	3	3
305	4	4	4	5	5	5	0	5	0	4	4	3	0	1	4	4	4	4
306	3	5	4	4	5	5	0	4	0	4	4	1	0	3	4	4	4	4
307	5	5	4	5	5	5	0	5	0	4	4	4	0	4	4	4	4	4
308	4	5	4	5	5	5	0	5	0	5	4	4	0	3	5	4	4	4
309	4	5	4	4	5	5	0	5	0	4	4	4	0	4	4	5	4	4
310	4	5	2	4	4	5	0	5	0	4	4	4	0	3	4	5	4	4
311	3	4	4	5	5	5	0	5	0	4	4	4	0	4	4	5	4	4
312	3	4	2	4	5	5	0	5	0	4	4	3	0	3	3	4	4	4
313	4	4	3	4	5	5	0	5	0	4	4	4	0	3	4	4	3	4
314	4	4	4	4	5	5	0	4	0	4	4	4	0	4	4	5	4	4
315	4	4	4	5	5	5	0	5	0	4	4	4	0	4	4	4	4	4
316	2	4	3	4	4	5	0	4	0	4	4	3	0	3	3	5	3	4
317	3	4	4	4	4	5	0	5	0	4	4	3	0	0	4	4	4	4
318	4	4	4	4	5	5	0	5	0	4	4	4	0	3	4	4	4	4
319	3	4	3	4	5	5	0	0	0	4	4	3	0	4	4	4	4	4
320	3	5	3	4	4	5	0	4	0	4	4	3	0	3	4	5	4	4
321	4	4	4	5	5	5	0	2	0	4	4	4	0	4	4	5	4	4
322	3	4	3	4	4	5	0	0	0	4	4	3	0	1	3	4	3	4
323	4	5	4	4	5	5	0	5	0	4	4	4	0	4	4	4	3	4
324	4	5	4	4	4	5	0	5	0	4	4	4	0	4	4	4	4	4
325	4	4	5	5	5	5	0	5	0	4	4	4	0	3	4	5	4	4
326	4	4	4	5	5	5	0	5	0	4	4	4	0	4	3	5	4	4
327	0	4	4	4	5	5	0	5	0	4	5	2	0	4	5	4	4	4
328	3	4	3	4	4	5	0	4	0	4	4	4	0	3	3	5	4	3
329	3	5	4	5	5	5	0	5	0	4	4	4	0	3	5	5	3	4
330	4	4	4	5	5	5	0	5	0	4	4	3	0	3	4	4	4	4
331	3	5	3	5	5	5	0	5	0	4	4	3	0	4	4	5	4	4
332	4	4	4	4	5	5	0	0	0	4	4	4	0	4	3	4	4	4
333	4	5	4	4	5	5	0	5	0	4	4	4	0	4	4	5	4	4
334	3	4	4	5	4	5	0	5	0	4	4	3	0	3	3	4	4	4
335	4	5	4	4	5	5	0	5	0	5	4	4	0	4	5	5	5	4
336	4	4	3	4	5	5	0	0	0	4	4	2	0	3	3	4	4	4
337	4	4	4	5	5	5	0	5	0	4	4	3	0	3	4	5	4	4
338	3	3	3	4	5	5	0	5	0	4	3	1	0	1	4	4	4	4
339	0	4	2	4	5	5	0	5	0	4	4	1	0	2	3	4	4	4
340	4	4	4	4	4	5	0	5	0	4	4	4	0	2	3	4	4	4
341	4	5	4	4	5	5	0	5	0	4	4	4	0	4	4	5	4	4
342	4	4	4	4	5	5	0	4	0	4	4	3	0	3	4	5	4	4
343	4	5	4	4	5	5	0	0	0	5	4	4	0	3	4	4	4	4
344	2	3	4	5	5	5	0	4	0	4	4	1	0	2	3	4	4	3
345	4	3	3	4	4	5	0	4	0	4	4	2	0	3	4	4	4	4
346	4	4	4	4	5	5	0	5	0	4	4	4	0	3	4	5	4	4
347	5	4	4	5	5	5	0	5	0	4	5	4	0	4	4	5	4	4
348	3	4	4	4	4	5	0	5	0	4	4	3	0	3	3	5	4	4
349	4	4	4	4	5	5	0	5	0	4	4	4	0	2	4	5	4	4
350	3	4	4	4	5	5	0	0	0	5	4	3	0	4	5	4	3	4
351	4	4	4	5	5	5	0	4	0	4	4	4	0	3	4	5	4	4
352	3	5	4	4	5	5	0	5	0	4	4	3	0	4	3	5	4	4
353	4	4	4	4	5	5	0	4	0	4	4	3	0	1	4	5	4	4
354	4	4	4	5	4	5	0	5	0	4	4	4	0	3	4	4	4	4
355	4	5	3	5	5	5	0	5	0	4	4	4	0	3	4	5	4	4
356	3	5	3	5	4	5	0	5	0	4	4	4	0	1	4	5	4	4
357	4	4	3	4	4	5	0	5	0	4	4	2	0	3	4	5	4	4
358	3	4	4	4	5	5	0	4	0	4	4	4	0	4	4	5	4	4
359	4	4	4	4	4	5	0	0	0	4	4	4	0	3	4	5	4	4
360	3	4	4	4	4	5	0	4	0	4	4	2	0	3	3	4	4	4
361	4	4	3	4	5	5	0	4	0	4	4	4	0	3	4	4	3	4
362	4	4	4	4	5	5	0	5	0	4	5	4	0	4	4	5	4	4
363	4	5	4	5	5	5	0	5	0	4	4	4	0	4	4	5	4	4
364	4	4	4	4	5	5	0	5	0	4	4	3	0	3	4	4	4	4
365	4	4	4	4	5	5	0	5	0	4	4	4	0	3	4	5	4	4
366	3	5	2	5	5	5	0	5	0	4	4	4	0	4	5	5	4	4
367	4	5	4	4	5	5	0	5	0	4	4	2	0	3	4	5	4	4
368	4	3	3	5	5	5	0	5	0	4	4	4	0	3	4	5	4	4
369	3	5	4	5	4	5	0	5	0	4	4	4	0	4	4	4	4	4
370	4	4	4	5	5	5	0	5	0	4	4	4	0	3	4	5	4	4
371	4	4	4	5	5	5	0	5	0	4	4	4	0	4	5	5	4	4
372	5	4	3	5	5	5	0	5	0	4	4	4	0	3	4	5	4	4
373	4	4	2	4	5	5	0	5	0	4	4	4	0	3	4	4	4	4
374	4	4	4	5	5	5	0	5	0	4	4	4	0	4	4	5	4	4
375	3	4	4	4	5	5	0	5	0	4	4	4	0	3	4	5	4	4
376	4	4	4	4	5	5	0	5	0	4	4	3	0	3	3	4	4	4
377	4	3	3	4	4	5	0	0	0	4	4	2	0	3	4	5	4	4
378	3	5	3	4	5	5	0	5	0	4	4	4	0	3	4	5	4	5
379	4	4	4	4	4	5	0	5	0	4	4	4	0	2	4	5	3	4
380	3	2	3	3	4	5	0	0	0	4	3	1	0	1	3	4	3	4
381	3	3	3	4	5	5	0	5	0	4	4	1	0	2	3	4	4	4
382	5	5	4	5	5	5	0	5	0	4	4	4	0	4	5	4	5	4
383	4	4	3	5	5	5	0	5	0	4	4	4	0	3	4	4	4	4
384	3	5	4	4	5	5	0	4	0	5	4	3	0	3	3	4	4	4
385	3	4	1	4	5	5	0	5	0	4	4	3	0	2	4	4	4	4
386	4	5	4	4	4	5	0	5	0	4	4	4	0	3	4	4	4	4
387	4	4	4	4	5	5	0	0	0	4	4	3	0	4	4	5	4	5
388	3	4	4	4	4	5	0	5	0	4	4	3	0	3	4	5	4	4
389	4	5	4	4	4	5	0	5	0	4	4	4	0	4	4	5	4	4
390	4	5	4	4	5	5	0	5	0	5	4	4	0	4	5	5	5	5
391	4	4	4	4	5	5	0	0	0	5	4	3	0	3	4	5	4	4
392	4	4	3	4	4	5	0	5	0	4	4	3	0	3	3	4	4	3
393	4	4	4	5	4	5	0	1	0	5	4	4	0	4	3	5	4	4
394	2	4	4	4	4	5	0	5	0	4	3	4	0	2	3	5	4	4
395	3	4	3	5	5	5	0	4	0	4	4	4	0	3	4	5	4	4
396	3	4	4	4	5	5	0	5	0	4	4	3	0	4	3	5	4	4
397	3	5	4	4	5	5	0	5	0	4	4	4	0	3	4	5	4	4
398	4	5	3	5	5	5	0	5	0	4	4	3	0	4	5	5	4	4
399	4	4	2	4	4	5	0	5	0	4	4	3	0	3	3	5	4	4
400	4	5	4	4	5	5	0	4	0	4	4	4	0	3	4	5	4	4
401	3	4	4	4	4	5	0	5	0	4	4	3	0	2	5	4	3	4
402	3	5	4	5	5	5	0	5	0	4	4	4	0	3	4	4	4	4
403	4	4	4	4	5	5	0	5	0	4	4	4	0	4	5	5	4	4
404	3	4	4	4	4	5	0	5	0	5	4	4	0	4	4	5	5	4
405	4	5	3	5	5	5	0	0	0	4	4	4	0	4	5	4	4	4
406	4	4	3	4	5	5	0	4	0	4	4	4	0	3	3	5	4	4
407	4	5	2	4	5	5	0	0	0	5	5	4	0	4	4	5	5	4
408	3	4	4	4	4	5	0	5	0	4	4	4	0	3	3	4	3	4
409	3	4	4	4	5	5	0	5	0	4	4	4	0	3	4	5	4	4
410	4	4	4	4	5	5	0	4	0	4	4	2	0	3	4	4	4	4
411	4	4	4	5	5	5	0	5	0	4	4	4	0	4	4	5	4	4
412	4	4	4	4	5	5	0	0	0	5	4	4	0	3	5	5	4	4
413	3	4	3	5	5	5	0	5	0	5	4	4	0	2	4	5	3	5
414	4	4	4	5	5	5	0	5	0	4	4	4	0	3	4	5	4	4
415	4	5	4	4	4	5	0	4	0	4	4	3	0	3	4	4	4	4
416	3	4	3	4	5	5	0	5	0	4	4	4	0	4	4	5	3	4
417	4	5	4	5	5	5	0	0	0	4	4	4	0	4	4	4	4	5
418	4	3	2	4	5	5	0	5	0	4	4	4	0	3	3	5	4	4
419	4	3	3	4	5	5	0	5	0	4	4	4	0	3	3	4	4	4
420	3	4	3	4	5	5	0	5	0	4	4	4	0	3	4	4	4	4
421	3	4	3	4	4	5	0	0	0	4	4	4	0	3	4	5	4	4
422	4	4	2	5	4	5	0	5	0	4	4	3	0	3	4	5	3	4
423	4	4	2	4	4	5	0	4	0	4	3	3	0	3	4	5	4	4
424	4	4	4	4	4	5	0	0	0	4	4	3	0	3	4	5	4	4
425	4	4	4	5	5	5	0	5	0	4	5	4	0	4	5	5	4	4
426	4	4	3	4	5	5	0	5	0	4	4	4	0	4	4	5	3	4
427	4	4	4	4	5	5	0	5	0	4	4	3	0	4	3	4	4	4
428	2	3	3	4	5	5	0	0	0	4	4	2	0	1	4	4	4	4
429	0	3	2	4	4	5	0	5	0	5	3	1	0	1	4	4	3	4
430	3	4	4	5	5	5	0	5	0	4	4	4	0	3	3	5	5	4
431	4	5	2	4	5	5	0	5	0	4	4	4	0	4	4	5	4	5
432	4	5	4	5	5	5	0	5	0	4	4	4	0	3	3	5	4	4
433	4	5	4	4	4	5	0	5	0	5	5	4	0	3	4	5	4	4
434	3	4	4	4	4	5	0	5	0	4	4	3	0	3	3	4	4	4
435	3	4	4	4	5	5	0	4	0	4	4	3	0	3	4	4	4	4
436	3	4	4	4	5	5	0	5	0	4	4	4	0	4	4	4	4	5
437	3	4	4	4	5	5	0	5	0	4	4	4	0	4	4	4	4	4
438	4	3	4	4	4	5	0	5	0	4	4	4	0	2	3	4	4	4
439	4	5	4	5	5	5	0	4	0	4	4	3	0	3	4	4	4	4
440	2	4	4	4	5	5	0	5	0	4	4	4	0	3	4	4	4	4
441	3	3	3	4	4	5	0	1	0	4	4	3	0	3	3	4	4	4
442	3	3	3	4	4	5	0	4	0	4	4	4	0	4	3	5	4	4
443	2	3	3	4	5	5	0	4	0	4	4	1	0	3	1	4	3	4
444	3	5	3	5	5	5	0	5	0	5	4	4	0	3	5	5	4	5
445	3	4	3	4	5	5	0	5	0	4	4	3	0	3	4	5	4	4
446	3	4	3	4	4	5	0	4	0	4	4	3	0	3	4	4	4	4
447	4	4	4	4	5	5	0	5	0	4	4	3	0	0	4	5	4	5
448	4	5	4	5	5	5	0	5	0	4	5	4	0	4	5	4	4	4
449	4	4	4	4	5	5	0	5	0	4	4	4	0	4	4	5	4	4
450	0	4	4	4	4	5	0	0	0	4	4	4	0	3	3	5	3	4
451	4	4	4	5	5	5	0	5	0	4	4	4	0	4	4	5	4	4
452	0	5	4	4	5	5	0	5	0	5	4	4	0	3	5	5	4	4
453	3	5	4	4	4	5	0	5	0	4	4	3	0	3	4	4	4	4
454	4	5	4	5	5	5	0	5	0	5	4	4	0	4	4	5	4	5
455	3	2	1	3	4	4	0	4	0	3	4	2	0	3	3	0	2	3
456	3	2	1	4	4	4	0	4	0	3	4	3	0	1	3	1	2	2
457	2	3	1	2	4	4	0	4	0	3	3	2	0	1	3	3	2	2
458	4	1	1	4	4	4	0	4	0	3	4	0	0	3	4	3	3	4
459	4	2	2	4	4	4	0	4	0	4	4	3	0	1	3	2	3	3
460	3	2	1	4	4	4	0	4	0	3	3	3	0	0	3	1	2	2
461	3	1	2	4	4	4	0	4	0	3	4	3	0	3	3	1	2	3
462	3	1	1	3	4	4	0	4	0	3	4	3	0	1	3	1	2	2
463	3	2	1	3	4	4	0	4	0	3	4	2	0	1	3	2	2	3
464	4	2	1	4	4	4	0	4	0	3	4	3	0	2	3	1	2	3
465	4	1	1	4	4	4	0	4	0	3	4	3	0	0	3	2	3	4
466	3	1	1	4	4	4	0	4	0	4	3	1	0	0	3	4	2	2
467	3	2	1	4	4	4	0	4	0	3	4	3	0	1	3	1	2	4
468	3	3	1	4	4	4	0	4	0	3	4	3	0	2	3	1	2	3
469	4	3	1	3	4	4	0	4	0	3	4	1	0	1	3	2	3	3
470	3	4	1	3	4	4	0	4	0	3	4	2	0	2	3	3	2	2
471	4	1	1	4	4	4	0	4	0	3	4	4	0	2	4	2	2	3
472	3	3	1	3	4	4	0	4	0	3	3	2	0	1	3	0	2	3
473	3	1	1	3	4	4	0	4	0	3	4	2	0	0	3	3	2	3
474	3	2	1	4	4	4	0	4	0	3	4	3	0	1	4	2	2	3
475	4	1	1	3	4	4	0	4	0	3	4	2	0	3	3	4	3	3
476	3	3	1	4	4	4	0	4	0	3	4	1	0	0	3	1	2	3
477	3	1	2	4	4	4	0	4	0	3	4	3	0	2	3	0	2	3
478	3	1	1	4	4	4	0	4	0	3	4	3	0	0	3	1	2	3
479	4	1	1	4	4	4	0	4	0	3	4	3	0	0	3	2	2	3
480	3	1	1	4	4	4	0	0	0	3	4	0	0	0	3	3	2	2
481	4	2	1	4	4	4	0	4	0	3	3	3	0	0	4	4	3	2
482	3	2	2	4	4	4	0	4	0	3	4	3	0	0	3	1	2	2
483	3	1	2	3	4	4	0	4	0	3	4	3	0	1	4	1	2	3
484	3	1	1	3	4	4	0	0	0	3	4	2	0	0	3	1	2	2
485	3	2	1	4	4	4	0	4	0	3	4	4	0	1	3	3	2	3
486	3	3	1	4	4	4	0	4	0	3	4	2	0	2	3	1	2	3
487	4	1	1	4	4	4	0	4	0	4	4	3	0	0	4	1	2	3
488	3	1	2	4	4	4	0	4	0	3	4	2	0	0	4	1	3	2
489	3	2	2	3	4	4	0	4	0	3	4	2	0	0	3	4	2	3
490	4	3	1	4	4	4	0	0	0	3	4	3	0	2	3	3	2	3
491	1	1	1	4	4	4	0	5	0	3	4	4	0	1	3	1	2	2
492	3	1	3	4	4	4	0	4	0	3	4	4	0	0	4	2	2	2
493	3	2	1	4	4	4	0	4	0	3	4	2	0	2	4	4	3	3
494	0	3	1	4	4	4	0	4	0	3	3	2	0	2	3	2	2	3
495	3	1	1	3	4	4	0	4	0	3	4	3	0	1	3	3	2	2
496	4	1	1	4	4	4	0	4	0	3	4	2	0	3	3	1	2	2
497	3	3	2	4	4	4	0	4	0	3	4	3	0	0	3	1	2	3
498	3	2	2	4	4	4	0	4	0	3	3	2	0	0	3	3	2	4
499	4	2	2	4	4	4	0	4	0	3	4	3	0	0	4	2	3	3
500	3	1	1	4	4	4	0	4	0	4	4	1	0	1	3	1	3	4
501	3	2	2	4	4	4	0	4	0	3	4	3	0	3	3	3	2	4
502	3	3	2	4	4	4	0	4	0	3	3	1	0	1	3	4	2	3
503	0	2	1	3	4	4	0	4	0	3	4	1	0	3	3	1	2	2
504	3	1	1	3	4	4	0	4	0	3	4	1	0	2	4	1	2	3
505	3	2	1	4	4	5	0	4	0	3	4	1	0	0	3	3	2	3
506	3	2	1	0	4	4	0	4	0	3	4	3	0	0	3	2	2	2
507	3	2	1	4	4	4	0	4	0	3	4	3	0	2	4	1	3	3
508	3	1	1	4	4	4	0	4	0	3	4	2	0	1	4	4	2	3
509	3	1	1	3	4	4	0	0	0	3	4	3	0	1	3	1	2	3
510	4	2	1	4	4	4	0	4	0	3	4	1	0	1	3	4	2	4
511	2	2	2	3	4	4	0	0	0	3	4	2	0	2	3	2	2	3
512	3	3	2	4	4	4	0	0	0	3	4	2	0	1	4	4	2	3
513	3	2	1	0	4	4	0	4	0	3	4	3	0	3	3	1	2	3
514	3	2	2	4	4	4	0	0	0	3	4	2	0	0	3	3	2	3
515	3	2	3	0	4	4	0	4	0	3	3	3	0	0	3	3	2	3
516	3	1	1	4	4	4	0	4	0	3	4	1	0	0	3	1	2	2
517	4	1	1	4	4	4	0	4	0	3	4	3	0	0	4	1	3	3
518	3	1	1	3	4	4	0	4	0	3	4	3	0	1	3	3	2	3
519	3	1	1	3	4	4	0	4	0	3	4	1	0	1	4	3	2	4
520	4	1	1	3	4	4	0	0	0	3	4	3	0	1	4	4	2	4
521	3	3	1	4	4	4	0	0	0	3	4	3	0	2	3	2	2	3
522	3	3	1	4	4	4	0	4	0	3	4	3	0	0	3	3	2	3
523	3	3	1	4	4	4	0	4	0	3	3	2	0	1	3	4	2	3
524	4	3	3	4	4	4	0	4	0	3	3	3	0	3	3	1	3	3
525	4	3	1	4	4	4	0	4	0	3	4	3	0	0	4	4	2	4
526	3	2	2	3	4	4	0	4	0	3	4	2	0	0	3	4	2	4
527	3	2	1	4	4	4	0	0	0	3	4	2	0	1	3	2	2	2
528	4	4	1	4	4	4	0	4	0	3	4	2	0	2	4	1	3	4
529	4	2	2	4	4	4	0	4	0	3	4	4	0	2	3	1	3	3
530	3	1	1	0	4	4	0	4	0	3	4	3	0	1	3	3	2	3
531	3	2	1	4	4	4	0	4	0	3	3	3	0	3	3	1	3	3
532	4	3	1	3	4	4	0	4	0	4	4	1	0	2	4	3	2	2
533	3	3	2	4	4	4	0	4	0	3	4	1	0	0	3	2	2	3
534	3	3	2	3	4	4	0	4	0	3	4	2	0	3	3	3	2	4
535	4	2	1	4	4	4	0	4	0	3	4	3	0	0	3	2	2	3
536	3	3	2	3	4	4	0	4	0	3	3	3	0	0	3	2	2	3
537	1	3	1	3	4	4	0	4	0	3	4	3	0	0	3	4	1	3
538	3	1	1	4	4	4	0	4	0	3	4	4	0	1	4	1	2	3
539	2	1	1	4	4	4	0	0	0	4	4	4	0	0	3	3	2	3
540	4	2	3	4	4	4	0	5	0	3	4	0	0	0	4	3	3	4
541	3	1	2	3	4	4	0	4	0	3	4	3	0	0	3	2	2	3
542	4	4	1	4	4	4	0	5	0	3	4	3	0	3	3	1	3	3
543	4	2	1	4	4	4	0	4	0	3	4	4	0	1	3	4	3	2
544	3	2	1	4	4	4	0	4	0	3	4	3	0	2	3	3	2	2
545	3	3	2	3	4	4	0	4	0	3	4	3	0	3	3	4	2	4
546	4	4	3	4	4	4	0	4	0	3	4	1	0	1	4	2	3	3
547	3	1	1	4	4	4	0	4	0	3	3	3	0	1	3	1	2	3
548	2	2	1	3	4	4	0	0	0	3	3	1	0	3	3	4	1	2
549	3	1	1	4	4	4	0	4	0	3	3	2	0	1	3	1	2	3
550	3	1	2	4	4	4	0	5	0	3	4	1	0	0	4	1	3	3
551	4	1	1	4	4	4	0	4	0	4	4	2	0	2	3	4	1	3
552	3	3	1	2	4	4	0	4	0	3	4	2	0	2	3	3	2	3
553	3	1	1	3	4	4	0	4	0	3	4	3	0	0	4	3	2	4
554	3	1	1	3	4	4	0	4	0	4	4	1	0	0	3	1	3	2
555	4	3	1	4	4	4	0	4	0	3	4	3	0	2	3	3	3	3
556	3	2	1	3	4	4	0	0	0	3	4	3	0	1	3	2	2	2
557	3	1	1	3	4	4	0	4	0	3	4	3	0	3	4	3	2	3
558	3	1	1	4	4	4	0	5	0	3	4	3	0	0	3	1	2	3
559	3	2	3	4	4	4	0	0	0	3	4	2	0	2	3	2	2	2
560	3	1	1	4	4	4	0	4	0	3	4	3	0	0	4	0	2	3
561	3	3	1	4	4	4	0	4	0	3	4	2	0	0	3	1	2	2
562	4	2	2	4	4	4	0	4	0	3	4	2	0	3	4	3	2	3
563	3	1	1	4	4	4	0	4	0	3	4	2	0	0	3	1	2	3
564	3	1	1	3	4	4	0	4	0	3	4	1	0	1	4	2	2	3
565	3	1	2	4	4	4	0	4	0	3	4	2	0	1	4	1	2	3
566	3	2	1	4	4	4	0	4	0	3	4	3	0	1	3	4	2	2
567	4	1	1	4	4	4	0	4	0	3	4	3	0	1	3	1	2	3
568	3	1	1	3	4	4	0	4	0	3	4	1	0	0	3	2	2	3
569	3	2	1	4	4	4	0	4	0	3	3	3	0	0	4	1	2	3
570	3	1	1	4	4	4	0	4	0	3	4	3	0	2	3	2	2	2
571	3	1	1	3	4	4	0	4	0	3	4	3	0	2	3	1	2	4
572	3	1	1	3	4	4	0	4	0	3	4	4	0	3	3	2	3	3
573	3	1	2	4	4	4	0	4	0	3	4	3	0	3	4	2	2	3
574	3	3	1	3	4	4	0	0	0	3	3	2	0	0	3	3	2	3
575	3	2	2	3	4	4	0	4	0	3	4	3	0	2	3	1	2	3
576	3	3	2	3	4	4	0	4	0	3	4	2	0	2	4	2	2	4
577	3	2	3	4	4	4	0	4	0	3	4	3	0	3	3	3	2	2
578	3	2	1	3	4	4	0	4	0	3	4	4	0	2	4	3	3	4
579	3	1	3	3	4	4	0	0	0	3	4	3	0	1	3	2	3	4
580	3	1	2	3	4	4	0	4	0	3	4	2	0	0	3	3	2	2
581	4	3	2	4	4	4	0	4	0	3	4	4	0	0	3	1	3	4
582	3	1	1	4	4	4	0	4	0	3	4	3	0	3	3	4	1	4
583	3	2	1	4	4	4	0	0	0	3	4	3	0	3	4	1	2	3
584	3	3	2	3	4	4	0	4	0	3	4	2	0	0	4	2	2	3
585	3	1	1	4	4	4	0	4	0	3	4	3	0	1	4	2	2	2
586	4	1	1	3	4	4	0	4	0	3	4	3	0	3	3	4	3	3
587	4	1	1	4	4	4	0	4	0	3	4	4	0	3	4	1	2	4
588	3	2	2	4	4	4	0	4	0	3	4	4	0	0	3	1	3	3
589	4	1	1	3	4	4	0	4	0	3	4	2	0	1	3	1	3	2
590	4	3	1	4	4	4	0	5	0	3	4	1	0	0	3	0	3	3
591	3	1	1	3	4	4	0	4	0	3	4	1	0	3	3	2	2	4
592	3	3	1	3	4	4	0	4	0	3	4	3	0	3	3	2	2	3
593	3	1	1	4	4	4	0	4	0	3	4	3	0	1	3	1	2	3
594	3	1	2	3	4	4	0	4	0	3	4	2	0	1	4	1	2	3
595	3	1	1	4	4	4	0	4	0	3	4	2	0	1	3	1	2	2
596	3	3	1	4	4	4	0	4	0	4	3	3	0	0	3	2	2	3
597	2	3	1	3	4	4	0	4	0	3	3	3	0	0	3	2	2	3
598	3	3	1	3	4	4	0	4	0	3	3	3	0	3	3	3	2	3
599	3	3	2	3	4	4	0	4	0	3	4	3	0	0	3	3	2	3
600	3	1	1	3	4	4	0	4	0	3	4	4	0	1	4	3	2	3
601	4	2	1	4	4	4	0	4	0	4	4	3	0	2	4	4	3	3
602	4	2	1	4	4	4	0	4	0	3	4	3	0	1	4	1	2	3
603	3	2	2	3	4	4	0	4	0	3	4	2	0	2	4	3	3	3
604	4	2	1	4	4	4	0	0	0	3	4	2	0	3	3	0	2	4
605	4	3	2	4	4	4	0	4	0	3	4	4	0	0	3	1	3	4
606	3	1	1	4	4	4	0	4	0	3	3	4	0	3	3	1	3	3
607	4	3	1	4	4	4	0	4	0	3	4	3	0	0	3	2	3	3
608	4	2	1	4	4	4	0	4	0	3	4	3	0	3	4	3	2	2
609	4	1	1	4	4	4	0	4	0	3	4	2	0	3	3	2	2	3
610	3	1	2	3	4	4	0	4	0	3	3	3	0	0	3	1	2	2
611	4	2	2	4	4	4	0	4	0	3	4	4	0	0	4	1	3	4
612	3	1	1	4	4	4	0	4	0	4	4	1	0	3	3	1	3	3
613	4	1	1	3	4	4	0	4	0	4	4	1	0	1	4	3	2	3
614	3	3	1	4	4	4	0	4	0	3	3	3	0	0	3	2	2	2
615	3	3	1	4	4	4	0	4	0	3	4	2	0	2	4	2	2	3
616	3	2	2	4	4	4	0	4	0	3	4	3	0	0	4	4	3	4
617	4	2	1	4	4	4	0	4	0	3	4	2	0	0	4	4	3	3
618	4	4	1	4	4	4	0	4	0	3	4	3	0	3	4	2	2	3
619	3	3	1	3	4	4	0	4	0	3	4	3	0	0	3	2	2	3
620	4	1	1	4	4	4	0	4	0	3	4	4	0	0	4	3	3	3
621	4	1	2	3	4	4	0	4	0	3	4	3	0	3	3	1	2	3
622	3	3	1	4	4	4	0	4	0	3	4	3	0	0	3	1	2	3
623	3	1	2	4	4	4	0	4	0	3	4	2	0	0	3	1	2	2
624	4	1	3	4	4	4	0	4	0	4	4	3	0	3	4	1	4	3
625	4	1	2	4	4	4	0	4	0	3	4	4	0	3	3	1	3	4
626	3	2	2	3	4	4	0	4	0	3	4	1	0	3	4	3	2	3
627	4	3	1	3	4	4	0	5	0	3	4	3	0	2	4	3	2	3
628	4	3	1	3	4	4	0	4	0	3	4	2	0	1	4	1	3	2
629	3	3	1	3	4	4	0	4	0	3	4	3	0	2	3	2	2	3
630	4	2	1	4	4	4	0	4	0	3	4	2	0	2	3	2	3	3
631	2	2	1	3	4	4	0	0	0	3	4	3	0	2	4	2	2	3
632	4	3	1	3	4	5	0	4	0	3	4	3	0	0	3	2	2	3
633	3	2	1	3	4	4	0	4	0	3	4	3	0	1	3	3	2	3
634	3	1	1	4	4	4	0	4	0	3	4	3	0	2	3	1	2	3
635	3	1	1	4	4	4	0	4	0	3	3	1	0	2	3	1	2	3
636	2	2	2	4	4	4	0	4	0	3	4	3	0	2	4	2	2	2
637	3	1	1	3	4	4	0	4	0	3	4	2	0	1	3	1	2	3
638	3	1	1	4	4	4	0	4	0	3	3	4	0	1	3	2	2	3
639	4	3	2	4	4	4	0	4	0	3	4	4	0	3	4	4	3	3
640	3	1	2	4	4	4	0	4	0	3	4	3	0	0	3	3	2	2
641	3	2	2	4	4	4	0	5	0	3	4	2	0	0	3	4	3	3
642	4	3	1	0	4	4	0	4	0	3	4	3	0	1	3	1	3	4
643	3	1	2	4	4	4	0	4	0	3	4	3	0	1	4	1	2	2
644	3	2	1	4	4	4	0	5	0	3	4	2	0	0	3	1	3	3
645	3	3	1	0	4	4	0	4	0	3	4	2	0	0	3	2	2	3
646	3	3	1	3	4	4	0	4	0	3	4	3	0	0	3	1	2	2
647	3	1	1	3	4	4	0	4	0	3	4	3	0	2	3	1	2	4
648	3	1	1	4	4	4	0	4	0	4	4	3	0	1	4	3	3	2
649	2	1	1	3	4	4	0	4	0	3	4	2	0	1	3	2	2	3
650	4	4	1	4	4	4	0	4	0	3	4	2	0	3	3	3	3	3
651	4	1	1	4	4	4	0	4	0	4	4	2	0	3	4	1	2	3
652	3	1	1	4	4	4	0	0	0	4	4	2	0	1	4	2	2	3
653	3	3	1	4	4	4	0	4	0	3	4	2	0	2	4	3	2	3
654	4	2	3	3	4	4	0	0	0	3	4	1	0	0	3	2	2	3
655	4	3	1	4	4	4	0	4	0	3	4	3	0	2	4	1	2	3
656	3	1	1	4	4	4	0	4	0	3	4	3	0	1	3	3	2	3
657	3	1	1	3	4	4	0	4	0	4	3	2	0	0	3	4	2	2
658	4	1	3	4	4	4	0	4	0	3	4	2	0	1	4	1	2	3
659	3	2	1	4	4	4	0	4	0	3	3	4	0	1	3	1	2	3
660	3	3	1	3	4	4	0	4	0	3	4	3	0	0	3	2	2	3
661	4	2	2	4	4	4	0	4	0	3	4	3	0	0	3	3	2	4
662	3	2	1	4	4	4	0	4	0	3	4	4	0	0	3	3	2	3
663	3	2	1	4	4	4	0	4	0	3	3	3	0	3	3	3	2	3
664	3	3	1	3	4	4	0	4	0	3	4	3	0	0	3	2	1	3
665	3	3	3	4	4	4	0	4	0	3	4	3	0	0	4	1	2	3
666	4	1	1	3	4	4	0	4	0	3	4	4	0	1	4	3	2	4
667	3	1	1	3	4	4	0	0	0	3	4	3	0	1	3	3	2	2
668	3	1	1	0	4	4	0	4	0	3	4	4	0	1	3	2	2	3
669	3	3	2	4	4	4	0	4	0	3	4	4	0	1	3	1	3	3
670	3	3	1	4	4	4	0	4	0	3	4	3	0	0	4	1	2	4
671	4	2	1	3	4	4	0	4	0	3	4	3	0	0	3	1	2	3
672	4	3	1	4	4	4	0	4	0	3	4	3	0	2	4	2	3	2
673	3	3	1	3	4	4	0	4	0	3	4	3	0	2	3	2	2	2
674	3	2	1	4	4	4	0	4	0	3	4	1	0	2	3	3	2	2
675	4	3	1	4	4	4	0	4	0	4	4	3	0	0	3	1	3	3
676	3	3	1	3	4	4	0	4	0	3	4	2	0	3	4	1	2	2
677	4	1	1	3	4	4	0	4	0	3	4	1	0	3	3	2	3	3
678	4	1	1	3	4	4	0	4	0	3	4	1	0	2	3	3	2	3
679	3	2	2	4	4	4	0	4	0	3	4	2	0	1	3	0	3	3
680	2	2	1	3	4	4	0	0	0	3	3	3	0	0	3	1	2	3
681	3	1	1	4	4	4	0	4	0	3	4	1	0	2	4	1	2	3
682	2	3	1	3	4	4	0	4	0	3	4	3	0	1	3	2	2	3
683	4	2	2	3	4	4	0	4	0	3	4	2	0	0	3	1	2	4
684	3	2	2	4	4	4	0	0	0	3	4	1	0	1	3	1	2	4
685	4	2	2	4	4	4	0	4	0	3	4	2	0	2	4	3	3	4
686	4	3	1	4	4	4	0	4	0	3	4	2	0	1	3	1	2	4
687	3	1	1	4	4	4	0	4	0	3	4	1	0	0	3	2	2	3
688	4	2	2	4	4	4	0	4	0	4	4	3	0	1	3	2	3	3
689	3	1	1	3	4	4	0	4	0	4	4	4	0	0	3	3	2	2
690	4	2	2	4	4	4	0	4	0	3	4	4	0	1	3	1	3	4
691	4	3	1	4	4	4	0	4	0	3	4	2	0	0	3	1	2	3
692	4	3	1	0	4	4	0	4	0	3	4	3	0	2	3	4	3	4
693	3	1	1	4	4	4	0	4	0	3	4	4	0	2	3	4	2	3
694	3	2	1	4	4	4	0	5	0	3	4	3	0	1	3	3	2	3
695	3	1	1	4	4	4	0	4	0	3	4	3	0	1	3	2	2	3
696	4	1	1	4	4	4	0	4	0	3	4	1	0	1	3	2	3	3
697	3	1	1	4	4	4	0	4	0	3	4	3	0	1	4	1	3	3
698	3	1	2	3	4	4	0	4	0	3	4	3	0	0	4	2	2	3
699	3	1	1	4	4	4	0	5	0	3	4	4	0	1	3	1	2	4
700	4	3	1	4	4	4	0	4	0	3	4	3	0	0	3	2	2	4
701	3	2	2	3	4	4	0	4	0	3	4	2	0	1	3	2	2	3
702	4	2	2	4	4	4	0	4	0	3	4	2	0	0	3	4	3	4
703	4	1	1	3	4	4	0	4	0	3	4	2	0	2	4	2	2	3
704	4	3	1	4	4	4	0	4	0	3	4	2	0	1	3	1	2	3
705	3	1	1	4	4	4	0	4	0	3	4	2	0	1	3	3	3	3
706	4	1	1	0	4	4	0	4	0	3	4	2	0	1	3	3	2	3
707	3	3	1	3	4	4	0	4	0	3	3	2	0	0	3	1	2	2
708	3	3	1	3	4	4	0	4	0	3	4	4	0	2	3	3	2	2
709	3	1	1	3	4	4	0	0	0	3	3	3	0	2	3	3	1	2
710	4	2	1	4	4	4	0	0	0	3	4	3	0	2	3	2	3	3
711	3	2	1	4	4	4	0	4	0	3	4	2	0	0	3	2	2	2
712	3	2	3	4	4	4	0	4	0	3	4	3	0	2	3	2	2	2
713	3	1	1	3	4	4	0	4	0	3	4	4	0	2	3	1	2	2
714	3	1	1	3	4	4	0	0	0	3	4	3	0	2	3	1	2	3
715	3	1	2	3	4	4	0	4	0	3	4	4	0	3	3	1	3	3
716	3	3	1	4	4	4	0	0	0	3	4	1	0	3	3	3	2	3
717	3	2	1	3	4	4	0	4	0	3	4	2	0	0	3	3	2	2
718	3	3	2	3	4	4	0	4	0	3	3	2	0	0	3	4	2	2
719	4	2	1	4	4	4	0	4	0	3	4	3	0	0	4	1	2	3
720	3	1	1	3	4	4	0	0	0	3	3	4	0	0	3	2	2	3
721	3	1	1	3	4	4	0	4	0	3	4	3	0	1	3	1	2	2
722	4	1	1	0	4	4	0	4	0	3	4	4	0	0	3	1	3	3
723	3	2	1	4	4	4	0	4	0	3	4	3	0	3	3	3	2	2
724	3	1	1	3	4	4	0	4	0	3	4	3	0	2	3	2	2	3
725	3	3	1	4	4	4	0	4	0	3	4	2	0	0	3	1	2	3
726	2	1	3	3	4	4	0	4	0	2	3	3	0	1	3	3	2	3
727	4	2	1	4	4	4	0	4	0	3	4	0	0	1	3	1	2	3
728	3	3	1	3	4	4	0	4	0	3	3	3	0	0	4	1	2	3
729	3	2	2	4	4	4	0	4	0	3	3	3	0	0	3	3	2	3
730	3	1	1	4	4	4	0	4	0	3	4	2	0	1	3	4	3	4
731	4	3	1	4	4	4	0	4	0	3	4	3	0	2	3	1	2	2
732	3	3	1	4	4	4	0	4	0	3	4	4	0	1	3	3	3	3
733	4	2	1	4	4	4	0	4	0	3	4	3	0	3	3	3	2	3
734	4	2	2	4	4	4	0	4	0	3	4	3	0	3	3	3	3	4
735	3	3	1	4	4	4	0	4	0	3	4	4	0	1	4	2	2	3
736	4	2	2	3	4	4	0	4	0	3	4	1	0	1	3	4	2	3
737	3	1	1	2	4	4	0	4	0	3	4	0	0	3	3	1	2	4
738	1	1	1	4	4	4	0	4	0	3	3	3	0	1	3	1	3	3
739	3	1	1	3	4	4	0	0	0	3	4	2	0	2	3	1	2	2
740	3	4	1	3	4	4	0	4	0	3	4	1	0	0	3	3	2	4
741	4	1	1	4	4	5	0	4	0	3	4	3	0	3	3	2	3	4
742	3	1	3	4	4	4	0	4	0	3	4	1	0	2	3	2	2	3
743	4	2	1	4	4	4	0	4	0	3	4	3	0	2	3	3	2	3
744	3	1	2	0	4	4	0	4	0	3	3	3	0	0	3	2	2	2
745	3	4	2	3	4	4	0	4	0	3	4	3	0	2	3	2	2	3
746	3	3	2	3	4	4	0	4	0	3	4	4	0	3	4	1	2	3
747	2	2	1	3	4	4	0	4	0	3	4	3	0	1	3	1	2	3
748	3	2	1	3	4	4	0	4	0	3	4	2	0	1	3	3	2	3
749	3	2	1	0	4	4	0	0	0	3	4	3	0	1	3	1	1	2
750	4	1	1	4	4	4	0	4	0	3	4	1	0	2	3	4	2	3
751	2	1	2	4	4	4	0	4	0	3	4	2	0	1	3	1	2	2
752	4	3	3	3	4	4	0	4	0	3	4	4	0	1	4	1	2	4
753	3	1	1	3	4	4	0	4	0	3	3	1	0	2	4	4	2	3
754	4	1	3	4	4	4	0	4	0	3	4	2	0	3	3	2	2	4
755	4	2	2	3	4	4	0	4	0	3	4	3	0	0	3	2	2	3
756	3	1	1	3	4	4	0	4	0	3	4	1	0	1	3	3	2	2
757	3	1	1	3	4	4	0	4	0	3	4	1	0	0	3	4	2	3
758	3	1	2	4	4	4	0	0	0	3	4	3	0	2	3	1	2	3
759	4	1	1	3	4	4	0	4	0	3	4	3	0	0	3	2	2	3
760	3	1	2	3	4	4	0	4	0	3	4	3	0	2	3	2	2	2
761	3	1	2	3	4	4	0	4	0	3	3	1	0	0	3	3	2	2
762	3	2	1	4	4	4	0	4	0	3	4	2	0	0	3	2	2	3
763	3	1	1	4	4	4	0	4	0	3	4	3	0	2	3	3	2	3
764	3	2	1	4	4	4	0	4	0	3	4	3	0	0	3	3	2	4
765	3	3	1	4	4	4	0	4	0	3	4	2	0	0	3	2	3	4
766	3	1	2	4	4	4	0	4	0	3	4	4	0	2	3	1	2	3
767	4	3	2	4	4	4	0	0	0	3	4	3	0	2	3	3	3	3
768	4	1	2	4	4	4	0	4	0	3	4	2	0	0	3	1	2	3
769	3	1	1	4	4	4	0	5	0	3	4	1	0	1	3	4	3	3
770	4	1	2	4	4	4	0	4	0	3	4	0	0	2	4	1	2	2
771	0	1	1	3	4	4	0	4	0	3	3	2	0	2	3	1	1	2
772	3	1	2	4	4	4	0	4	0	3	4	3	0	2	3	3	2	3
773	3	1	2	4	4	4	0	4	0	3	4	3	0	0	3	4	2	3
774	3	2	1	4	4	4	0	4	0	3	4	3	0	0	3	2	2	3
775	4	2	2	4	4	4	0	4	0	3	4	3	0	3	3	2	3	4
776	3	2	3	4	4	4	0	4	0	3	4	3	0	2	3	1	3	2
777	3	1	1	4	4	4	0	4	0	3	4	3	0	1	3	2	2	3
778	3	2	1	3	4	4	0	4	0	3	4	3	0	3	4	3	2	3
779	2	1	1	3	4	4	0	4	0	3	4	3	0	0	3	3	2	2
780	3	1	1	0	4	4	0	4	0	3	4	3	0	2	3	1	2	3
781	3	1	2	3	4	5	0	4	0	3	4	4	0	2	3	1	2	3
782	3	1	1	0	4	4	0	4	0	3	4	1	0	0	3	4	2	2
783	3	2	1	4	4	4	0	4	0	3	4	3	0	3	4	1	3	4
784	3	2	1	4	4	4	0	5	0	3	4	0	0	0	3	4	3	2
785	3	2	1	3	4	4	0	0	0	3	3	3	0	2	4	2	2	2
786	2	2	1	3	4	4	0	4	0	3	4	2	0	0	3	1	2	3
787	4	1	1	0	4	4	0	4	0	3	4	2	0	3	4	1	3	3
788	3	2	1	4	4	4	0	0	0	3	3	1	0	3	3	1	2	3
789	3	2	3	3	4	4	0	4	0	3	4	3	0	0	3	2	3	4
790	3	1	1	4	4	4	0	4	0	3	4	3	0	1	3	4	2	3
791	3	3	2	4	4	4	0	5	0	3	4	3	0	0	3	1	2	3
792	3	2	2	4	4	4	0	4	0	4	4	3	0	0	4	3	3	3
793	3	3	1	0	4	4	0	0	0	4	4	3	0	1	3	1	2	3
794	3	1	1	4	4	4	0	4	0	3	3	2	0	0	3	2	2	2
795	3	1	2	3	4	4	0	0	0	3	4	3	0	2	3	2	3	2
796	3	2	1	3	4	4	0	4	0	3	4	3	0	1	3	3	2	3
797	3	3	2	3	4	4	0	0	0	3	4	0	0	2	3	1	2	3
798	4	2	1	4	4	4	0	4	0	3	4	4	0	0	3	1	3	4
799	3	2	1	4	4	4	0	4	0	4	4	3	0	2	3	2	2	3
800	3	1	1	4	4	4	0	4	0	3	4	3	0	3	3	1	2	3
801	4	3	1	0	4	4	0	4	0	3	4	3	0	2	3	3	3	3
802	4	1	2	0	4	4	0	4	0	3	3	3	0	0	3	1	2	3
803	3	1	1	4	4	4	0	4	0	4	4	2	0	0	4	3	2	3
804	3	2	1	3	4	4	0	0	0	3	4	3	0	1	3	1	2	2
805	4	1	1	4	4	4	0	4	0	3	4	2	0	0	3	1	3	3
806	0	3	1	3	4	4	0	4	0	3	4	2	0	1	3	4	2	3
807	2	1	2	3	4	4	0	4	0	3	4	1	0	0	3	0	1	3
808	4	2	1	3	4	4	0	4	0	3	4	3	0	0	3	3	2	3
809	3	1	1	4	4	4	0	4	0	3	4	2	0	0	3	3	2	3
810	3	2	1	4	4	4	0	4	0	3	4	3	0	0	3	1	2	4
811	3	1	1	3	4	4	0	0	0	3	4	2	0	0	3	3	2	3
812	3	1	1	0	4	4	0	4	0	3	4	3	0	1	3	1	2	2
813	4	2	2	3	4	4	0	4	0	3	4	3	0	1	3	4	2	4
814	3	2	1	3	4	4	0	4	0	3	4	2	0	2	3	1	2	2
815	3	3	1	3	4	4	0	4	0	3	4	3	0	0	4	1	2	2
816	4	4	1	4	4	4	0	4	0	4	4	4	0	2	4	4	3	4
817	3	1	1	4	4	4	0	4	0	3	4	3	0	3	4	1	2	2
818	3	3	1	4	4	4	0	4	0	3	4	0	0	2	3	2	2	3
819	3	2	1	4	4	4	0	4	0	3	4	2	0	4	4	3	2	3
820	4	3	1	4	4	4	0	4	0	3	4	4	0	1	4	1	3	3
821	3	3	1	0	4	4	0	4	0	3	4	2	0	0	3	1	2	2
822	3	2	1	4	4	4	0	4	0	3	4	2	0	1	3	3	2	3
823	4	1	2	4	4	4	0	4	0	3	4	3	0	2	4	1	2	4
824	3	3	2	3	4	4	0	4	0	3	4	3	0	0	3	4	2	4
825	3	3	2	4	4	4	0	4	0	3	3	3	0	1	4	2	2	2
826	3	2	1	4	4	4	0	4	0	3	4	2	0	2	3	3	2	3
827	3	3	1	4	4	4	0	4	0	3	4	2	0	0	4	1	2	2
828	3	2	1	4	4	4	0	0	0	3	4	3	0	0	3	3	2	3
829	3	1	1	3	4	4	0	4	0	3	4	3	0	0	3	2	2	2
830	3	1	1	3	4	4	0	4	0	3	4	3	0	0	3	2	2	3
831	3	2	1	4	4	4	0	4	0	3	2	2	0	2	3	3	2	2
832	3	1	1	4	4	4	0	4	0	3	4	4	0	1	4	3	2	3
833	3	3	1	4	4	4	0	4	0	3	4	1	0	3	3	2	3	2
834	3	2	1	3	4	4	0	4	0	3	4	2	0	2	3	1	2	4
835	3	2	2	4	4	4	0	4	0	3	4	2	0	2	3	1	3	2
836	3	3	1	3	4	4	0	4	0	3	3	3	0	3	3	2	2	2
837	3	1	1	0	4	4	0	4	0	3	3	2	0	0	3	1	1	3
838	3	1	1	3	4	4	0	4	0	3	4	1	0	3	3	1	2	2
839	3	1	2	4	4	4	0	4	0	3	4	3	0	0	3	4	2	3
840	3	2	2	3	4	4	0	4	0	3	4	2	0	0	3	4	3	3
841	4	1	1	4	4	4	0	4	0	3	4	1	0	0	3	3	2	3
842	3	2	2	4	4	4	0	4	0	3	4	3	0	0	3	3	2	3
843	3	2	2	4	4	4	0	4	0	3	4	3	0	1	3	1	2	3
844	3	1	1	0	4	4	0	4	0	3	4	2	0	1	3	1	3	2
845	4	3	1	4	4	4	0	4	0	3	4	1	0	3	3	0	3	3
846	3	2	1	3	4	4	0	4	0	4	4	2	0	2	3	4	2	4
847	2	2	1	4	4	4	0	0	0	3	4	3	0	1	3	4	2	2
848	4	1	2	4	4	4	0	4	0	3	4	3	0	1	4	2	2	2
849	3	3	1	4	4	4	0	4	0	3	4	2	0	3	3	2	3	3
850	3	2	1	4	4	4	0	4	0	3	4	3	0	0	3	1	3	3
851	3	4	1	4	4	4	0	4	0	3	4	4	0	0	3	1	2	3
852	4	1	1	4	4	4	0	4	0	4	4	2	0	0	3	2	3	3
853	3	3	2	3	4	4	0	0	0	3	3	1	0	3	3	3	2	3
854	4	2	1	4	4	4	0	4	0	3	4	4	0	1	3	4	2	4
855	3	1	1	4	4	4	0	4	0	3	4	1	0	0	3	2	3	2
856	3	3	2	4	4	4	0	4	0	3	4	2	0	0	4	2	2	4
857	2	3	1	3	4	4	0	4	0	3	3	1	0	1	3	3	2	3
858	3	1	1	4	4	4	0	4	0	3	4	2	0	3	4	1	3	3
859	3	3	1	4	4	4	0	4	0	3	4	2	0	0	4	2	2	2
860	3	3	3	4	4	4	0	5	0	3	4	3	0	0	3	2	3	3
861	3	1	2	4	4	5	0	4	0	3	3	3	0	1	3	4	2	2
862	3	1	1	3	4	4	0	4	0	3	4	2	0	0	3	2	2	4
863	3	3	2	4	4	4	0	4	0	3	4	3	0	0	3	1	2	2
864	3	2	2	3	4	4	0	0	0	3	4	3	0	0	3	3	1	3
865	2	1	1	3	4	4	0	4	0	3	4	3	0	1	3	1	2	2
866	3	3	1	0	4	4	0	4	0	3	4	3	0	0	4	1	2	2
867	3	1	1	4	4	4	0	4	0	4	4	3	0	1	4	2	3	3
868	4	1	1	3	4	4	0	4	0	3	4	2	0	3	4	1	2	3
869	3	1	1	4	4	4	0	4	0	3	4	4	0	0	3	3	2	2
870	3	2	1	0	4	4	0	4	0	4	3	1	0	1	4	1	3	3
871	4	2	1	4	4	4	0	4	0	4	4	4	0	0	4	2	3	3
872	3	1	1	4	4	4	0	0	0	3	4	2	0	2	3	1	2	4
873	4	2	1	4	4	4	0	4	0	3	4	3	0	3	3	2	2	3
874	3	1	1	3	4	4	0	0	0	3	3	3	0	1	3	3	2	3
875	4	1	1	4	4	4	0	4	0	3	4	4	0	2	3	1	2	3
876	3	1	2	4	4	4	0	4	0	3	4	3	0	2	3	2	2	2
877	3	3	1	3	4	4	0	4	0	3	4	1	0	0	3	1	1	2
878	3	1	2	3	4	4	0	4	0	3	4	3	0	0	3	1	2	3
879	3	1	1	4	4	4	0	4	0	3	3	2	0	0	3	1	3	3
880	3	1	1	3	4	4	0	4	0	3	4	3	0	0	3	3	1	2
881	2	2	1	3	4	4	0	4	0	3	4	3	0	2	4	2	2	2
882	4	3	2	3	4	4	0	4	0	3	3	1	0	1	3	2	2	3
883	3	1	1	4	4	4	0	0	0	3	4	2	0	3	3	4	2	4
884	4	2	1	4	4	4	0	4	0	3	4	2	0	3	3	1	2	3
885	4	2	1	4	4	4	0	4	0	3	4	3	0	0	3	2	2	3
886	3	1	1	0	4	4	0	4	0	4	4	3	0	2	4	3	3	3
887	4	1	1	4	4	4	0	0	0	3	4	3	0	0	3	2	2	2
888	3	1	1	3	4	4	0	4	0	3	4	1	0	0	4	1	2	3
889	3	1	1	3	4	4	0	4	0	4	3	3	0	0	3	0	2	2
890	2	2	1	3	4	4	0	4	0	3	3	2	0	0	3	1	2	2
891	4	2	1	4	4	4	0	4	0	3	4	3	0	1	3	2	2	3
892	3	2	3	0	4	4	0	4	0	3	4	2	0	0	3	1	2	3
893	4	2	1	4	4	4	0	4	0	3	4	2	0	1	3	1	3	3
894	4	1	1	0	4	4	0	0	0	3	4	2	0	3	4	2	2	3
895	3	3	2	3	4	4	0	4	0	3	4	2	0	3	4	2	2	3
896	4	2	1	4	4	4	0	4	0	3	4	2	0	0	3	3	3	3
897	3	1	2	4	4	4	0	4	0	4	4	1	0	2	4	2	2	3
898	3	3	1	3	4	4	0	4	0	3	4	3	0	3	3	1	2	3
899	2	3	3	4	4	4	0	4	0	3	4	1	0	1	3	3	2	2
900	1	1	2	3	4	4	0	4	0	3	3	3	0	0	4	1	2	3
901	3	2	1	4	4	4	0	4	0	3	4	4	0	0	3	2	2	3
902	4	1	1	0	4	4	0	4	0	4	4	3	0	0	4	1	2	3
903	4	3	1	4	4	4	0	4	0	3	4	1	0	3	3	2	2	3
904	3	2	1	3	4	4	0	4	0	3	4	3	0	0	3	2	3	2
905	3	1	3	3	4	4	0	4	0	4	4	3	0	3	3	4	2	2
906	3	3	3	4	4	4	0	4	0	3	4	3	0	2	3	4	2	3
907	3	2	1	0	4	4	0	4	0	3	3	1	0	1	3	1	2	2
908	3	1	1	4	4	4	0	0	0	3	4	3	0	3	3	3	2	4
909	3	1	1	4	4	4	0	4	0	3	4	2	0	2	3	2	2	3
910	3	2	1	4	4	4	0	4	0	3	4	3	0	0	3	3	2	3
911	3	2	1	4	4	4	0	0	0	3	4	1	0	2	3	1	2	3
912	4	1	1	3	4	4	0	4	0	3	4	1	0	3	3	3	3	3
913	3	3	2	0	4	4	0	4	0	3	4	3	0	1	4	2	2	3
914	3	2	1	0	4	4	0	0	0	3	4	2	0	2	3	1	2	2
915	3	3	1	3	4	4	0	4	0	3	3	3	0	0	3	4	2	3
916	4	3	2	4	4	4	0	4	0	3	4	4	0	2	4	4	3	3
917	3	1	2	3	4	4	0	4	0	3	4	3	0	1	3	1	2	3
918	4	4	1	4	4	4	0	4	0	3	4	2	0	3	4	3	3	4
919	3	3	2	3	4	4	0	4	0	3	4	3	0	1	3	2	2	3
920	3	1	1	3	4	4	0	4	0	3	4	2	0	1	3	3	1	2
921	4	1	1	4	4	4	0	4	0	3	4	2	0	2	3	2	2	3
922	3	2	1	4	4	4	0	4	0	3	3	3	0	3	3	1	3	2
923	3	3	1	4	4	4	0	4	0	3	4	3	0	0	4	3	2	3
924	3	2	1	4	4	4	0	4	0	3	4	1	0	1	3	3	2	3
925	3	2	1	3	4	4	0	4	0	3	4	3	0	0	3	2	2	3
926	4	3	1	3	4	4	0	4	0	3	4	4	0	0	3	2	2	4
927	3	2	1	3	4	4	0	4	0	3	4	3	0	1	3	2	2	2
928	3	2	2	4	4	4	0	4	0	3	4	2	0	0	4	3	2	3
929	3	1	1	4	4	4	0	5	0	3	4	4	0	1	3	1	3	4
930	3	2	1	1	4	4	0	4	0	3	4	2	0	1	3	3	2	3
931	4	1	1	4	4	5	0	5	0	4	4	4	0	5	5	5	3	4
932	3	1	1	4	4	5	0	4	0	4	4	3	0	4	4	4	3	4
933	3	3	1	4	4	5	0	4	0	4	4	3	0	0	4	4	3	3
934	2	1	1	4	5	5	0	4	0	3	4	4	0	0	3	3	1	3
935	4	3	1	4	4	5	0	5	0	5	4	4	0	0	4	4	3	3
936	4	3	1	4	4	5	0	4	0	4	4	4	0	1	3	4	2	3
937	4	3	1	5	5	4	0	5	0	4	5	4	0	4	4	2	3	4
938	1	1	1	4	5	5	0	4	0	4	4	4	0	3	3	4	3	4
939	3	1	1	4	4	5	0	4	0	4	4	3	0	0	3	4	2	3
940	2	2	1	4	4	4	0	5	0	3	4	4	0	0	4	2	3	4
941	3	2	1	4	5	5	0	4	0	4	4	4	0	3	4	4	3	3
942	3	1	1	5	5	5	0	4	0	4	4	4	0	4	4	4	3	3
943	4	3	1	4	4	4	0	4	0	3	4	4	0	0	4	3	3	3
944	0	2	1	4	5	5	0	4	0	4	4	3	0	1	3	3	3	4
945	3	3	1	4	5	4	0	4	0	4	4	4	0	4	3	4	2	4
946	4	3	1	4	4	4	0	4	0	3	4	3	0	3	3	3	2	4
947	3	1	1	3	5	4	0	4	0	3	4	2	0	2	3	4	3	3
948	2	1	1	3	4	5	0	4	0	4	4	3	0	1	4	2	3	4
949	3	1	1	4	4	5	0	4	0	3	4	4	0	0	3	4	2	4
950	3	3	1	4	5	5	0	4	0	4	4	4	0	0	4	3	3	4
951	0	3	1	4	4	5	0	4	0	4	4	4	0	1	3	2	3	3
952	3	1	1	3	4	4	0	3	0	4	4	4	0	3	3	4	3	3
953	3	1	1	4	4	5	0	4	0	4	4	2	0	3	4	2	3	3
954	0	3	1	4	4	4	0	4	0	4	4	0	0	1	4	4	2	3
955	4	1	1	4	5	4	0	4	0	3	4	4	0	0	4	3	3	4
956	3	2	1	4	4	5	0	4	0	4	4	4	0	1	4	4	3	3
957	3	1	1	4	4	4	0	4	0	4	4	3	0	0	4	3	2	2
958	1	2	1	3	4	5	0	4	0	4	4	4	0	0	4	2	3	4
959	3	1	1	4	4	5	0	4	0	5	4	3	0	2	3	3	3	3
960	1	3	1	4	4	5	0	4	0	3	4	3	0	2	3	4	2	3
961	1	3	1	4	4	4	0	4	0	4	3	0	0	1	4	4	3	3
962	3	2	1	4	4	4	0	4	0	4	4	4	0	3	4	0	2	3
963	2	3	1	4	4	5	0	4	0	3	4	3	0	3	3	2	2	3
964	0	3	1	3	4	4	0	4	0	4	4	3	0	0	3	4	2	3
965	2	3	1	5	4	4	0	4	0	4	4	5	0	4	5	3	2	3
966	2	3	1	4	4	4	0	4	0	3	4	4	0	3	3	3	3	3
967	0	3	1	4	4	4	0	4	0	3	4	4	0	4	3	2	2	4
968	4	3	1	4	4	4	0	4	0	3	4	4	0	4	4	4	3	3
969	4	2	1	4	4	4	0	4	0	3	4	4	0	1	4	4	3	4
970	3	2	1	3	4	5	0	4	0	3	4	4	0	3	4	3	2	3
971	4	3	1	4	4	5	0	4	0	5	4	5	0	4	3	4	3	3
972	4	2	1	3	5	4	0	4	0	4	4	4	0	0	4	2	2	3
973	4	3	1	4	4	4	0	5	0	3	4	4	0	3	4	4	3	3
974	4	3	1	4	4	5	0	4	0	4	4	4	0	4	4	3	2	4
975	3	3	1	4	4	4	0	4	0	3	4	4	0	4	4	1	3	3
976	2	2	1	4	5	4	0	4	0	3	4	4	0	1	4	4	3	4
977	4	2	1	4	4	5	0	5	0	4	4	5	0	4	4	5	3	4
978	3	2	1	4	5	4	0	4	0	4	4	3	0	3	3	4	2	3
979	3	1	1	4	4	4	0	4	0	4	4	4	0	0	5	3	2	4
980	3	3	1	3	4	4	0	4	0	4	4	4	0	1	4	2	3	4
981	3	2	1	4	4	5	0	4	0	4	4	4	0	0	4	2	3	3
982	4	1	1	4	5	4	0	4	0	4	4	3	0	1	4	2	3	4
983	1	2	1	3	4	4	0	4	0	3	4	1	0	2	3	2	2	3
984	2	3	1	3	4	4	0	4	0	4	4	4	0	1	3	4	2	3
985	3	4	1	4	5	4	0	4	0	3	4	4	0	0	3	2	3	4
986	4	2	1	4	4	5	0	4	0	4	4	4	0	3	4	4	3	3
987	3	1	1	4	4	5	0	4	0	3	4	3	0	4	4	3	2	3
988	4	2	1	4	5	5	0	5	0	4	4	3	0	4	3	2	2	4
989	0	1	1	4	5	4	0	4	0	4	4	3	0	4	3	4	3	3
990	3	2	1	4	4	5	0	4	0	3	4	3	0	3	3	2	3	3
991	2	3	1	4	4	4	0	4	0	3	4	3	0	2	3	2	3	4
992	3	2	1	4	5	4	0	4	0	3	4	3	0	0	4	4	3	3
993	2	1	1	4	4	4	0	4	0	4	4	4	0	0	3	4	2	3
994	0	3	1	3	4	4	0	4	0	3	4	0	0	0	3	2	2	3
995	3	2	1	4	5	4	0	4	0	4	4	4	0	1	4	4	3	3
996	4	2	1	4	5	4	0	4	0	4	4	3	0	4	4	4	3	4
997	3	1	1	3	4	4	0	4	0	4	4	3	0	3	4	2	2	3
998	3	1	1	4	5	5	0	4	0	3	4	2	0	1	3	4	3	4
999	0	2	1	4	4	5	0	4	0	3	4	4	0	1	4	4	2	4
1000	2	2	1	4	5	5	0	4	0	3	4	3	0	3	4	3	2	3
1001	4	1	1	4	5	5	0	4	0	3	4	4	0	2	4	4	3	3
1002	3	1	1	3	5	4	0	4	0	4	4	3	0	4	3	4	3	3
1003	3	2	1	3	4	4	0	4	0	4	4	3	0	2	3	4	2	3
1004	4	1	1	4	4	5	0	4	0	4	4	4	0	4	4	3	3	4
1005	4	3	1	4	4	4	0	4	0	4	3	3	0	3	3	4	2	3
1006	3	1	1	4	4	4	0	4	0	4	4	1	0	4	4	2	3	4
1007	0	1	1	3	4	5	0	4	0	3	4	4	0	0	3	3	3	3
1008	3	3	1	4	4	5	0	4	0	3	4	4	0	4	3	5	3	4
1009	3	3	1	3	4	4	0	5	0	3	4	4	0	1	4	4	3	3
1010	3	1	1	4	5	5	0	5	0	5	4	4	0	3	4	4	3	4
1011	3	3	1	4	5	5	0	5	0	3	4	3	0	3	4	2	3	4
1012	4	2	1	4	4	5	0	5	0	4	4	4	0	3	3	2	3	4
1013	2	2	1	4	5	4	0	4	0	3	4	3	0	0	3	2	2	3
1014	3	2	1	4	5	5	0	4	0	4	4	3	0	0	4	3	3	3
1015	4	1	1	4	5	4	0	4	0	5	4	3	0	0	4	2	2	4
1016	4	1	1	4	4	4	0	4	0	3	4	3	0	3	4	3	3	4
1017	3	3	1	4	5	5	0	5	0	4	4	4	0	1	3	4	3	4
1018	3	1	1	4	5	4	0	4	0	3	4	4	0	0	4	3	3	3
1019	3	3	1	3	4	5	0	4	0	4	4	3	0	0	4	2	2	4
1020	4	1	1	4	4	5	0	4	0	3	4	4	0	0	3	4	2	4
1021	2	3	1	4	4	4	0	5	0	5	4	3	0	0	4	4	3	4
1022	3	3	1	4	4	4	0	5	0	3	4	3	0	4	3	3	3	3
1023	1	1	1	4	5	5	0	4	0	4	4	3	0	3	3	5	3	3
1024	0	2	1	3	4	5	0	4	0	4	4	3	0	4	3	4	2	3
1025	2	3	1	4	4	4	0	4	0	3	4	3	0	2	3	4	2	3
1026	2	3	1	3	4	5	0	5	0	4	4	4	0	2	4	4	2	3
1027	3	1	1	4	4	5	0	4	0	4	4	4	0	4	5	2	3	4
1028	4	3	1	4	5	5	0	4	0	3	4	4	0	3	4	2	3	4
1029	1	1	1	4	4	5	0	4	0	3	4	3	0	3	4	4	3	3
1030	4	1	1	4	5	4	0	4	0	4	4	4	0	3	4	3	3	4
1031	3	3	1	4	4	4	0	5	0	3	4	4	0	4	4	4	3	3
1032	3	3	1	4	5	5	0	5	0	3	4	4	0	3	3	2	3	3
1033	2	2	1	4	5	4	0	4	0	3	4	5	0	2	4	3	2	4
1034	3	3	1	3	4	4	0	5	0	3	4	3	0	2	3	3	3	4
1035	4	3	1	4	4	5	0	4	0	3	4	3	0	2	4	3	2	3
1036	3	2	1	4	4	5	0	4	0	3	4	4	0	1	4	4	3	3
1037	3	1	1	4	5	4	0	4	0	4	4	4	0	1	4	4	3	4
1038	0	3	1	3	4	4	0	4	0	4	4	3	0	4	3	2	2	3
1039	2	3	1	4	4	4	0	4	0	3	4	4	0	3	4	2	3	3
1040	3	2	1	3	4	5	0	4	0	4	4	4	0	3	4	3	2	3
1041	4	2	1	4	4	5	0	5	0	4	4	4	0	5	4	4	3	4
1042	3	3	1	4	4	4	0	4	0	3	4	3	0	3	3	4	2	3
1043	4	4	1	4	4	5	0	4	0	4	4	4	0	4	4	2	3	4
1044	4	1	1	4	5	5	0	4	0	4	4	5	0	0	4	4	3	4
1045	2	1	1	4	5	5	0	4	0	3	4	4	0	0	3	4	3	4
1046	1	1	1	4	5	4	0	4	0	3	4	3	0	3	4	2	3	3
1047	4	3	1	4	4	5	0	4	0	3	4	3	0	1	4	2	2	3
1048	3	1	1	4	5	4	0	4	0	4	4	4	0	0	4	1	3	4
1049	2	3	1	4	4	5	0	5	0	4	4	0	0	0	3	4	2	2
1050	3	1	1	4	4	4	0	4	0	4	4	4	0	2	3	2	3	3
1051	3	1	1	4	5	5	0	4	0	3	4	4	0	4	4	3	3	3
1052	4	2	1	4	5	4	0	5	0	3	4	3	0	1	4	2	2	3
1053	5	1	1	4	5	5	0	5	0	4	4	4	0	0	4	4	3	4
1054	3	2	1	4	5	5	0	4	0	3	5	4	0	0	3	4	3	3
1055	3	1	1	4	4	4	0	4	0	3	4	3	0	1	4	2	2	3
1056	4	3	1	4	5	5	0	4	0	3	4	3	0	3	4	3	2	3
1057	0	3	1	4	5	5	0	4	0	3	4	3	0	3	4	3	2	4
1058	0	1	1	4	5	4	0	4	0	4	4	3	0	3	4	5	3	3
1059	1	3	1	3	5	5	0	4	0	4	4	4	0	1	4	2	2	4
1060	1	2	1	4	4	4	0	4	0	3	4	2	0	1	4	4	3	3
1061	3	3	1	3	4	4	0	5	0	3	4	2	0	4	4	2	2	3
1062	3	2	1	4	4	4	0	4	0	3	4	3	0	4	3	3	3	3
1063	3	3	1	4	4	5	0	4	0	3	4	3	0	4	4	3	3	4
1064	2	1	1	4	4	5	0	4	0	3	4	3	0	1	3	4	2	3
1065	3	1	1	3	4	4	0	4	0	3	4	4	0	3	4	2	3	4
1066	3	1	1	4	5	5	0	4	0	4	4	4	0	1	4	4	3	4
1067	1	1	1	4	4	4	0	4	0	4	4	3	0	3	4	1	3	4
1068	1	1	1	3	5	4	0	4	0	3	4	4	0	1	3	4	3	3
1069	2	3	1	4	4	4	0	5	0	4	4	3	0	3	4	4	3	3
1070	3	2	1	3	4	4	0	4	0	4	4	3	0	3	4	3	2	3
1071	3	3	1	4	4	4	0	5	0	4	4	2	0	0	3	2	2	4
1072	4	1	1	4	4	5	0	4	0	4	4	4	0	3	4	4	3	4
1073	3	1	1	4	4	5	0	5	0	3	4	3	0	3	4	4	2	4
1074	3	1	1	4	4	5	0	4	0	3	4	4	0	4	4	3	3	3
1075	0	2	1	3	4	4	0	4	0	3	4	3	0	1	3	2	2	3
1076	3	1	1	4	5	5	0	4	0	4	4	4	0	3	3	4	3	4
1077	1	1	1	4	4	5	0	5	0	4	4	4	0	3	4	2	2	4
1078	4	3	1	4	4	5	0	4	0	3	4	4	0	4	4	2	4	4
1079	4	1	1	4	5	5	0	5	0	4	4	4	0	4	4	2	3	4
1080	0	1	1	4	4	4	0	4	0	5	4	3	0	0	4	2	2	3
1081	4	4	1	4	5	5	0	4	0	4	4	4	0	0	4	4	3	4
1082	3	1	1	4	4	5	0	4	0	4	5	4	0	4	4	2	2	4
1083	0	3	1	4	4	4	0	4	0	4	4	3	0	3	4	2	2	3
1084	4	1	1	4	4	5	0	5	0	4	4	3	0	5	5	4	3	4
1085	4	1	1	4	5	4	0	5	0	4	4	3	0	4	4	2	2	4
1086	2	3	1	4	4	4	0	4	0	3	4	4	0	0	4	4	3	3
1087	4	3	1	4	5	4	0	4	0	3	4	4	0	3	3	2	3	4
1088	4	5	1	4	4	5	0	4	0	4	4	4	0	4	5	4	3	4
1089	0	1	1	4	4	4	0	5	0	4	4	3	0	1	4	2	2	3
1090	0	2	1	3	4	4	0	5	0	3	4	4	0	3	3	3	3	4
1091	3	3	1	4	5	4	0	4	0	4	4	4	0	3	4	4	3	4
1092	2	1	1	4	4	4	0	5	0	3	4	2	0	4	4	4	2	4
1093	3	1	1	4	4	5	0	1	0	3	4	4	0	4	4	2	2	3
1094	3	2	1	4	4	4	0	4	0	3	4	0	0	2	4	3	2	3
1095	4	2	1	4	4	4	0	5	0	3	4	3	0	2	3	4	3	3
1096	3	1	1	4	4	4	0	4	0	3	4	4	0	3	3	4	3	3
1097	3	2	1	4	5	5	0	5	0	4	4	4	0	3	3	2	2	4
1098	3	2	1	4	4	4	0	0	0	3	4	1	0	4	4	4	2	3
1099	2	3	1	4	4	5	0	5	0	4	4	1	0	1	4	0	2	4
1100	2	2	1	4	4	5	0	4	0	4	4	3	0	1	4	4	2	4
1101	0	2	1	3	4	4	0	5	0	4	4	4	0	3	4	2	2	3
1102	1	3	1	4	4	4	0	4	0	3	4	4	0	4	3	2	2	3
1103	3	3	1	4	4	4	0	5	0	4	4	4	0	2	4	4	3	3
1104	4	3	1	4	4	4	0	4	0	4	4	3	0	1	3	3	3	3
1105	3	1	1	4	5	5	0	5	0	3	4	4	0	4	4	4	3	4
1106	2	2	1	4	5	5	0	4	0	4	4	4	0	0	3	4	3	3
1107	1	1	1	4	4	5	0	5	0	3	4	3	0	1	4	4	3	4
1108	5	1	1	4	4	4	0	4	0	4	4	4	0	3	3	4	2	3
1109	3	3	1	3	4	4	0	4	0	3	4	4	0	3	4	4	2	4
1110	3	2	1	4	4	5	0	4	0	4	4	4	0	1	4	3	2	3
1111	3	3	1	4	5	5	0	4	0	4	4	3	0	0	4	4	2	4
1112	3	3	1	4	4	4	0	4	0	3	4	4	0	4	4	4	2	4
1113	1	2	1	3	4	4	0	4	0	3	4	2	0	3	3	2	2	4
1114	3	1	1	4	5	5	0	4	0	4	4	3	0	1	4	2	2	4
1115	0	1	1	4	4	4	0	4	0	4	4	4	0	1	4	4	3	4
1116	2	3	1	4	5	4	0	4	0	5	4	4	0	3	3	2	3	4
1117	3	2	1	4	4	4	0	4	0	3	4	3	0	4	4	3	3	3
1118	4	1	1	4	5	5	0	5	0	4	4	5	0	4	4	4	3	4
1119	3	2	1	4	4	5	0	4	0	4	4	2	0	3	3	4	3	3
1120	0	1	1	4	5	5	0	4	0	3	4	4	0	2	4	2	3	3
1121	3	1	1	3	4	4	0	4	0	3	4	4	0	0	3	3	3	3
1122	3	3	1	4	4	5	0	4	0	3	4	4	0	0	4	3	3	4
1123	0	1	1	4	4	5	0	1	0	4	4	4	0	4	4	2	2	4
1124	4	1	1	4	4	5	0	4	0	3	4	4	0	0	4	4	3	4
1125	3	3	1	4	4	5	0	4	0	4	4	3	0	3	4	2	3	4
1126	3	1	1	4	4	4	0	4	0	3	4	4	0	4	4	4	3	4
1127	3	1	1	3	5	4	0	0	0	4	4	4	0	3	3	4	3	4
1128	3	1	1	4	4	5	0	4	0	4	4	4	0	0	4	2	2	4
1129	3	1	1	4	4	5	0	4	0	3	4	4	0	4	4	4	2	4
1130	4	1	1	4	4	5	0	4	0	4	4	4	0	4	4	4	3	4
1131	4	1	1	4	5	5	0	4	0	4	4	5	0	4	3	3	3	4
1132	4	1	1	4	4	5	0	5	0	4	4	3	0	4	4	4	3	4
1133	0	3	1	5	4	4	0	4	0	3	4	3	0	1	3	2	2	4
1134	3	2	1	4	4	4	0	4	0	4	4	3	0	0	3	4	2	4
1135	0	3	1	3	4	4	0	4	0	4	4	1	0	0	3	3	2	3
1136	3	1	1	3	5	4	0	4	0	4	4	3	0	4	3	3	3	3
1137	2	2	1	4	4	5	0	4	0	4	4	4	0	2	3	4	3	3
1138	2	3	1	4	5	4	0	4	0	4	4	4	0	3	4	4	3	3
1139	2	2	1	3	4	5	0	4	0	3	4	3	0	0	3	4	2	2
1140	3	1	1	4	5	5	0	5	0	5	4	4	0	2	4	2	3	4
1141	0	2	1	4	4	4	0	4	0	4	4	4	0	3	4	4	2	4
1142	4	1	1	4	5	4	0	5	0	4	4	4	0	0	4	2	3	4
1143	4	2	1	4	4	5	0	4	0	3	4	4	0	3	3	4	3	3
1144	3	2	1	4	4	5	0	5	0	4	4	5	0	4	4	5	3	4
1145	4	1	1	4	4	4	0	4	0	4	4	4	0	0	4	4	3	3
1146	3	2	1	4	4	4	0	4	0	3	4	4	0	2	4	3	2	3
1147	3	1	1	4	4	4	0	5	0	4	4	3	0	4	4	2	2	3
1148	3	1	1	4	4	4	0	4	0	3	4	4	0	4	3	2	3	4
1149	0	3	1	4	4	4	0	0	0	3	4	4	0	1	3	2	2	3
1150	3	1	1	3	5	5	0	5	0	3	4	4	0	0	3	3	3	3
1151	3	2	1	4	5	5	0	4	0	3	4	3	0	0	4	2	3	3
1152	3	1	1	3	4	5	0	4	0	3	4	4	0	0	4	2	3	3
1153	4	5	1	4	5	4	0	5	0	4	4	5	0	4	4	2	3	4
1154	3	1	1	4	4	4	0	4	0	3	4	3	0	0	3	4	2	3
1155	3	3	1	4	5	4	0	5	0	4	4	4	0	4	4	4	2	4
1156	3	3	1	4	4	5	0	5	0	4	4	4	0	3	4	4	3	4
1157	4	3	1	4	5	4	0	4	0	4	4	5	0	4	4	2	3	4
1158	4	4	1	4	4	5	0	5	0	5	4	4	0	3	5	4	3	4
1159	4	4	1	5	4	5	0	4	0	5	4	4	0	3	4	4	3	4
1160	4	2	1	4	4	5	0	4	0	5	4	4	0	4	3	5	3	4
1161	3	3	1	4	4	4	0	4	0	5	4	3	0	0	3	5	3	3
1162	1	2	1	3	5	5	0	5	0	3	4	4	0	0	4	4	3	3
1163	3	2	1	4	4	4	0	5	0	3	4	1	0	4	3	2	3	3
1164	3	2	1	4	4	4	0	4	0	4	4	4	0	3	4	4	3	3
1165	4	2	1	4	4	4	0	5	0	4	3	2	0	3	4	3	3	3
1166	4	3	1	4	5	5	0	4	0	4	4	3	0	4	4	4	4	5
1167	4	1	1	4	5	5	0	4	0	4	4	3	0	0	4	5	3	4
1168	4	1	1	4	5	5	0	4	0	3	4	4	0	1	4	4	3	4
1169	3	1	1	3	4	5	0	4	0	3	4	5	0	1	4	3	3	3
1170	3	1	1	4	4	4	0	4	0	4	4	4	0	3	3	2	2	3
1171	4	2	1	4	4	5	0	0	0	5	4	4	0	4	4	4	2	4
1172	3	1	1	4	4	4	0	4	0	3	4	3	0	2	4	2	2	3
1173	3	1	1	4	4	5	0	4	0	3	4	4	0	1	3	3	2	3
1174	4	2	1	4	4	4	0	4	0	4	4	3	0	4	3	4	2	3
1175	3	4	1	4	5	4	0	4	0	3	4	4	0	0	4	4	3	4
1176	2	2	1	4	4	5	0	4	0	3	4	1	0	0	3	3	2	3
1177	3	1	1	4	4	5	0	4	0	3	4	4	0	0	4	5	3	5
1178	3	1	0	3	4	4	0	4	0	3	4	2	0	4	4	2	2	4
1179	0	3	1	3	4	4	0	4	0	4	4	3	0	0	3	4	2	3
1180	3	3	1	3	4	4	0	4	0	3	4	4	0	1	4	4	3	4
1181	3	3	1	4	4	4	0	4	0	4	4	4	0	2	4	4	2	3
1182	3	1	1	4	4	5	0	4	0	3	4	4	0	4	3	2	3	3
1183	4	3	1	4	4	5	0	4	0	4	4	3	0	4	4	4	2	4
1184	4	3	1	4	4	5	0	4	0	4	4	4	0	4	4	4	3	4
1185	4	1	1	5	4	4	0	5	0	5	4	4	0	3	4	4	3	4
1186	4	1	1	4	5	4	0	4	0	3	4	4	0	1	3	3	3	3
1187	4	1	1	4	4	5	0	4	0	4	4	3	0	0	4	4	3	3
1188	4	4	1	3	5	5	0	4	0	3	4	4	0	3	4	4	3	4
1189	3	1	1	3	5	5	0	4	0	4	4	4	0	4	4	4	3	3
1190	3	2	1	4	4	4	0	4	0	4	4	4	0	3	4	2	2	4
1191	2	2	1	4	4	4	0	4	0	4	4	2	0	3	4	4	2	3
1192	4	1	1	4	5	4	0	4	0	3	4	3	0	3	3	2	3	4
1193	4	1	1	4	5	5	0	5	0	4	4	4	0	4	4	5	3	4
1194	4	1	1	4	5	4	0	4	0	3	4	2	0	1	3	3	3	3
1195	3	2	1	4	5	4	0	5	0	3	4	3	0	2	4	3	2	3
1196	3	3	1	4	5	5	0	5	0	4	4	3	0	4	4	4	3	4
1197	0	2	1	3	4	4	0	4	0	4	4	1	0	3	4	2	2	3
1198	3	2	1	4	4	4	0	4	0	3	4	4	0	3	3	4	3	4
1199	1	2	1	4	4	4	0	4	0	3	4	4	0	3	3	4	2	4
1200	3	1	1	4	5	5	0	5	0	4	4	4	0	4	5	3	3	4
1201	0	3	1	4	4	5	0	4	0	4	4	4	0	4	4	4	3	4
1202	1	2	1	4	4	4	0	4	0	3	4	4	0	1	3	3	3	4
1203	3	3	1	4	4	4	0	4	0	3	4	4	0	0	4	4	2	3
1204	1	2	1	4	4	4	0	4	0	4	4	3	0	3	3	2	3	3
1205	1	2	1	3	4	4	0	4	0	3	3	4	0	4	4	2	2	4
1206	3	1	1	4	4	5	0	4	0	4	4	4	0	0	5	4	3	3
1207	3	2	1	4	5	4	0	5	0	4	4	3	0	4	4	4	3	4
1208	3	3	1	3	4	4	0	4	0	3	4	2	0	0	4	2	2	3
1209	2	2	1	3	4	4	0	4	0	4	4	4	0	0	3	4	3	3
1210	3	3	1	4	4	5	0	4	0	3	4	3	0	1	4	2	2	3
1211	4	1	1	4	4	4	0	4	0	5	4	4	0	3	4	5	3	4
1212	2	2	1	3	4	4	0	4	0	3	4	3	0	0	3	2	2	3
1213	3	1	1	4	4	5	0	5	0	3	4	4	0	3	3	2	3	3
1214	4	3	1	4	5	5	0	4	0	4	4	4	0	3	4	3	2	4
1215	3	3	1	4	5	4	0	4	0	4	4	4	0	0	4	3	3	3
1216	4	1	1	4	5	5	0	4	0	3	4	4	0	5	4	2	3	4
1217	4	1	1	4	5	4	0	5	0	3	4	4	0	4	4	4	3	4
1218	4	3	1	4	5	5	0	5	0	4	4	4	0	4	4	4	3	4
1219	4	3	1	4	4	5	0	5	0	3	4	4	0	4	4	4	3	4
1220	4	1	1	4	4	5	0	4	0	4	4	4	0	4	4	4	2	3
1221	0	3	1	3	4	4	0	4	0	4	4	3	0	4	4	3	2	4
1222	3	2	1	4	4	5	0	4	0	3	4	4	0	3	3	2	3	3
1223	4	3	1	3	5	4	0	4	0	4	4	3	0	1	4	4	3	4
1224	2	3	1	3	4	4	0	4	0	4	4	3	0	1	4	4	2	4
1225	3	1	1	4	4	5	0	5	0	4	4	5	0	4	4	2	4	4
1226	3	2	1	3	5	5	0	4	0	4	4	4	0	1	4	4	2	4
1227	3	2	1	4	4	4	0	4	0	3	4	3	0	3	3	3	2	3
1228	3	3	1	4	4	4	0	4	0	4	4	4	0	3	4	3	3	4
1229	3	1	1	4	5	4	0	4	0	3	4	3	0	0	4	3	3	3
1230	3	1	1	4	5	4	0	4	0	4	4	4	0	0	3	4	3	3
1231	0	3	1	4	5	5	0	4	0	4	4	4	0	0	3	4	3	3
1232	4	1	1	4	5	5	0	4	0	4	4	4	0	1	4	5	2	4
1233	3	3	1	4	4	4	0	4	0	3	4	3	0	1	3	4	2	3
1234	3	1	1	4	4	4	0	5	0	4	4	3	0	3	3	2	3	3
1235	3	2	1	4	5	4	0	4	0	3	4	3	0	4	4	4	2	3
1236	4	1	1	4	4	4	0	4	0	4	4	3	0	0	4	4	3	3
1237	4	3	1	4	5	4	0	4	0	4	4	3	0	4	4	2	3	3
1238	3	3	1	4	4	5	0	4	0	3	4	4	0	3	4	4	2	3
1239	3	4	1	4	4	5	0	4	0	3	4	4	0	3	3	4	3	3
1240	2	2	1	4	4	4	0	4	0	4	5	4	0	0	4	2	2	3
1241	4	3	1	4	4	5	0	5	0	5	4	4	0	4	4	0	3	4
1242	0	3	1	3	5	4	0	4	0	4	3	0	0	0	3	3	1	3
1243	3	2	1	3	4	5	0	4	0	4	4	3	0	1	4	3	3	3
1244	4	2	1	4	4	4	0	4	0	4	4	4	0	4	3	3	3	4
1245	3	1	1	4	4	4	0	4	0	3	4	3	0	4	4	3	2	3
1246	4	3	1	4	4	4	0	4	0	4	4	2	0	4	3	3	3	5
1247	4	2	1	4	4	5	0	4	0	3	4	4	0	4	4	2	4	3
1248	4	3	1	4	5	5	0	4	0	4	4	4	0	3	4	2	3	3
1249	3	1	1	4	5	4	0	5	0	3	4	4	0	0	3	4	3	3
1250	3	2	1	4	5	4	0	4	0	4	4	4	0	3	4	4	3	4
1251	3	3	1	4	4	4	0	5	0	3	4	4	0	4	4	2	3	4
1252	4	3	1	4	5	5	0	4	0	3	4	4	0	0	4	2	3	4
1253	3	3	1	4	4	4	0	4	0	3	4	3	0	1	4	4	2	4
1254	2	1	1	4	5	5	0	4	0	4	4	4	0	0	4	4	3	3
1255	3	1	1	4	4	4	0	4	0	3	4	5	0	1	3	5	3	3
1256	4	3	1	4	5	5	0	4	0	4	4	4	0	4	5	4	3	4
1257	3	3	1	4	4	4	0	4	0	4	4	3	0	0	3	2	3	3
1258	3	3	1	4	5	4	0	4	0	3	4	4	0	0	4	4	3	4
1259	3	1	1	4	4	4	0	4	0	4	4	4	0	0	4	4	3	4
1260	0	3	1	4	4	4	0	4	0	4	4	1	0	0	3	2	2	3
1261	3	3	1	4	4	4	0	5	0	4	4	4	0	3	5	2	3	4
1262	0	2	1	4	4	5	0	4	0	4	4	3	0	3	3	4	3	4
1263	4	3	1	4	5	5	0	5	0	4	4	4	0	4	4	2	3	3
1264	3	1	1	4	4	4	0	4	0	4	4	3	0	4	4	4	2	3
1265	5	2	1	3	5	5	0	4	0	4	4	3	0	3	4	2	2	3
1266	3	2	1	4	5	5	0	4	0	4	4	3	0	0	4	2	2	3
1267	3	1	1	4	4	4	0	5	0	3	4	0	0	2	4	3	2	3
1268	3	2	1	3	4	4	0	4	0	3	4	3	0	3	4	2	2	4
1269	3	3	1	3	4	4	0	4	0	4	4	3	0	0	4	2	3	4
1270	0	1	1	3	4	5	0	4	0	3	4	3	0	3	3	4	3	3
1271	3	1	1	4	4	5	0	4	0	3	4	3	0	3	4	3	3	3
1272	4	1	1	4	4	5	0	4	0	4	4	4	0	3	4	3	3	4
1273	3	2	1	3	4	5	0	4	0	4	4	4	0	4	3	2	2	3
1274	4	3	1	4	4	4	0	4	0	3	4	3	0	1	3	3	2	3
1275	3	1	1	3	4	4	0	4	0	3	4	3	0	1	4	3	3	3
1276	0	3	1	4	4	5	0	4	0	4	4	3	0	3	4	2	3	4
1277	3	1	1	4	4	4	0	4	0	3	3	3	0	3	3	2	3	3
1278	4	3	1	3	4	5	0	4	0	4	4	4	0	0	3	1	3	3
1279	3	3	1	4	4	4	0	4	0	3	4	4	0	3	4	3	3	3
1280	3	3	0	4	4	4	0	4	0	3	4	3	0	3	3	4	2	3
1281	4	4	1	4	4	5	0	4	0	5	4	4	0	3	4	5	3	4
1282	0	1	1	4	4	5	0	5	0	4	4	3	0	4	4	2	2	3
1283	4	1	1	4	4	5	0	4	0	4	4	4	0	0	4	3	2	3
1284	0	1	1	3	4	4	0	4	0	3	4	3	0	0	3	2	3	2
1285	3	3	1	3	4	4	0	4	0	3	4	3	0	3	4	2	3	3
1286	3	2	1	4	4	4	0	4	0	3	4	4	0	4	4	2	3	3
1287	4	2	1	4	4	4	0	4	0	3	4	4	0	0	4	4	3	3
1288	3	2	1	4	4	5	0	4	0	4	4	4	0	0	4	5	3	4
1289	3	1	1	4	5	5	0	4	0	3	4	5	0	3	4	3	2	3
1290	4	1	1	4	5	4	0	5	0	3	4	3	0	1	3	4	2	3
1291	0	1	1	4	4	4	0	4	0	4	4	4	0	4	3	4	2	4
1292	3	1	1	4	4	4	0	4	0	4	4	3	0	0	4	2	2	3
1293	3	3	1	4	4	4	0	4	0	4	4	1	0	3	4	4	3	3
1294	0	1	1	3	5	5	0	4	0	3	4	3	0	0	4	4	3	3
1295	1	2	1	4	4	5	0	4	0	4	4	3	0	3	5	2	2	3
1296	2	3	1	4	5	5	0	4	0	5	4	4	0	3	4	5	3	4
1297	3	2	1	4	4	4	0	5	0	4	4	4	0	0	4	2	3	3
1298	4	2	1	4	5	5	0	4	0	5	4	3	0	4	3	4	3	4
1299	4	2	1	4	4	5	0	4	0	5	4	4	0	3	4	4	3	4
1300	3	3	1	3	4	4	0	4	0	3	4	3	0	3	4	2	3	3
1301	3	2	1	4	4	5	0	5	0	4	4	3	0	0	3	1	3	4
1302	4	3	1	4	5	5	0	5	0	3	4	3	0	4	4	4	3	3
1303	1	2	1	4	4	4	0	4	0	4	4	3	0	3	4	4	2	3
1304	3	1	1	4	5	5	0	5	0	4	4	5	0	0	4	1	3	3
1305	2	1	1	4	5	4	0	4	0	3	4	3	0	0	4	4	3	3
1306	3	1	1	4	4	4	0	5	0	3	4	2	0	0	4	3	3	3
1307	2	2	1	4	4	5	0	4	0	4	4	4	0	0	3	3	2	4
1308	4	1	1	4	4	5	0	4	0	3	4	4	0	2	3	3	2	3
1309	0	3	1	4	4	5	0	4	0	4	4	3	0	4	4	3	3	4
1310	1	2	1	4	4	4	0	0	0	3	4	4	0	3	4	4	2	4
1311	3	1	1	4	4	4	0	4	0	3	4	4	0	0	3	4	2	4
1312	4	1	1	4	4	4	0	4	0	3	4	2	0	0	3	4	2	3
1313	3	1	1	4	4	4	0	4	0	3	4	3	0	3	4	3	3	4
1314	1	1	1	4	4	5	0	4	0	3	4	4	0	3	3	2	3	3
1315	2	1	1	3	4	4	0	4	0	3	4	2	0	3	3	3	2	3
1316	0	1	1	4	4	5	0	4	0	3	4	4	0	2	3	2	2	3
1317	3	2	1	4	5	4	0	4	0	4	4	3	0	3	4	2	3	3
1318	4	4	1	4	4	4	0	4	0	4	4	4	0	4	4	4	3	4
1319	3	2	1	4	4	4	0	4	0	3	4	4	0	0	4	4	3	4
1320	3	4	1	4	4	4	0	4	0	4	4	3	0	0	4	2	2	4
1321	2	3	1	4	4	4	0	4	0	4	4	4	0	1	3	4	2	3
1322	4	4	1	4	4	4	0	5	0	4	4	4	0	4	4	4	2	3
1323	3	3	1	4	5	4	0	4	0	4	4	4	0	3	4	4	3	3
1324	3	1	1	3	4	4	0	4	0	4	4	4	0	0	4	4	3	4
1325	0	2	1	4	5	5	0	4	0	4	4	4	0	3	4	2	3	3
1326	4	3	1	4	4	4	0	4	0	4	4	4	0	3	3	2	2	4
1327	3	3	1	5	5	4	0	4	0	3	4	4	0	4	4	3	3	4
1328	3	1	1	4	4	4	0	4	0	3	4	4	0	3	3	2	4	3
1329	4	1	1	4	4	5	0	4	0	4	4	4	0	3	4	4	3	4
1330	3	3	1	4	4	4	0	4	0	4	4	3	0	0	3	1	2	3
1331	2	2	1	4	5	5	0	4	0	4	4	2	0	0	4	2	3	4
1332	3	3	1	4	5	4	0	5	0	4	4	4	0	2	4	5	2	4
1333	3	3	1	4	5	4	0	5	0	3	4	3	0	4	4	2	2	4
1334	3	1	1	4	4	4	0	4	0	3	4	3	0	1	4	4	3	3
1335	3	1	1	4	4	4	0	4	0	3	4	4	0	4	3	2	3	3
1336	3	1	1	3	4	5	0	4	0	3	4	3	0	3	4	2	3	3
1337	3	1	1	4	4	4	0	5	0	3	4	4	0	3	4	3	3	4
1338	3	3	1	4	4	4	0	4	0	4	4	4	0	3	4	2	2	3
1339	3	1	1	4	5	5	0	4	0	4	4	3	0	3	3	4	3	4
1340	3	2	1	4	5	4	0	0	0	3	4	3	0	4	4	3	3	4
1341	0	2	1	4	5	4	0	4	0	4	4	4	0	2	4	2	3	3
1342	3	1	1	4	4	4	0	4	0	3	4	4	0	1	4	4	2	3
1343	4	3	1	4	5	5	0	5	0	4	5	4	0	3	4	2	3	4
1344	4	3	1	4	5	5	0	4	0	4	4	4	0	4	4	4	3	3
1345	4	4	1	4	5	5	0	5	0	4	4	4	0	4	4	4	3	4
1346	4	4	1	4	5	5	0	4	0	4	4	3	0	4	4	5	3	3
1347	3	1	1	4	4	5	0	4	0	4	4	3	0	4	4	2	3	4
1348	4	3	1	4	5	5	0	5	0	4	4	4	0	3	4	4	3	4
1349	4	3	1	4	5	5	0	4	0	3	4	4	0	3	4	1	4	3
1350	4	3	1	4	5	5	0	4	0	4	4	3	0	4	4	3	2	4
1351	4	3	1	4	5	5	0	4	0	4	4	4	0	3	4	4	3	4
1352	4	1	1	4	5	5	0	4	0	4	4	3	0	4	4	4	3	4
1353	4	1	1	4	5	5	0	5	0	4	4	4	0	3	4	4	3	4
1354	4	3	1	4	5	5	0	5	0	4	5	4	0	2	4	3	5	4
1355	4	2	1	5	5	5	0	5	0	4	4	4	0	4	4	1	3	4
1356	4	4	1	4	5	5	0	0	0	4	4	4	0	0	4	3	3	3
1357	4	3	1	4	5	5	0	0	0	4	4	4	0	4	4	4	3	3
1358	4	4	1	4	5	5	0	4	0	4	4	4	0	4	5	4	3	4
1359	3	1	1	4	5	5	0	4	0	4	4	4	0	4	4	1	3	3
1360	4	3	1	4	5	5	0	4	0	4	4	4	0	4	4	4	3	4
1361	4	4	1	4	4	5	0	4	0	4	4	2	0	4	4	4	3	4
1362	4	3	1	4	5	5	0	5	0	4	4	4	0	4	4	3	3	4
1363	4	4	1	4	5	5	0	5	0	4	4	3	0	4	4	4	3	4
1364	4	4	1	4	5	5	0	4	0	5	4	4	0	4	5	4	4	4
1365	4	3	1	4	5	4	0	5	0	4	4	5	0	4	5	4	4	4
1366	4	2	1	4	5	5	0	4	0	4	4	4	0	4	3	4	3	4
1367	4	5	1	4	5	5	0	5	0	4	4	3	0	3	4	2	3	4
1368	4	3	1	4	5	5	0	5	0	4	4	4	0	3	5	1	3	4
1369	4	4	1	4	5	5	0	5	0	4	4	4	0	2	4	2	4	4
1370	4	4	1	4	5	5	0	5	0	4	4	5	0	1	5	4	3	4
1371	3	3	1	5	4	4	0	5	0	4	5	4	0	4	4	3	2	4
1372	4	4	1	4	5	4	0	5	0	4	4	4	0	1	4	3	3	4
1373	3	1	1	4	4	5	0	5	0	4	4	4	0	0	4	1	3	3
1374	4	3	1	4	5	5	0	5	0	4	5	4	0	3	4	4	3	4
1375	4	3	1	4	5	5	0	4	0	4	4	4	0	1	5	3	4	4
1376	4	2	1	4	5	5	0	4	0	4	4	4	0	3	4	4	3	4
1377	3	1	1	4	5	4	0	5	0	4	4	4	0	4	3	2	3	3
1378	4	1	1	4	5	5	0	4	0	4	4	4	0	4	4	1	3	4
1379	4	1	1	4	5	5	0	5	0	4	5	4	0	1	5	5	3	4
1380	4	3	1	4	5	5	0	5	0	4	5	4	0	3	4	4	3	4
1381	4	1	1	4	5	5	0	5	0	4	4	4	0	3	4	2	4	4
1382	4	3	1	4	5	5	0	5	0	4	4	4	0	4	4	5	4	4
1383	4	4	1	4	5	5	0	4	0	4	4	4	0	3	5	4	2	4
1384	4	2	1	4	5	5	0	5	0	4	4	2	0	3	3	2	3	4
1385	4	3	1	4	5	5	0	5	0	4	4	2	0	3	5	4	4	4
1386	4	2	1	4	5	5	0	5	0	4	4	4	0	1	4	2	3	4
1387	4	4	1	4	4	5	0	4	0	4	4	4	0	3	4	1	3	4
1388	4	4	1	4	5	5	0	0	0	4	4	4	0	1	4	4	3	4
1389	4	3	1	4	5	4	0	4	0	4	4	4	0	4	4	4	3	3
1390	4	3	1	4	4	4	0	4	0	4	4	4	0	0	5	4	3	4
1391	3	4	1	4	5	5	0	4	0	5	4	3	0	4	5	4	3	4
1392	4	3	1	5	5	5	0	4	0	4	4	4	0	0	4	1	3	4
1393	3	3	1	4	5	5	0	5	0	4	4	3	0	4	4	4	4	4
1394	4	3	1	4	5	5	0	4	0	4	4	4	0	4	5	3	3	4
1395	4	4	1	4	5	5	0	4	0	4	5	4	0	4	4	4	3	4
1396	4	1	1	4	5	5	0	4	0	4	4	4	0	3	4	2	3	4
1397	4	3	1	5	5	5	0	4	0	4	4	4	0	4	4	3	3	4
1398	3	4	1	4	5	5	0	5	0	4	4	2	0	3	4	3	3	4
1399	4	2	1	4	5	5	0	4	0	4	4	4	0	4	4	1	3	4
1400	4	5	1	4	5	5	0	5	0	5	4	4	0	4	4	4	3	3
1401	4	4	1	4	5	5	0	0	0	4	4	4	0	0	4	4	4	4
1402	4	1	1	4	5	5	0	5	0	4	4	4	0	1	4	4	2	3
1403	4	2	1	4	5	5	0	5	0	4	4	4	0	4	5	4	3	4
1404	3	4	1	4	5	5	0	4	0	4	4	4	0	4	4	3	3	4
1405	3	3	1	4	4	5	0	4	0	4	4	4	0	4	4	4	3	4
1406	4	5	1	4	5	5	0	5	0	4	4	4	0	3	4	2	3	4
1407	4	2	1	4	5	5	0	4	0	4	4	4	0	4	4	4	3	4
1408	4	4	1	4	5	5	0	5	0	4	4	4	0	4	4	4	3	4
1409	4	3	1	4	5	4	0	4	0	4	4	4	0	4	4	4	3	3
1410	4	3	1	4	5	5	0	4	0	4	4	4	0	2	4	4	3	4
1411	4	4	1	4	5	5	0	4	0	4	4	4	0	3	4	5	2	4
1412	4	2	1	4	5	5	0	5	0	4	4	4	0	4	4	4	4	4
1413	4	3	1	4	5	5	0	4	0	4	5	4	0	2	4	4	3	3
1414	4	2	1	3	5	5	0	5	0	3	4	4	0	1	5	1	3	3
1415	4	3	1	4	4	5	0	4	0	4	4	4	0	3	4	3	3	4
1416	4	1	1	4	5	5	0	5	0	4	5	4	0	0	3	4	3	4
1417	4	4	1	4	5	5	0	4	0	4	4	4	0	0	4	4	3	4
1418	4	3	1	4	4	5	0	4	0	4	4	2	0	4	5	4	3	4
1419	4	4	1	4	5	5	0	4	0	4	4	4	0	4	4	3	3	4
1420	4	3	1	4	5	5	0	5	0	5	4	4	0	3	5	4	3	4
1421	4	2	1	4	5	5	0	4	0	4	4	3	0	4	4	4	3	4
1422	4	1	1	4	4	5	0	5	0	4	4	4	0	4	4	3	3	3
1423	4	3	1	4	5	5	0	4	0	3	4	4	0	4	4	3	3	4
1424	4	5	1	4	5	5	0	4	0	4	4	4	0	4	4	4	3	4
1425	4	4	1	4	5	5	0	0	0	4	4	4	0	4	4	2	3	3
1426	4	5	1	4	4	5	0	5	0	4	5	4	0	2	4	4	4	4
1427	4	3	1	4	5	5	0	5	0	4	4	4	0	1	5	4	3	3
1428	0	4	1	4	5	5	0	5	0	4	4	4	0	3	4	4	3	3
1429	4	5	1	4	5	5	0	5	0	4	5	4	0	4	5	3	4	4
1430	4	5	1	4	5	5	0	5	0	4	4	4	0	4	5	4	3	4
1431	4	4	1	4	5	5	0	4	0	4	4	4	0	4	4	4	3	4
1432	4	1	1	4	5	4	0	0	0	4	4	3	0	0	4	4	4	3
1433	0	4	1	4	5	5	0	4	0	4	4	4	0	0	4	2	3	3
1434	4	4	1	4	5	5	0	5	0	4	4	4	0	4	4	4	3	3
1435	4	1	1	4	5	5	0	4	0	4	5	4	0	1	4	4	3	4
1436	3	1	1	4	5	5	0	4	0	3	4	2	0	3	4	1	3	4
1437	4	4	1	4	4	5	0	5	0	4	4	4	0	3	5	4	4	4
1438	4	2	1	4	5	5	0	4	0	4	4	4	0	3	4	1	3	3
1439	4	3	1	4	5	5	0	5	0	5	4	4	0	4	5	4	3	4
1440	4	3	1	4	5	5	0	4	0	4	4	4	0	4	4	5	3	4
1441	4	4	1	4	5	5	0	5	0	4	5	4	0	3	4	4	2	4
1442	4	3	1	4	5	5	0	4	0	4	4	3	0	0	4	3	3	4
1443	0	4	1	4	5	5	0	5	0	4	4	4	0	4	4	2	3	3
1444	4	3	1	4	5	5	0	5	0	4	4	4	0	0	4	2	3	4
1445	4	3	1	4	5	5	0	5	0	4	4	4	0	4	4	4	4	4
1446	4	3	1	4	5	5	0	5	0	5	4	4	0	4	5	5	4	4
1447	3	3	1	4	5	5	0	5	0	4	4	4	0	4	4	5	3	4
1448	0	4	1	4	5	5	0	5	0	4	4	3	0	4	4	1	3	4
1449	3	1	1	4	5	4	0	4	0	4	4	4	0	0	4	2	3	4
1450	4	3	1	4	5	5	0	5	0	4	4	4	0	4	4	3	3	4
1451	4	4	1	4	5	5	0	4	0	4	5	4	0	4	4	1	3	4
1452	4	1	1	4	5	5	0	4	0	5	5	4	0	0	4	3	3	4
1453	4	4	1	4	5	5	0	5	0	4	4	4	0	0	4	4	3	4
1454	4	3	1	4	4	5	0	1	0	4	4	4	0	4	3	2	4	4
1455	4	1	1	4	5	5	0	4	0	4	4	4	0	3	4	1	4	4
1456	3	1	1	4	5	5	0	4	0	4	4	4	0	0	5	3	3	3
1457	3	2	1	4	5	5	0	5	0	3	4	4	0	4	4	4	2	3
1458	4	3	1	4	5	5	0	5	0	4	4	4	0	4	4	4	2	4
1459	4	3	1	4	4	5	0	4	0	4	4	3	0	0	4	3	3	4
1460	4	3	1	4	5	5	0	4	0	3	4	4	0	4	3	1	2	3
1461	4	3	1	4	5	5	0	5	0	4	4	5	0	4	5	5	4	4
1462	3	4	1	5	5	5	0	5	0	4	4	3	0	1	4	2	3	4
1463	4	3	1	4	5	5	0	5	0	4	4	4	0	3	4	3	3	4
1464	3	1	1	4	5	5	0	1	0	4	4	3	0	3	3	3	3	3
1465	4	4	1	4	5	5	0	4	0	4	5	4	0	4	5	2	3	4
1466	3	3	1	4	5	5	0	4	0	4	4	4	0	3	3	2	3	4
1467	4	3	1	4	5	5	0	5	0	4	4	4	0	4	4	2	3	4
1468	4	4	1	4	4	5	0	5	0	5	4	4	0	4	5	4	3	4
1469	4	3	1	4	5	5	0	4	0	4	4	4	0	3	4	1	3	4
1470	4	3	1	4	4	5	0	5	0	3	4	4	0	4	4	4	3	4
1471	4	1	1	4	5	5	0	5	0	4	4	4	0	0	5	2	4	4
1472	4	3	1	4	4	5	0	4	0	4	4	4	0	4	4	4	3	4
1473	4	3	1	4	5	5	0	4	0	4	4	4	0	2	4	4	3	4
1474	3	3	1	4	5	5	0	4	0	4	4	3	0	3	4	4	3	4
1475	4	3	1	4	4	5	0	0	0	4	4	4	0	4	4	4	3	4
1476	4	2	1	4	5	5	0	5	0	4	5	4	0	3	4	2	4	4
1477	4	3	1	4	5	5	0	4	0	4	5	3	0	4	4	4	3	4
1478	4	1	1	4	5	5	0	4	0	4	4	3	0	4	3	4	3	4
1479	4	5	1	4	5	5	0	4	0	5	4	4	0	4	4	5	3	4
1480	4	5	1	4	5	5	0	5	0	5	4	4	0	4	4	2	4	4
1481	4	3	1	4	5	5	0	5	0	4	4	4	0	4	5	4	4	4
1482	4	4	1	4	5	5	0	5	0	4	4	4	0	0	5	4	3	4
1483	4	4	1	4	5	5	0	4	0	4	4	4	0	0	5	3	3	3
1484	4	1	1	4	5	5	0	4	0	4	4	4	0	4	4	4	3	4
1485	4	2	1	4	5	5	0	4	0	4	4	3	0	4	4	3	3	4
1486	4	4	1	4	5	5	0	5	0	4	4	4	0	4	5	4	3	3
1487	4	3	1	5	4	5	0	5	0	4	4	4	0	3	4	4	3	4
1488	4	4	1	5	5	4	0	5	0	4	4	4	0	3	4	2	3	4
1489	4	3	1	4	5	5	0	0	0	4	4	4	0	4	5	3	3	3
1490	3	1	1	4	5	5	0	5	0	4	4	3	0	4	5	4	4	4
1491	4	3	1	4	5	5	0	5	0	5	4	4	0	0	4	3	3	3
1492	4	4	1	4	5	5	0	3	0	4	4	4	0	3	4	2	3	4
1493	4	3	1	4	5	5	0	4	0	4	4	4	0	4	4	3	3	3
1494	4	4	1	4	5	5	0	5	0	4	4	2	0	3	4	4	3	4
1495	4	2	1	4	5	5	0	4	0	4	5	4	0	4	5	2	3	4
1496	4	4	1	4	5	5	0	5	0	4	4	4	0	4	4	4	2	4
1497	4	1	1	4	5	5	0	5	0	4	4	3	0	4	4	4	2	4
1498	4	4	1	4	5	5	0	4	0	4	4	3	0	4	5	3	3	4
1499	4	4	1	5	5	5	0	0	0	5	4	4	0	3	4	4	3	4
1500	3	3	1	4	5	5	0	5	0	4	4	4	0	4	4	3	3	3
1501	4	1	1	4	5	5	0	5	0	4	4	4	0	4	4	3	3	4
1502	3	1	1	4	5	5	0	4	0	4	4	4	0	4	4	3	3	3
1503	1	4	1	4	5	5	0	5	0	4	4	4	0	4	4	4	3	3
1504	4	3	1	4	5	4	0	5	0	4	4	4	0	0	5	1	3	4
1505	4	3	1	4	5	5	0	5	0	4	4	4	0	4	4	3	3	4
1506	4	4	1	5	5	5	0	4	0	4	4	4	0	4	4	4	3	4
1507	4	1	1	4	5	5	0	5	0	4	4	4	0	4	4	4	3	4
1508	4	4	1	4	5	5	0	4	0	4	5	4	0	4	5	5	2	4
1509	4	3	1	4	5	5	0	5	0	4	4	4	0	4	4	4	4	2
1510	4	1	1	4	5	5	0	5	0	4	4	4	0	1	4	3	3	4
1511	4	3	1	4	5	5	0	4	0	4	4	4	0	4	5	4	3	4
1512	4	3	1	4	5	5	0	0	0	4	4	4	0	0	4	1	3	4
1513	4	4	1	4	5	5	0	5	0	4	4	4	0	3	4	4	3	3
1514	4	5	1	4	5	5	0	4	0	4	4	4	0	0	5	3	3	4
1515	4	3	1	4	4	4	0	4	0	4	4	4	0	3	4	3	2	3
1516	4	1	1	4	5	5	0	4	0	4	4	4	0	4	4	2	4	4
1517	4	1	1	4	5	5	0	4	0	5	5	2	0	3	4	5	3	3
1518	4	4	1	4	5	5	0	5	0	4	4	4	0	4	4	3	3	3
1519	3	3	1	4	5	4	0	5	0	4	4	4	0	2	4	4	4	4
1520	4	4	1	4	5	5	0	5	0	5	4	4	0	4	4	4	4	4
1521	4	2	1	5	5	5	0	5	0	4	5	4	0	4	5	3	3	4
1522	4	2	1	4	5	5	0	4	0	4	4	4	0	4	4	3	3	4
1523	4	3	1	4	5	5	0	4	0	4	4	4	0	3	4	4	3	4
1524	4	3	1	4	5	5	0	4	0	4	4	4	0	0	4	2	3	4
1525	4	5	1	4	5	5	0	4	0	4	4	4	0	4	4	1	3	3
1526	4	3	1	4	5	5	0	5	0	4	4	4	0	3	4	4	3	4
1527	4	3	1	4	5	5	0	4	0	5	4	3	0	1	4	3	3	4
1528	4	3	1	4	5	5	0	5	0	4	4	4	0	4	4	2	3	3
1529	4	4	1	5	5	5	0	4	0	4	4	4	0	3	4	2	3	4
1530	4	3	1	4	5	5	0	4	0	4	4	4	0	0	4	4	3	3
1531	4	3	1	4	5	5	0	4	0	4	4	4	0	3	4	4	3	4
1532	4	3	1	4	5	5	0	5	0	3	4	4	0	4	5	4	3	4
1533	4	1	1	4	5	5	0	4	0	4	4	4	0	4	4	4	3	4
1534	4	1	1	4	5	4	0	4	0	4	4	4	0	2	4	4	4	3
1535	3	3	1	4	4	5	0	4	0	4	4	4	0	2	4	4	3	3
1536	4	2	1	4	4	5	0	0	0	4	4	2	0	4	4	3	3	4
1537	4	3	1	4	4	5	0	5	0	4	4	4	0	4	4	4	3	4
1538	4	3	1	4	5	5	0	4	0	4	4	4	0	4	5	4	4	4
1539	4	3	1	4	5	5	0	4	0	4	4	4	0	4	5	4	3	4
1540	4	4	1	5	5	5	0	4	0	4	4	4	0	4	3	4	3	4
1541	4	4	1	4	5	5	0	4	0	4	4	4	0	0	4	4	3	4
1542	4	3	1	4	5	5	0	5	0	4	4	4	0	4	4	4	3	4
1543	3	3	1	4	5	5	0	4	0	4	4	3	0	4	5	4	3	4
1544	4	4	1	5	5	5	0	4	0	4	5	4	0	4	4	2	3	4
1545	4	1	1	4	5	5	0	5	0	4	4	3	0	3	4	3	3	3
1546	4	2	1	4	5	5	0	4	0	4	4	4	0	4	5	5	3	4
1547	4	3	1	4	4	5	0	5	0	4	4	4	0	4	4	5	3	3
1548	4	4	1	4	5	5	0	4	0	4	4	3	0	3	5	5	3	3
1549	4	4	1	4	5	5	0	5	0	4	4	4	0	3	4	2	2	3
1550	3	3	1	4	5	4	0	5	0	4	4	4	0	0	5	1	3	4
1551	4	1	1	4	5	5	0	5	0	4	4	4	0	4	4	2	3	4
1552	4	2	1	4	5	5	0	4	0	4	4	4	0	4	4	4	3	4
1553	4	4	1	4	5	5	0	4	0	4	4	4	0	4	5	4	3	4
1554	4	3	1	4	5	5	0	5	0	4	4	4	0	4	4	5	4	4
1555	4	1	1	4	5	5	0	5	0	4	4	4	0	1	5	4	3	3
1556	4	1	1	4	5	5	0	4	0	4	4	4	0	3	4	5	3	4
1557	4	3	1	4	5	5	0	5	0	4	4	4	0	3	4	2	3	3
1558	4	1	1	4	5	5	0	4	0	4	4	4	0	4	3	5	3	3
1559	4	4	1	4	5	4	0	5	0	4	5	4	0	4	5	4	2	4
1560	4	1	1	4	5	5	0	4	0	4	4	3	0	3	4	4	3	4
1561	3	3	1	4	5	5	0	4	0	4	4	3	0	4	4	3	3	4
1562	4	3	1	5	5	5	0	5	0	4	4	4	0	0	5	5	2	4
1563	4	3	1	4	5	5	0	4	0	4	4	3	0	4	4	1	3	4
1564	4	1	1	4	5	5	0	4	0	4	4	4	0	3	4	3	3	3
1565	4	3	1	4	5	5	0	5	0	4	4	4	0	1	4	4	3	4
1566	4	3	1	4	4	5	0	4	0	4	4	3	0	3	4	1	3	3
1567	4	3	1	4	5	5	0	4	0	4	4	4	0	3	4	4	3	4
1568	4	3	1	4	5	5	0	5	0	4	4	4	0	4	4	5	3	4
1569	4	4	1	4	5	5	0	5	0	4	4	4	0	4	4	3	3	4
1570	4	1	1	4	5	5	0	4	0	4	5	4	0	0	4	3	3	4
1571	3	1	1	4	5	5	0	4	0	4	5	4	0	3	5	3	3	3
1572	4	1	1	4	5	5	0	5	0	4	4	4	0	4	4	4	3	4
1573	4	1	1	4	5	5	0	4	0	4	4	4	0	4	4	2	3	4
1574	4	1	1	4	5	5	0	4	0	4	4	4	0	4	4	4	3	4
1575	4	3	1	4	4	5	0	5	0	4	4	4	0	2	4	5	3	4
1576	4	4	1	4	5	5	0	5	0	5	4	4	0	4	4	4	3	3
1577	3	3	1	4	5	4	0	4	0	4	4	1	0	4	4	2	4	4
1578	4	4	1	4	5	4	0	5	0	4	4	4	0	4	4	4	3	3
1579	3	3	1	4	5	5	0	5	0	4	4	4	0	4	5	4	4	4
1580	4	3	1	4	5	5	0	4	0	4	4	3	0	4	4	3	4	3
1581	4	3	1	5	5	5	0	5	0	4	4	4	0	0	4	2	4	4
1582	0	1	1	4	5	5	0	4	0	4	4	3	0	0	4	0	3	4
1583	4	4	1	4	5	5	0	5	0	4	4	4	0	4	4	4	3	4
1584	3	4	1	4	5	5	0	0	0	4	4	4	0	3	4	4	3	4
1585	4	2	1	4	5	5	0	5	0	4	4	5	0	4	4	4	3	4
1586	4	3	1	4	5	5	0	4	0	4	4	4	0	4	4	3	3	2
1587	4	1	1	4	5	5	0	4	0	4	4	4	0	4	4	4	4	4
1588	4	1	1	4	5	5	0	4	0	4	4	4	0	4	5	4	3	4
1589	4	2	1	4	5	5	0	4	0	4	5	4	0	2	4	4	3	3
1590	4	3	1	4	5	5	0	5	0	4	4	3	0	1	5	4	3	3
1591	4	3	1	4	5	5	0	4	0	4	4	4	0	3	4	2	3	4
1592	4	1	1	4	5	5	0	4	0	4	4	3	0	4	5	4	3	4
1593	4	3	1	4	5	5	0	4	0	4	4	4	0	1	5	4	3	4
1594	4	4	1	4	5	5	0	4	0	4	4	4	0	3	5	4	3	4
1595	4	4	1	4	5	5	0	4	0	4	4	4	0	4	5	2	3	4
1596	0	1	1	4	5	5	0	4	0	3	4	4	0	1	5	1	3	3
1597	4	3	1	4	5	5	0	4	0	4	4	4	0	0	4	1	3	4
1598	4	4	1	4	5	5	0	4	0	4	4	4	0	0	4	1	3	4
1599	4	4	1	4	5	5	0	5	0	4	4	4	0	4	4	4	3	3
1600	3	3	1	4	5	5	0	0	0	4	4	4	0	0	4	4	3	3
1601	4	1	1	4	4	5	0	4	0	4	4	4	0	4	4	1	4	4
1602	3	3	1	4	5	5	0	5	0	4	4	4	0	4	4	4	2	4
1603	4	4	1	4	5	5	0	4	0	4	4	4	0	4	5	4	3	4
1604	4	3	1	4	5	5	0	5	0	4	4	4	0	4	4	4	3	4
1605	4	4	1	4	4	5	0	4	0	4	4	4	0	4	4	4	4	4
1606	4	3	1	4	5	5	0	5	0	4	4	4	0	3	4	5	3	4
1607	4	5	1	4	5	5	0	4	0	4	4	4	0	3	5	4	2	4
1608	3	1	1	4	5	5	0	4	0	3	4	4	0	2	5	3	3	3
1609	4	1	1	4	5	4	0	4	0	4	4	4	0	4	4	3	4	4
1610	4	4	1	5	4	5	0	5	0	4	4	4	0	5	4	4	4	4
1611	4	3	1	4	5	5	0	5	0	5	5	4	0	1	4	3	3	4
1612	4	3	1	4	5	5	0	4	0	4	5	4	0	4	4	4	3	3
1613	4	4	1	4	5	5	0	4	0	4	4	4	0	4	4	3	3	4
1614	4	4	1	4	5	5	0	4	0	4	4	4	0	2	5	3	3	4
1615	4	3	1	4	5	5	0	5	0	4	4	4	0	3	3	2	3	4
1616	3	1	1	4	5	5	0	4	0	4	4	4	0	4	4	4	3	4
1617	1	1	1	4	4	5	0	4	0	4	4	4	0	1	4	3	3	3
1618	4	1	1	4	5	5	0	5	0	4	4	4	0	4	4	4	3	4
1619	4	5	1	4	5	5	0	5	0	4	4	4	0	4	5	4	3	4
1620	3	4	1	4	5	5	0	5	0	4	4	4	0	4	4	2	3	4
1621	4	3	1	4	5	5	0	4	0	4	4	4	0	2	5	3	3	4
1622	4	2	1	4	5	5	0	5	0	5	4	4	0	4	4	2	3	4
1623	4	3	1	4	5	5	0	4	0	4	4	4	0	0	4	4	3	4
1624	4	3	1	4	5	5	0	5	0	4	4	4	0	2	4	4	3	4
1625	4	1	1	4	4	5	0	5	0	4	4	4	0	4	4	4	4	4
1626	4	4	1	5	5	5	0	4	0	4	4	4	0	4	3	3	3	3
1627	4	3	1	4	5	5	0	4	0	4	4	4	0	3	5	4	3	3
1628	4	1	1	4	5	5	0	5	0	4	4	4	0	1	4	3	4	4
1629	4	3	1	4	5	5	0	5	0	4	4	4	0	4	4	4	3	4
1630	4	3	1	4	5	5	0	4	0	4	4	4	0	0	4	4	3	4
1631	4	3	1	4	5	5	0	4	0	4	4	4	0	1	4	3	4	4
1632	4	1	1	4	5	5	0	4	0	3	4	4	0	3	4	1	2	4
1633	4	5	1	4	5	5	0	5	0	4	4	2	0	3	5	5	3	4
1634	4	5	1	4	5	5	0	4	0	4	4	4	0	4	5	4	3	4
1635	4	3	1	4	5	5	0	5	0	4	4	4	0	2	4	2	3	4
1636	4	3	1	4	5	5	0	0	0	4	5	4	0	0	4	4	3	4
1637	4	3	1	4	5	4	0	4	0	4	4	4	0	4	4	3	3	4
1638	3	4	1	4	4	5	0	4	0	4	4	4	0	4	4	3	3	4
1639	4	3	1	4	5	5	0	5	0	5	4	4	0	4	5	4	4	4
1640	4	1	1	4	5	5	0	5	0	4	4	4	0	4	4	2	3	4
1641	4	3	1	4	5	5	0	4	0	4	4	4	0	1	4	4	3	4
1642	4	5	1	4	5	5	0	4	0	4	4	4	0	1	4	3	3	3
1643	4	1	1	4	5	5	0	4	0	4	4	4	0	4	4	4	4	4
1644	4	2	1	4	5	5	0	4	0	4	4	4	0	0	4	4	3	4
1645	4	4	1	4	5	5	0	5	0	4	5	2	0	4	4	5	4	4
1646	0	4	1	4	5	5	0	4	0	3	4	4	0	4	4	2	3	3
1647	4	3	1	4	5	5	0	5	0	4	4	4	0	4	4	2	3	4
1648	4	1	1	4	5	5	0	4	0	4	4	4	0	4	4	4	4	4
1649	4	2	1	5	5	5	0	5	0	4	4	4	0	1	5	4	4	4
1650	4	1	1	4	5	5	0	4	0	4	4	4	0	1	4	1	3	4
1651	4	4	1	4	5	5	0	0	0	4	4	4	0	3	4	3	3	4
1652	4	3	1	4	5	5	0	4	0	4	4	4	0	4	4	1	3	3
1653	3	4	1	4	5	4	0	4	0	4	4	4	0	4	5	5	3	4
1654	4	4	1	5	5	5	0	4	0	4	4	4	0	4	5	0	3	4
1655	3	1	1	4	4	5	0	4	0	4	5	4	0	2	4	4	4	4
1656	4	1	1	4	5	5	0	5	0	4	4	4	0	4	4	1	3	4
1657	4	3	1	4	5	4	0	5	0	4	4	4	0	5	4	4	3	3
1658	4	3	1	4	5	5	0	5	0	4	4	4	0	4	4	4	3	4
1659	3	3	1	4	4	5	0	5	0	4	4	2	0	0	5	4	3	4
1660	4	4	1	4	5	5	0	5	0	4	5	4	0	0	5	1	3	3
1661	3	2	1	4	5	5	0	4	0	4	4	4	0	0	4	3	3	4
1662	4	4	1	4	5	5	0	4	0	4	4	4	0	0	4	4	3	4
1663	3	4	1	4	5	5	0	4	0	4	4	3	0	2	4	3	3	3
1664	4	4	1	4	5	5	0	5	0	4	4	4	0	4	4	2	3	4
1665	4	3	1	5	4	5	0	5	0	4	4	5	0	5	4	4	3	4
1666	4	3	1	4	5	5	0	5	0	4	4	3	0	0	4	4	3	4
1667	4	4	1	4	5	5	0	4	0	4	4	4	0	1	4	1	3	3
1668	4	3	1	4	5	5	0	5	0	4	4	4	0	3	4	0	3	3
1669	4	1	1	4	4	5	0	5	0	4	4	4	0	3	4	4	4	3
1670	4	4	1	4	5	5	0	4	0	4	4	4	0	1	4	3	3	4
1671	4	3	1	4	5	5	0	5	0	4	4	4	0	4	4	4	2	3
1672	4	1	1	4	5	5	0	4	0	4	4	4	0	3	4	4	3	3
1673	4	3	1	4	5	5	0	5	0	5	4	4	0	4	5	1	3	3
1674	3	3	1	4	5	5	0	5	0	4	4	4	0	3	4	2	4	4
1675	3	1	1	4	5	5	0	4	0	4	4	4	0	1	5	4	3	3
1676	4	1	1	4	5	5	0	4	0	4	4	4	0	4	4	4	3	4
1677	4	3	1	4	4	5	0	4	0	4	4	3	0	0	4	1	3	4
1678	3	4	1	4	5	5	0	0	0	4	4	2	0	4	4	4	3	4
1679	4	2	1	4	4	5	0	4	0	4	4	2	0	1	4	4	3	4
1680	5	2	1	4	5	5	0	4	0	4	4	4	0	4	5	2	3	4
1681	4	4	1	4	4	5	0	0	0	4	4	4	0	4	4	4	3	4
1682	4	1	1	4	5	5	0	5	0	4	4	4	0	4	4	2	3	4
1683	4	1	1	4	5	5	0	5	0	4	4	4	0	3	4	2	3	4
1684	4	2	1	4	5	5	0	1	0	3	5	3	0	4	4	3	4	4
1685	4	4	1	4	5	5	0	4	0	4	4	3	0	4	4	1	3	3
1686	4	3	1	4	5	5	0	4	0	4	4	4	0	4	4	2	3	3
1687	4	2	1	4	5	5	0	5	0	4	4	4	0	4	5	5	3	3
1688	3	2	1	4	5	5	0	0	0	4	4	4	0	0	4	3	3	4
1689	4	3	1	4	5	5	0	5	0	4	4	4	0	0	4	1	3	3
1690	4	3	1	4	5	5	0	4	0	4	4	4	0	4	4	1	3	4
1691	4	4	1	4	5	5	0	5	0	4	4	4	0	4	4	5	3	4
1692	4	3	1	4	4	5	0	4	0	4	4	4	0	4	4	3	2	4
1693	4	3	1	4	5	5	0	4	0	4	4	4	0	1	3	4	3	4
1694	4	2	1	4	5	5	0	4	0	4	4	4	0	3	4	4	3	4
1695	4	1	1	4	5	5	0	4	0	4	4	4	0	3	5	1	3	4
1696	4	3	1	4	5	5	0	4	0	4	4	4	0	4	4	1	2	4
1697	4	4	1	5	5	5	0	4	0	4	4	4	0	1	5	1	3	3
1698	4	1	1	4	4	5	0	4	0	4	4	4	0	4	4	5	3	3
1699	4	3	1	4	5	5	0	4	0	4	4	4	0	4	4	3	3	3
1700	4	3	1	4	5	5	0	4	0	4	4	4	0	5	4	4	4	4
1701	4	3	1	4	5	5	0	5	0	4	4	4	0	4	4	1	4	4
1702	4	5	1	4	4	5	0	5	0	4	4	4	0	4	5	4	3	3
1703	4	3	1	4	5	5	0	4	0	4	4	4	0	4	4	2	3	4
1704	4	4	1	4	4	5	0	5	0	4	4	4	0	4	5	4	3	4
1705	3	1	1	4	5	5	0	0	0	4	4	4	0	3	4	4	3	3
1706	4	3	1	4	5	5	0	5	0	4	5	3	0	4	4	3	3	4
1707	4	1	1	5	5	5	0	0	0	4	4	4	0	4	4	4	4	4
1708	4	3	1	4	5	5	0	4	0	4	4	4	0	0	4	4	3	4
1709	4	3	1	4	5	5	0	5	0	5	4	4	0	2	4	4	3	4
1710	3	2	1	4	5	5	0	5	0	4	4	4	0	4	4	4	3	4
1711	4	1	1	4	5	5	0	4	0	4	4	4	0	1	4	4	3	3
1712	4	5	1	4	4	5	0	5	0	4	4	4	0	4	4	4	3	4
1713	4	3	1	4	4	5	0	5	0	4	4	4	0	0	3	3	3	3
1714	4	2	1	4	5	5	0	4	0	4	4	4	0	0	4	2	3	4
1715	4	1	1	4	5	5	0	4	0	4	4	4	0	4	4	3	3	4
1716	4	3	1	4	4	5	0	4	0	4	4	4	0	0	4	4	4	3
1717	4	3	1	4	4	5	0	5	0	4	4	4	0	4	4	2	3	4
1718	4	2	1	4	5	5	0	4	0	4	4	2	0	4	4	4	3	3
1719	4	1	1	4	5	5	0	4	0	3	4	4	0	1	5	3	3	4
1720	4	3	1	4	5	5	0	1	0	4	4	3	0	4	4	2	4	4
1721	4	3	1	4	4	5	0	4	0	4	4	4	0	4	4	4	3	3
1722	3	1	1	4	4	5	0	0	0	4	4	3	0	1	3	1	2	3
1723	2	3	1	2	3	0	4	3	4	3	3	1	0	0	2	0	2	4
1724	2	2	1	2	0	0	4	0	4	3	2	2	0	0	2	0	2	3
1725	3	2	1	3	0	2	3	3	0	3	3	3	0	2	4	1	2	3
1726	2	3	1	3	0	0	2	3	0	3	3	3	0	2	3	0	3	3
1727	3	3	1	1	0	0	3	3	0	3	3	3	0	3	4	2	2	4
1728	2	3	1	3	0	0	3	0	3	4	3	3	2	0	3	0	2	3
1729	2	3	1	2	3	3	3	1	0	3	2	1	2	0	1	0	2	2
1730	2	3	1	3	0	4	3	0	4	3	4	2	3	2	2	0	2	3
1731	2	3	1	3	0	4	3	3	0	4	3	1	0	0	3	0	2	3
1732	3	3	1	3	0	0	3	3	0	3	3	4	0	3	4	0	3	3
1733	2	2	1	2	2	3	3	0	2	2	2	1	0	1	1	0	1	2
1734	2	3	1	2	0	4	4	3	4	3	2	2	0	0	3	0	2	3
1735	2	2	1	2	3	4	3	2	0	3	3	2	0	1	2	0	2	3
1736	2	3	1	3	0	4	4	2	0	3	3	2	0	2	1	0	5	3
1737	2	3	1	2	0	4	3	2	4	3	3	2	3	2	3	0	1	3
1738	2	3	1	2	4	4	3	0	4	3	3	2	2	2	3	0	2	3
1739	1	3	1	3	0	4	3	0	3	3	3	2	0	0	2	0	1	3
1740	2	3	1	2	0	0	3	3	0	3	3	2	0	0	3	0	2	3
1741	2	2	1	2	0	3	3	3	4	3	3	3	0	0	3	0	2	2
1742	3	3	1	3	3	4	4	0	4	4	4	2	0	2	3	0	2	3
1743	3	3	1	3	0	0	3	3	0	3	3	3	0	3	4	1	3	3
1744	3	3	1	3	0	0	3	3	0	3	3	3	0	2	4	0	3	4
1745	2	3	1	3	4	4	4	0	4	3	4	2	0	0	3	0	2	4
1746	2	3	3	3	4	5	4	3	4	4	3	3	2	0	3	0	2	4
1747	2	3	1	3	0	3	3	3	3	4	3	3	0	3	3	0	2	3
1748	2	3	1	2	4	4	0	0	0	3	4	2	2	0	3	0	2	4
1749	2	3	1	3	0	0	4	0	4	3	3	2	4	0	2	0	2	3
1750	3	3	1	3	0	0	0	0	4	3	3	2	4	0	3	0	2	4
1751	2	3	2	3	0	0	3	0	4	3	3	3	0	0	3	0	2	4
1752	2	3	1	2	0	3	4	0	4	3	3	2	2	0	1	0	2	3
1753	2	3	1	3	0	4	3	0	4	3	3	3	0	2	3	0	2	3
1754	2	2	1	2	0	4	3	0	4	2	2	2	0	0	2	0	2	1
1755	2	3	1	2	4	4	0	3	0	3	3	2	0	0	3	0	2	3
1756	2	3	1	3	3	3	3	0	0	3	3	3	2	0	3	0	3	3
1757	3	3	3	3	0	3	3	0	4	4	4	2	2	0	3	0	3	3
1758	3	3	1	2	0	0	3	2	0	3	3	3	0	3	4	1	2	3
1759	2	3	1	2	0	3	3	0	3	3	3	2	2	0	2	0	2	2
1760	3	3	1	3	0	0	2	3	0	4	3	3	0	3	4	0	3	3
1761	3	3	1	3	4	4	4	3	4	3	3	3	0	2	3	0	2	4
1762	2	2	3	3	0	3	3	0	4	3	3	3	3	0	3	0	2	4
1763	3	3	1	3	0	0	3	3	0	3	4	3	0	3	4	1	3	3
1764	2	3	1	3	3	4	3	0	3	3	3	2	2	0	3	0	2	3
1765	3	2	1	2	0	0	3	3	0	3	3	3	0	3	4	0	3	3
1766	3	2	1	1	0	0	2	0	1	3	3	3	0	1	2	0	2	3
1767	3	3	1	3	0	4	3	3	4	4	3	2	2	2	3	0	2	3
1768	2	2	1	2	3	3	3	0	3	3	3	2	0	0	1	0	2	4
1769	1	2	1	2	3	3	0	3	0	3	2	2	3	1	2	0	1	2
1770	2	3	2	3	3	4	3	0	3	3	3	2	2	0	2	0	2	3
1771	2	2	1	1	0	3	4	0	2	3	2	2	0	1	3	0	1	4
1772	2	2	1	2	0	4	4	1	4	3	3	2	0	2	3	0	2	3
1773	2	2	1	2	0	0	3	3	3	3	2	3	0	0	2	0	2	3
1774	2	3	1	1	3	5	0	0	4	3	3	3	0	0	3	0	2	3
1775	3	2	1	3	0	0	2	3	0	3	3	3	0	3	3	0	2	4
1776	3	4	3	3	0	4	5	0	4	4	4	3	4	0	4	0	3	4
1777	3	3	1	2	0	0	2	3	0	3	3	4	2	0	3	0	2	3
1778	2	3	1	3	0	4	4	0	4	3	3	2	0	0	3	0	2	4
1779	3	3	1	3	0	0	3	3	0	3	3	3	0	2	4	0	3	3
1780	2	2	1	3	0	4	4	0	4	3	3	3	2	0	3	0	2	4
1781	2	3	1	3	3	4	4	0	0	3	3	2	0	2	3	0	2	3
1782	2	3	3	2	0	0	0	5	0	3	3	3	0	0	3	0	2	3
1783	3	2	1	2	0	0	3	3	0	3	3	3	0	1	3	0	2	2
1784	3	3	1	3	0	0	2	2	0	3	3	3	0	3	3	3	2	3
1785	2	3	3	3	0	0	4	0	4	4	4	2	0	0	3	0	2	4
1786	2	2	1	1	0	0	2	3	2	3	2	1	0	0	2	0	1	2
1787	2	3	1	2	0	4	3	0	4	3	3	1	0	0	3	0	2	3
1788	2	2	1	1	0	0	3	3	0	2	3	1	0	0	2	0	2	4
1789	2	3	1	2	4	4	3	3	0	4	3	2	0	2	3	0	2	3
1790	2	3	3	3	1	4	4	3	3	3	3	3	0	0	3	0	2	3
1791	2	3	3	3	3	4	3	3	0	3	3	3	0	0	3	0	2	4
1792	2	2	1	2	0	4	4	0	4	3	3	1	0	0	2	0	2	2
1793	2	2	1	1	0	0	3	1	3	3	1	1	0	0	3	0	2	3
1794	2	3	1	1	0	0	0	3	0	3	2	2	0	2	3	1	2	3
1795	2	3	1	2	0	3	4	0	4	3	3	2	3	0	3	0	2	3
1796	2	3	1	2	0	0	3	0	4	4	3	1	0	0	2	0	2	3
1797	3	3	1	3	0	5	4	0	4	3	3	2	3	0	3	0	2	3
1798	2	3	2	2	0	0	4	0	3	3	2	1	3	0	2	0	2	4
1799	1	3	1	3	0	4	4	3	4	3	3	3	0	0	3	0	2	2
1800	3	3	1	3	0	0	2	2	0	3	3	3	0	3	3	0	3	3
1801	3	2	1	3	3	4	3	3	3	3	3	3	0	2	3	0	1	3
1802	3	3	2	3	0	5	4	0	4	4	3	2	0	0	3	0	2	4
1803	2	3	1	3	0	4	3	2	4	3	3	3	2	1	3	0	2	3
1804	3	3	1	3	0	0	2	3	0	3	3	3	0	3	4	0	3	3
1805	2	2	1	3	0	3	3	0	3	3	3	2	4	2	3	0	2	3
1806	3	2	1	2	0	0	4	0	4	3	3	3	0	0	3	0	2	3
1807	3	3	1	2	4	4	0	0	0	3	3	3	0	2	3	0	1	3
1808	2	2	1	2	0	2	3	0	3	3	3	2	0	0	2	0	2	2
1809	3	3	1	3	0	0	3	3	0	3	3	3	2	2	3	0	2	3
1810	2	3	1	3	0	4	3	3	4	3	3	3	2	3	3	0	3	3
1811	2	3	1	2	0	4	3	2	3	3	3	2	2	2	3	0	2	3
1812	2	3	1	3	0	4	3	2	3	3	3	2	3	2	3	0	2	3
1813	2	3	1	3	0	4	4	2	4	4	4	2	3	2	3	0	3	3
1814	3	3	1	3	3	4	3	3	0	3	3	3	0	0	1	0	2	3
1815	3	3	1	3	0	4	4	0	4	4	2	1	4	0	2	0	2	4
1816	2	3	1	3	0	0	3	2	3	3	3	3	3	2	3	0	2	3
1817	2	3	1	3	4	4	3	3	3	3	3	1	0	2	2	0	2	3
1818	2	3	1	3	0	4	4	0	4	3	3	3	2	0	4	0	2	3
1819	2	3	1	2	0	3	3	0	3	3	2	1	3	0	1	0	1	3
1820	3	2	1	2	0	3	3	3	4	3	1	1	0	0	2	0	2	3
1821	2	3	1	3	0	4	3	1	3	3	4	2	2	2	3	0	2	3
1822	3	3	1	3	0	0	3	3	0	3	3	3	0	3	3	0	2	3
1823	2	3	1	3	2	4	3	3	0	4	3	3	0	2	3	0	2	3
1824	2	3	1	3	0	0	3	2	4	5	3	3	0	0	3	0	2	3
1825	3	3	3	3	0	5	4	0	4	4	3	3	4	0	4	1	3	4
1826	2	2	1	2	0	0	3	3	3	3	3	2	0	0	2	0	2	3
1827	2	3	1	2	4	4	0	0	0	4	3	3	0	0	3	0	2	3
1828	2	3	1	3	0	2	3	1	3	4	3	1	3	0	1	0	2	4
1829	3	3	1	3	0	0	3	3	0	3	3	3	0	3	4	0	2	3
1830	3	3	2	2	0	0	3	3	0	3	3	3	0	2	3	0	3	3
1831	3	3	1	2	0	4	4	3	3	3	2	3	0	1	3	0	3	3
1832	3	3	1	3	0	4	4	2	3	3	3	3	3	1	3	0	2	3
1833	3	3	1	2	0	0	2	3	0	3	3	2	0	3	3	0	2	3
1834	2	3	1	3	0	3	3	3	4	3	3	2	3	2	3	0	2	3
1835	2	3	1	3	0	4	3	2	3	3	3	3	3	1	3	0	2	3
1836	3	3	1	3	4	4	5	2	3	3	4	3	4	2	3	0	3	4
1837	3	2	1	2	0	0	3	3	0	3	3	2	0	1	3	0	2	3
1838	1	2	1	2	2	3	2	3	0	3	2	2	0	0	3	0	2	3
1839	2	3	1	3	2	2	0	0	0	3	3	2	2	0	3	0	2	3
1840	3	3	2	3	0	0	3	3	0	3	3	3	0	2	4	2	2	3
1841	2	3	2	3	0	0	3	0	3	3	3	2	2	0	1	0	2	3
1842	2	2	1	3	0	3	3	3	3	3	3	3	3	0	3	0	1	3
1843	3	3	1	3	0	4	4	3	4	3	3	3	4	0	3	0	2	3
1844	2	3	1	3	3	3	3	0	3	3	3	2	0	0	1	0	2	3
1845	2	2	1	1	0	0	3	3	0	3	3	2	0	0	3	0	2	1
1846	2	3	1	3	0	0	3	0	3	3	3	2	3	0	2	0	2	3
1847	2	2	1	3	3	3	3	0	0	4	3	2	0	0	3	0	2	3
1848	3	2	2	2	1	0	4	3	0	3	3	3	0	0	2	0	2	3
1849	2	3	1	1	0	4	4	4	3	3	2	1	0	0	1	0	2	2
1850	2	3	1	3	0	0	3	0	3	3	3	2	0	0	3	0	2	2
1851	3	3	1	2	0	0	2	3	0	3	3	3	0	2	3	0	2	3
1852	3	3	1	3	0	0	2	3	0	3	3	3	0	3	4	1	3	4
1853	2	2	1	2	0	0	3	3	0	3	3	2	0	0	3	0	2	2
1854	2	3	1	3	3	0	4	0	3	4	4	3	0	0	3	0	2	3
1855	2	2	3	2	0	0	3	0	3	3	3	3	0	0	3	0	1	4
1856	2	2	1	2	0	3	3	0	4	3	3	2	0	0	3	0	2	3
1857	1	3	1	3	0	4	3	0	4	3	2	1	3	0	1	0	1	3
1858	1	2	1	2	0	2	3	3	3	2	3	2	2	0	1	0	2	4
1859	3	2	1	2	0	0	2	3	0	3	2	2	0	1	3	3	2	3
1860	3	3	1	3	4	4	0	0	0	3	3	1	0	1	2	0	2	3
1861	2	2	1	3	4	4	4	0	4	3	3	2	0	0	3	2	2	3
1862	2	3	1	3	0	3	3	3	2	3	3	2	3	0	3	0	2	3
1863	2	3	1	3	0	4	3	2	3	4	3	2	2	2	3	0	2	3
1864	3	3	1	3	0	0	0	3	0	3	3	3	0	3	4	0	2	3
1865	2	2	1	2	3	3	3	3	0	3	3	1	0	1	1	0	2	2
1866	3	3	1	3	4	4	4	0	0	3	3	3	3	1	3	0	2	4
1867	2	3	1	3	0	3	3	3	0	4	1	1	0	0	3	0	2	2
1868	2	2	1	3	2	4	3	0	3	3	4	2	0	2	3	0	2	3
1869	2	3	1	2	0	4	3	3	4	3	3	1	3	0	1	0	2	3
1870	2	3	1	3	0	3	3	0	4	4	3	3	0	0	3	0	2	3
1871	2	3	1	3	3	4	3	3	0	3	3	2	0	2	3	0	2	4
1872	1	2	1	2	0	3	3	1	0	3	3	2	0	2	2	0	2	1
1873	2	3	1	3	3	3	3	0	0	4	3	2	0	0	2	0	2	2
1874	3	3	1	2	0	0	2	2	0	3	3	4	0	3	4	2	3	3
1875	2	3	3	3	4	4	3	0	4	3	3	2	3	1	2	1	2	3
1876	2	2	3	3	0	3	3	1	3	3	3	2	2	0	2	0	2	3
1877	3	3	1	3	0	3	4	1	0	3	3	3	0	3	3	0	2	3
1878	3	3	1	3	0	0	3	3	0	3	3	4	0	3	4	3	3	4
1879	2	3	1	3	0	3	3	1	4	3	3	2	4	0	3	0	2	3
1880	2	3	1	3	0	0	3	0	3	3	3	2	0	0	3	0	2	3
1881	3	4	1	4	0	4	4	0	4	4	4	2	2	0	4	0	3	4
1882	3	4	1	4	0	0	4	3	4	5	3	4	3	0	4	0	3	4
1883	1	2	1	1	0	0	3	2	0	3	3	3	2	1	1	0	2	3
1884	2	2	1	1	0	4	3	0	3	3	2	1	2	0	1	0	1	3
1885	2	2	1	2	3	3	3	2	3	3	3	1	0	1	2	0	1	2
1886	2	3	1	2	1	4	4	2	3	3	3	1	2	1	3	0	2	2
1887	2	3	1	3	0	4	3	0	4	4	3	3	2	0	3	0	2	3
1888	3	2	2	3	0	0	2	3	0	3	3	3	0	3	4	1	3	3
1889	2	3	1	2	3	4	4	3	4	3	3	3	0	1	3	0	2	3
1890	2	3	1	2	4	4	4	0	4	3	3	2	0	0	2	0	2	4
1891	3	3	2	3	0	0	3	3	0	3	3	3	0	3	3	0	3	3
1892	2	2	1	3	0	3	3	0	3	3	3	2	4	0	1	0	2	3
1893	3	3	1	2	0	0	3	3	3	3	3	3	0	0	3	0	2	2
1894	2	3	1	3	0	0	3	0	3	3	4	2	0	0	2	0	2	3
1895	2	3	3	3	0	3	3	1	4	3	3	3	4	0	3	0	2	3
1896	2	3	1	2	0	0	3	0	3	3	3	2	2	0	2	0	2	2
1897	2	3	1	3	0	3	3	0	4	3	3	2	0	0	3	0	2	3
1898	2	3	1	2	0	0	3	0	3	3	3	1	3	0	2	0	1	3
1899	3	3	1	3	0	0	3	3	0	3	3	3	0	2	3	1	2	3
1900	2	3	1	1	0	3	4	0	3	3	3	1	2	0	3	0	2	3
1901	2	2	1	2	0	3	3	0	3	3	3	2	0	0	2	0	2	3
1902	2	3	1	3	0	4	4	2	4	3	4	3	0	2	4	0	3	4
1903	3	2	1	3	0	0	2	3	0	3	2	3	0	3	3	1	2	3
1904	3	2	1	3	0	0	2	3	0	3	3	3	0	3	3	0	2	2
1905	2	2	1	1	0	2	2	2	0	2	1	2	0	2	1	0	2	1
1906	3	3	1	3	0	4	3	1	4	3	3	2	3	0	3	0	2	3
1907	2	3	1	2	0	3	3	0	4	3	3	3	4	0	2	0	2	4
1908	3	3	3	3	0	3	3	0	3	3	3	2	3	0	3	0	2	3
1909	1	2	1	2	0	0	3	0	1	2	3	1	2	0	2	0	2	3
1910	2	2	1	2	0	3	3	0	2	3	3	1	0	0	1	0	2	3
1911	2	3	1	2	4	5	3	0	4	3	3	2	0	0	3	0	2	3
1912	3	2	1	2	0	0	3	3	0	3	3	2	0	1	2	0	2	2
1913	2	3	1	2	0	0	3	0	3	3	2	2	2	0	3	0	3	3
1914	2	3	1	3	0	0	3	0	5	4	3	3	0	0	3	0	2	4
1915	2	3	2	3	0	5	4	2	3	4	3	2	3	0	3	0	2	3
1916	2	3	1	3	0	0	3	3	0	3	3	4	0	2	3	0	3	3
1917	3	3	1	2	0	0	3	3	0	3	3	3	0	2	3	0	3	4
1918	2	2	1	1	4	4	0	4	0	3	3	1	0	0	1	0	1	3
1919	3	3	2	4	0	4	4	0	4	3	3	3	4	0	4	0	3	4
1920	2	3	1	3	0	0	3	0	4	3	3	3	2	0	3	0	2	3
1921	3	3	1	4	0	0	3	3	0	4	4	4	0	3	4	0	3	4
1922	2	3	1	3	0	0	4	4	0	3	2	2	0	1	3	0	3	4
1923	2	2	1	2	3	4	4	0	4	4	3	2	0	1	3	0	2	3
1924	2	2	1	2	0	2	2	3	0	3	3	3	0	1	3	3	2	3
1925	3	3	1	2	0	0	3	3	0	3	3	3	0	2	4	1	2	3
1926	2	2	1	2	3	4	0	0	3	3	3	2	2	0	3	2	2	3
1927	2	3	1	3	4	4	4	0	4	3	3	2	2	2	3	0	2	4
1928	2	3	1	3	0	3	3	0	3	3	3	3	3	1	3	0	2	3
1929	4	3	1	3	0	0	3	3	0	3	3	3	0	3	4	3	2	4
1930	2	3	1	3	0	4	3	3	4	3	3	2	3	2	3	0	2	3
1931	2	2	1	2	2	3	2	0	3	3	2	2	0	0	3	0	2	2
1932	2	3	1	3	3	4	0	0	0	3	3	2	0	0	3	2	2	4
1933	1	2	1	1	0	4	3	0	3	2	2	1	0	0	1	0	1	1
1934	3	2	1	2	4	3	4	0	0	3	3	3	3	0	3	0	2	3
1935	2	2	1	1	0	0	3	3	0	2	3	1	0	0	2	0	2	2
1936	2	2	1	2	3	4	3	0	0	3	3	2	0	0	3	0	2	3
1937	3	3	2	3	0	0	2	2	0	3	3	3	0	3	3	3	3	4
1938	2	2	1	2	0	0	2	2	0	3	2	3	0	2	3	3	2	2
1939	2	3	1	3	0	4	4	3	4	3	3	2	0	0	3	0	3	4
1940	3	3	1	2	0	4	4	0	3	3	3	2	0	0	3	0	2	3
1941	3	3	1	3	3	4	4	0	3	4	3	3	4	0	3	0	2	3
1942	2	2	1	1	0	2	3	3	0	3	1	2	2	0	2	0	2	3
1943	3	3	1	3	3	4	3	0	4	3	3	2	3	0	3	0	2	3
1944	3	3	1	3	0	0	3	3	4	3	3	3	0	0	3	0	2	3
1945	2	3	1	3	0	0	3	4	0	3	3	2	0	0	3	0	2	3
1946	3	3	1	3	0	0	2	3	0	3	3	3	0	2	3	2	3	3
1947	3	3	1	3	0	0	3	3	0	3	3	4	0	3	4	0	3	3
1948	3	2	1	3	0	0	2	2	0	3	3	3	0	3	3	2	2	4
1949	1	2	1	2	3	4	4	3	0	3	3	2	0	2	1	0	2	2
1950	2	3	1	3	0	0	3	3	3	4	3	3	0	0	3	0	1	3
1951	2	3	1	3	0	4	3	2	3	3	3	3	0	3	3	0	2	3
1952	2	3	1	3	0	0	3	0	3	3	2	2	3	0	2	0	1	3
1953	2	2	1	3	1	3	3	0	3	3	3	3	1	0	3	0	2	3
1954	2	3	1	2	0	4	3	0	4	3	3	2	3	0	3	0	2	3
1955	2	3	3	3	0	4	4	2	4	4	4	2	0	1	3	0	2	3
1956	2	2	1	3	0	3	3	0	3	3	2	2	1	1	1	0	2	2
1957	2	2	1	2	0	0	3	3	3	3	2	1	0	0	2	0	2	2
1958	1	1	1	1	0	0	3	3	0	2	1	1	0	0	1	0	2	3
1959	1	2	1	1	0	0	3	3	3	3	2	2	0	0	3	0	2	3
1960	2	3	3	3	0	0	3	3	4	4	3	3	0	0	3	0	2	3
1961	3	3	1	2	0	0	3	3	0	3	3	3	0	2	3	0	2	3
1962	3	2	1	3	0	0	2	3	0	3	3	3	0	3	4	0	3	3
1963	3	3	1	3	0	0	2	3	0	3	3	3	2	3	4	0	3	3
1964	1	3	1	2	0	0	3	3	0	3	2	3	0	0	1	0	2	2
1965	2	2	1	3	3	4	0	0	0	3	4	2	0	0	3	0	2	4
1966	3	3	1	3	0	0	3	3	0	3	3	3	0	3	3	0	2	3
1967	3	2	1	2	0	0	2	2	0	3	2	2	0	1	3	2	2	2
1968	2	3	1	3	0	3	4	0	4	3	3	3	3	1	3	0	2	4
1969	2	3	1	3	4	4	0	0	0	3	3	2	0	1	3	0	2	4
1970	2	3	3	3	0	4	3	0	4	3	4	2	0	0	3	0	2	4
1971	2	2	1	2	3	0	0	3	0	3	1	2	0	0	2	0	2	3
1972	2	3	1	3	0	3	3	0	3	3	3	2	3	0	3	0	2	3
1973	3	2	1	2	0	4	3	3	4	3	3	2	2	0	4	0	2	3
1974	3	3	1	3	0	0	2	3	0	3	3	3	0	3	4	0	2	3
1975	2	2	1	3	3	4	3	3	4	3	3	3	2	0	3	0	2	3
1976	3	2	1	2	0	4	3	3	2	3	4	2	2	3	3	0	2	2
1977	2	3	1	2	2	3	3	0	3	3	2	1	0	0	1	0	2	3
1978	2	2	1	2	3	4	3	3	2	3	3	1	2	2	2	0	2	3
1979	2	3	3	3	0	4	4	1	4	3	4	3	3	0	3	0	2	3
1980	2	3	1	3	0	4	4	0	4	3	3	3	4	0	3	0	2	4
1981	2	3	1	3	0	0	3	0	4	3	3	3	3	0	3	0	2	3
1982	2	3	1	3	4	4	4	3	0	3	3	2	0	2	1	0	2	4
1983	2	3	1	2	3	3	3	0	3	3	3	3	2	0	3	0	2	3
1984	2	3	2	3	0	4	3	0	4	3	3	2	2	0	3	0	2	3
1985	2	2	1	1	2	0	3	3	2	3	3	1	0	0	2	0	2	2
1986	2	3	1	3	0	4	3	0	4	3	4	2	3	0	3	0	1	2
1987	2	3	1	3	0	4	4	0	4	4	3	3	5	0	3	0	2	4
1988	2	3	1	2	0	4	4	3	4	3	3	2	4	0	3	0	1	3
1989	2	3	1	2	3	3	2	0	2	3	2	1	0	1	2	0	2	1
1990	2	3	2	3	4	4	3	2	3	3	3	2	0	2	3	0	2	3
1991	2	3	1	3	3	4	4	0	4	4	3	3	2	2	3	0	2	4
1992	2	3	1	3	3	4	3	0	0	3	3	2	0	1	3	0	2	3
1993	1	3	1	3	1	4	3	3	1	3	3	3	0	0	3	0	2	3
1994	2	3	1	3	2	3	3	0	0	3	3	2	2	0	3	0	1	4
1995	3	3	1	3	0	0	2	3	0	3	3	2	0	2	4	0	2	3
1996	3	3	1	3	0	0	2	3	0	3	3	3	0	3	4	0	3	3
1997	3	3	1	3	0	0	3	3	3	3	3	3	2	0	3	0	2	4
1998	1	2	1	2	0	4	3	0	0	3	3	2	0	1	3	0	2	3
[truncated: 14,109 more rows]
