# Supplementary material for: General scales unlock AI evaluation with explanatory and predictive power
Source: Nature. 2026 Apr 1;652(8108):58–67. doi: 10.1038/s41586-026-10303-2 (PMC13043289; doi:10.1038/s41586-026-10303-2)
Supplement: Supplementary file 9 — Source Data Extended Data Fig. 4 [file 41586_2026_10303_MOESM9_ESM.csv]

Regression_X_Value	Regression_Predicted_Probability	Empirical_Level	Empirical_Mean_Success	Empirical_Sample_Count
0.0	0.9988053177440543	2.0	0.9824561403508771	57.0
0.06	0.9986913757841596	3.0	0.9215686274509803	663.0
0.12	0.9985665822876589	4.0	0.6077768385460693	2366.0
0.18	0.9984299068980783	5.0	0.3190271816881259	699.0
0.24	0.9982802220485825
0.3	0.9981162939148561
0.36	0.9979367725508831
0.42	0.997740181138845
0.48	0.997524904279607
0.54	0.9972891752453885
0.6	0.9970310621113152
0.6599999999999999	0.9967484526776624
0.72	0.9964390380898305
0.78	0.9961002950585744
0.84	0.9957294665788721
0.8999999999999999	0.9953235410422578
0.96	0.9948792296347078
1.02	0.9943929419104888
1.08	0.9938607594321731
1.14	0.9932784073686278
1.2	0.992641223946743
1.26	0.9919441276595509
1.3199999999999998	0.9911815821438904
1.38	0.9903475586557261
1.44	0.989435496091582
1.5	0.9884382585314254
1.56	0.9873480903130036
1.6199999999999999	0.9861565686915629
1.68	0.9848545541937364
1.74	0.9834321388420029
1.7999999999999998	0.9818785925085636
1.8599999999999999	0.9801823077569798
1.92	0.9783307436488331
1.98	0.9763103691335111
2.04	0.9741066068044645
2.1	0.971703777997347
2.16	0.9690850504265002
2.2199999999999998	0.9662323898079554
2.28	0.9631265172004626
2.34	0.9597468741108444
2.4	0.9560715977545399
2.46	0.9520775092327374
2.52	0.9477401177775369
2.58	0.9430336446161808
2.6399999999999997	0.9379310704004138
2.6999999999999997	0.9324042105182865
2.76	0.9264238229281606
2.82	0.9199597533967754
2.88	0.9129811231464883
2.94	0.9054565638757344
3.0	0.8973545048594855
3.06	0.8886435163061921
3.12	0.8792927122850412
3.1799999999999997	0.8692722152845196
3.2399999999999998	0.858553682769109
3.3	0.8471108939282922
3.36	0.8349203921459527
3.42	0.8219621755759077
3.48	0.8082204246498743
3.54	0.7936842514783977
3.5999999999999996	0.7783484521023897
3.6599999999999997	0.7622142386438825
3.7199999999999998	0.745289924878699
3.78	0.7275915359474507
3.84	0.7091433111975614
3.9	0.689978068866691
3.96	0.6701374027927719
4.02	0.6496716847958549
4.08	0.6286398519174972
4.14	0.6071089652483476
4.2	0.5851535363512562
4.26	0.5628546278218372
4.32	0.5402987456671208
4.38	0.5175765521399429
4.4399999999999995	0.4947814375962033
4.5	0.4720079980265895
4.56	0.4493504704571892
4.62	0.42690118092256424
4.68	0.4047490589639816
4.74	0.3829782686625149
4.8	0.3616669994353927
4.859999999999999	0.3408864507991005
4.92	0.320700034797599
4.9799999999999995	0.30116280865057393
5.04	0.28232113922344604
5.1	0.2642125908909759
5.16	0.24686601983544215
5.22	0.23030185117131954
5.279999999999999	0.21453251070184756
5.34	0.19956298058241678
5.3999999999999995	0.18539144752983128
5.46	0.1720100132013692
5.52	0.15940543863243725
5.58	0.1475598978013106
5.64	0.13645171913004606
5.7	0.12605609771516912
5.76	0.1163457650468145
5.819999999999999	0.10729160671788184
5.88	0.09886322200373847
5.9399999999999995	0.09102942212191645
6.0	0.08375866642144725
